# Supplementary material for: Revision of the Plant Bug Genus Tytthus (Hemiptera, Heteroptera, Miridae, Phylinae)
Source: Zookeys. 2012 Sep 10;(220):1–114. doi: 10.3897/zookeys.220.2178 (PMC3459032; doi:10.3897/zookeys.220.2178)
Supplement: XML Treatment for Tytthus [file zookeys.220.2178-treatment1.xml]

<!DOCTYPE tp:taxon-treatment
  PUBLIC "-//TaxonX//DTD Taxonomic Treatment Publishing DTD v0 20100105//EN" "tax-treatment-NSO.dtd">
<tp:taxon-treatment xmlns:tp="http://www.plazi.org/taxpub"><tp:treatment-meta><mixed-citation publication-type="journal"><person-group><name><surname>Henry</surname><given-names>Thomas J.</given-names></name></person-group><article-title>Revision of the Plant Bug Genus 
                    <italic>Tytthus</italic>  (Hemiptera, Heteroptera, Miridae, Phylinae)
                </article-title><source>Zookeys</source><day>10</day><month>9</month><year>2012</year><volume>2012</volume><issue>220</issue><fpage>1</fpage><lpage>114</lpage><pub-id pub-id-type="doi">10.3897/zookeys.220.2178</pub-id></mixed-citation></tp:treatment-meta><tp:nomenclature><tp:taxon-name>
                        <tp:taxon-name-part taxon-name-part-type="genus">Tytthus</tp:taxon-name-part>
                    <object-id xmlns:xlink="http://www.w3.org/1999/xlink" xlink:type="simple">http://species-id.net/wiki/Tytthus</object-id>
								</tp:taxon-name><tp:taxon-authority>Fieber</tp:taxon-authority><tp:nomenclature-citation-list><tp:nomenclature-citation><tp:taxon-name>Tytthus</tp:taxon-name><comment><xref ref-type="bibr" rid="B36">Fieber 1864</xref>: 82. Type species: <italic><tp:taxon-name>Capsus geminus</tp:taxon-name></italic> Flor, 1860. Designated by <xref ref-type="bibr" rid="B64">Kirkaldy 1906</xref>: 128.</comment></tp:nomenclature-citation><tp:nomenclature-citation><tp:taxon-name>Cylloceps</tp:taxon-name><comment> Uhler, 1893: 711. Type species: <italic><tp:taxon-name>Cylloceps pellicia</tp:taxon-name></italic> Uhler, 1893. Monotypic. Synonymized by <xref ref-type="bibr" rid="B23">Carvalho and Southwood 1955</xref>: 17.</comment></tp:nomenclature-citation><tp:nomenclature-citation><tp:taxon-name>Periscopus</tp:taxon-name><comment><xref ref-type="bibr" rid="B6">Breddin 1896</xref>: 106. Type species: <italic><tp:taxon-name>Periscopus mundulus</tp:taxon-name></italic> Breddin, 1896. Monotypic. Preoccupied by <italic><tp:taxon-name>Periscopus</tp:taxon-name></italic> Fitzinger, 1843 (Reptilia); synonymized by <xref ref-type="bibr" rid="B23">Carvalho and Southwood 1955</xref>: 17.</comment></tp:nomenclature-citation><tp:nomenclature-citation><tp:taxon-name>Breddiniessa</tp:taxon-name><comment><xref ref-type="bibr" rid="B63">Kirkaldy 1903</xref>: 13. New name for <italic><tp:taxon-name>Periscopus</tp:taxon-name></italic> Breddin, 1896; synonymized by <xref ref-type="bibr" rid="B23">Carvalho and Southwood 1955</xref>: 17.<!--PageBreak--></comment></tp:nomenclature-citation><tp:nomenclature-citation><tp:taxon-name>Isoproba</tp:taxon-name><comment><xref ref-type="bibr" rid="B85">Osborn and Drake 1915</xref>: 533. Type species: <italic><tp:taxon-name>Isoproba picea</tp:taxon-name></italic> Osborn and Drake, 1915. Monotypic. syn. n.</comment></tp:nomenclature-citation></tp:nomenclature-citation-list></tp:nomenclature><tp:treatment-sec sec-type="Diagnosis"><title>Diagnosis.</title><p>Species of <italic><tp:taxon-name>Tytthus</tp:taxon-name></italic> are characterized by the small size (lengths ranging from 1.08 mm in brachypterous males of <italic><tp:taxon-name>Tytthus wheeleri</tp:taxon-name></italic> to more than 3.60 mm in <italic><tp:taxon-name>Tytthus mundulus</tp:taxon-name></italic>), the relatively broad to nearly round head, usually with a pale yellow spot on the vertex bordering the inner margin of each eye; slightly protruding eyes not touching the anterior margin of the pronotum; smooth, shiny, trapeziform to campanulate pronotum, with lateral margins straight to weakly concave and moderately to strongly flared humeral angles; flat to weakly raised calli; subparallel hemelytra, often brachypterous or abbreviated, with the membrane and cuneus greatly reduced; slender claws with setiform parempodia; slender, tapered abdomen; small genital capsule; simple, C- to weakly S-shaped endosoma, lacking a secondary gonopore; mitt-shaped left paramere; and simple, round to elongate-oval right paramere.</p></tp:treatment-sec><tp:treatment-sec sec-type="Description"><title>Description.</title><p>Elongate subparallel to elongate oval species. Head shiny, impunctate, broader than long, sometimes becoming broadly rounded, especially in males, always slightly wider than anterior margin of pronotum; eyes prominent, more so in males, finely granulate, usually with scattered, fine, short setae; in dorsal view, frons and clypeus weakly rounded to prominent and pointed anteriorly; interocular space proportionately narrower in males (because of more prominent eyes) than females, nearly always with a small to large yellow or pale spot adjacent to inner margin of each eye; posterior margin nearly straight, with eyes nearly touching anterior margin of pronotum, to sometimes more narrowed behind eyes forming a necklike area more distinctly separating eyes from pronotum. Labium extending from bases of hind coxae to well onto abdomen near segment III or IV; segment I extending from base of head to bases of forecoxae. Antennal segment I shortest, stoutest; segment II longest; segment III longer than to subequal to segment IV. Pronotum shiny, impunctate, calli usually prominent, often with a glaucous sheen; subrectangular to trapeziform, especially in flightless brachypters, to strongly campanulate or bell-shaped in macropters. Mesoscutum broadly exposed in macropters; concealed by posterior margin of pronotum in brachypters. Scutellum well developed, equilateral. Hemelytra translucent, opaque white to bicolored with dark clouds, transverse bands, or extensive dark areas; macropterous or brachypterous, if only one sex brachypterous, always the female; fully macropterous hemelytra with each cuneus entire and membrane fully developed, extending well beyond apex of abdomen; brachyterous hemelytra (see discussion on brachyptery) abbreviated, ranging from a partially shortened membrane, extending only to apex of abdomen, to a strongly abbreviated membrane represented by only a remnant fringe on posterior edge of coleopteriform corium and clavus, with cuneus absent; in most extreme forms, only short hemelytral pads present, entirely lacking the cuneus and membrane, and extending only to abdominal terga III or IV. Lengths range in macropterous males from 2.14–3.42 mm; brachypterous males 1.08–1.28 mm; macropterous females 1.80–3.52 mm; and <!--PageBreak-->brachypterous females 1.44–1.68 mm. Ventral surface shiny, impunctate. Ostiolar evaporative area with a prominent auricle, curving posteriorly, gland opening large and distinct. Legs slender; femora unspotted, sometimes infuscated; tibiae slender, with or without distinct spines; tarsi slender, lengths of segment II and III subequal; claws elongate, slender, parempodia setiform.<!--PageBreak--></p><p>Male genitalia: Endosoma relatively simple C-shaped to S-shaped, composed of a single, simple tube, often distally truncate or concave, lacking an apparent secondary gonopore. Left paramere mitt-shaped, with two arms and a narrow basal stem; right arm longest, widest, and most prominent, distally acute to rounded, gradually narrowing from base to apex, often broadened just before apex; left arm much shorter, distally acute. Right paramere elongate oval to nearly round, with a short basal stem. Phallotheca simple, sheathlike, exposed apex gradually narrowing from base to an acute apex.</p></tp:treatment-sec><tp:treatment-sec sec-type="Discussion"><title>Discussion.</title><p>Members of this genus are so superficially similar to species of the orthotyline genus <italic><tp:taxon-name>Cyrtorhinus</tp:taxon-name></italic> that <xref ref-type="bibr" rid="B92">Reuter (1875c)</xref> placed <italic><tp:taxon-name>Tytthus</tp:taxon-name></italic>, in synonymy under it, where it remained for the next 80 years. Even H. H. <xref ref-type="bibr" rid="B66">Knight (1923</xref>, <xref ref-type="bibr" rid="B67">1925</xref>, <xref ref-type="bibr" rid="B70">1931</xref>), North America’s most knowledgeable and prolific mirid specialist, failed to recognize the misplacement, and R. L. <xref ref-type="bibr" rid="B119">Usinger (1939)</xref>, who treated several South Pacific species of <italic><tp:taxon-name>Tytthus</tp:taxon-name></italic> noted “An apparent structural anomaly in <italic><tp:taxon-name>Cyrtorhinus</tp:taxon-name></italic> which has not been given sufficient attention is the absence, in certain species, of arolia between the claws. The presence or absence and form of the arolia is usually a very reliable guide to relationships in <tp:taxon-name>Miridae</tp:taxon-name>.” Despite the character differences between these taxa, the species remained together under <italic><tp:taxon-name>Cyrtorhinus</tp:taxon-name></italic> until <xref ref-type="bibr" rid="B23">Carvalho and Southwood (1955)</xref> documented the obvious differences in male genitalia and pretarsal structure.</p><p>Another problematic genus, <italic><tp:taxon-name>Isoproba</tp:taxon-name></italic> <xref ref-type="bibr" rid="B85">Osborn and Drake (1915)</xref>, has not been mentioned in the primary literature since its original description. Described to accommodate the only included species, <italic><tp:taxon-name>Isoproba picea</tp:taxon-name></italic> Osborn and Drake from Guatemala, it was said to be “readily separated from the [orthotyline] genus <italic><tp:taxon-name>Paraproba</tp:taxon-name></italic> Distant and allied genera by the more globose head and the peculiar shape of the thorax (<xref ref-type="bibr" rid="B85">Osborn and Drake 1915</xref>).” <xref ref-type="bibr" rid="B13">Carvalho (1952</xref>, <xref ref-type="bibr" rid="B16">1958</xref>), however, without explanation, transferred it to the tribe <tp:taxon-name>Dicyphini</tp:taxon-name> (then placed it in the subfamily <tp:taxon-name>Phylinae</tp:taxon-name>), whose members also have generally rounded heads, as well as setiform parempodia. <xref ref-type="bibr" rid="B25">Cassis (1984)</xref> noted that he was unable to locate the holotype and, therefore, left it in <tp:taxon-name>Dicyphini</tp:taxon-name> with “considerable reservation.”</p><p>I have studied the holotype of <italic><tp:taxon-name>Isoproba picea</tp:taxon-name></italic> deposited in the Ohio State University collection and, like most species included in the genus <italic><tp:taxon-name>Tytthus</tp:taxon-name></italic>, it has an overall shiny, fuscous to black head, pronotum, and scutellum, pale translucent hemelytra, and slender legs and antennae. The male genitalia are of the same type as for other species of <italic><tp:taxon-name>Tytthus</tp:taxon-name></italic>. The left paramere is mitt-shaped, the right paramere is relatively small, elongate oval, and simple, and the endosoma is slender and C-shaped. <italic><tp:taxon-name>Isoproba picea</tp:taxon-name></italic> differs from other species of <italic><tp:taxon-name>Tytthus</tp:taxon-name></italic> onlyin having a more distinctly rounded or bulbous head that is narrowed posteriorly into a short neck, especially in males, and the shallowly convex eyes hardly protruding from the side of the head. In addition, I have discovered that <italic><tp:taxon-name>Tytthus hondurensis</tp:taxon-name></italic> <xref ref-type="bibr" rid="B18">Carvalho (1984)</xref> is a junior synonym of <italic><tp:taxon-name>Tytthus piceus</tp:taxon-name></italic>. As a consequence, <italic><tp:taxon-name>Isoproba</tp:taxon-name></italic> is placed as a junior synonym of <italic><tp:taxon-name>Tytthus</tp:taxon-name></italic>.</p><p><italic>Wing polymorphism</italic>: <xref ref-type="bibr" rid="B109">Slater (1975)</xref> separated the various types of wing modifications in the family <tp:taxon-name>Lygaeidae</tp:taxon-name> (sensu lato) into seven main categories: 1) Aptery (wings entirely absent); 2) Microptery (wings reduced to widely separated pads; 3), Staphylinoidy (wings have the clavus and corium indistinguishably fused into a coriaceous pad, and the wings meet evenly along the midline for their entire length, and usually <!--PageBreak-->cover only the first three abdominal segments); 4, Coleoptery (wings may or may not be reduced, but the coriaceous portion is not reduced but lengthened, the clavus and corium are fused, and the wings meet along the midline but do not overlap); 5) Brachyptery (clavus and corium either distinctly separate or fused, but shorter than in macropters, with only the inner portion of the membrane overlapping; 6) Submacroptery (clavus and corium always separate, with membrane slightly shortened, leaving the last abdominal segment exposed); and 7) Macroptery (wings unmodified, fully developed). Of the species of <italic><tp:taxon-name>Tytthus</tp:taxon-name></italic> exhibiting wing polymorphism, two can be categorized as staphylinoid (<italic><tp:taxon-name>Tytthus alboornatus</tp:taxon-name></italic>, <italic><tp:taxon-name>Tytthus wheeleri</tp:taxon-name></italic>), two as brachypterous (<italic><tp:taxon-name>Tytthus montanus</tp:taxon-name></italic>, <italic><tp:taxon-name>Tytthus piceus</tp:taxon-name></italic>), and four (<italic><tp:taxon-name>Tytthus balli</tp:taxon-name></italic>, <italic><tp:taxon-name>Tytthus fuscicornis</tp:taxon-name></italic>, <italic><tp:taxon-name>Tytthus pubescens</tp:taxon-name></italic>, and <italic><tp:taxon-name>Tytthus uniformis</tp:taxon-name></italic>) as submacropterous. The remaining sixteen species are known only from macropterous individuals.</p><p><italic>Importance in biological control</italic>: It has been documented that most, if not all, species of <italic><tp:taxon-name>Tytthus</tp:taxon-name></italic> are specialized delphacid and, to a lesser extent, leafhopper egg predators. The best documented species, <italic><tp:taxon-name>Tytthus mundulus</tp:taxon-name></italic>, provides a good example of successful classical biological control (Hagen and Franz 1973, <xref ref-type="bibr" rid="B123">van den Bosch and Messenger 1973</xref>, <xref ref-type="bibr" rid="B97">Rosen 1985</xref>, <xref ref-type="bibr" rid="B129">Wheeler 2001</xref>). Frederick <xref ref-type="bibr" rid="B81">Muir (1920)</xref> discovered while searching for predators of the sugarcane delphacid in Queensland, Australia, that nymphs and adults fed on delphacid eggs. As a consequence, he brought <italic><tp:taxon-name>Tytthus mundulus</tp:taxon-name></italic> to Hawaii for release into the sugarcane fields. As <xref ref-type="bibr" rid="B119">Usinger (1939)</xref> noted, “Muir’s discovery that <italic><tp:taxon-name>Tytthus</tp:taxon-name></italic> (as <italic>Cyrtorhinus) mundulus</italic> (Breddin) lives exclusively on the eggs of the sugar-cane leafhopper, <italic><tp:taxon-name>Perkinsiella saccaricida</tp:taxon-name></italic> Kirkaldy, led to one of the most outstanding successes in the field of biological control of injurious insects.” <xref ref-type="bibr" rid="B135">Zimmerman (1948)</xref> summed up the importance of this bug by saying “This one bug has saved the Hawaiian sugar industry and the Territory millions of dollars—its true worth can hardly be estimated.”</p><p>Other species also have shown considerable potential in biological control. In South Africa, both <italic><tp:taxon-name>Tytthus mundulus</tp:taxon-name></italic> and <italic><tp:taxon-name>Tytthus parviceps</tp:taxon-name></italic> (Reuter) have been investigated for control of a tropiduchid, <italic><tp:taxon-name>Numicia viridis</tp:taxon-name></italic> Muir, on sugarcane (<xref ref-type="bibr" rid="B11">Carnegie and Harris 1969</xref>). Although <italic><tp:taxon-name>Tytthus mundulus</tp:taxon-name></italic> was the better-known predator, <italic><tp:taxon-name>Tytthus parviceps</tp:taxon-name></italic> was more easily reared and showed the greatest potential for controlling <italic><tp:taxon-name>Numicia viridis</tp:taxon-name></italic>. Jhansi et al. (2002) studied the biology and prey preferences of <italic><tp:taxon-name>Tytthus parviceps</tp:taxon-name></italic> on planthoppers and leafhoppers on rice in India, including the brown planthopper, <italic><tp:taxon-name>Nilaparvata lugens</tp:taxon-name></italic> (Stål). The Holarctic species <italic><tp:taxon-name>Tytthus pubescens</tp:taxon-name></italic> (Knight) and <italic><tp:taxon-name>Tytthus pygmaeus</tp:taxon-name></italic> (Zetterstedt) are known to prey on leafhoppers and delphacids in England (<xref ref-type="bibr" rid="B110">Southwood and Leston 1959</xref>, <xref ref-type="bibr" rid="B98">Rothschild 1963</xref>, <xref ref-type="bibr" rid="B131">Wheeler and Henry 1992</xref>). In coastal eastern North America, <xref ref-type="bibr" rid="B32">Döbel and Denno (1994)</xref> considered <italic><tp:taxon-name>Tytthus alboornatus</tp:taxon-name></italic> (Knight) and <italic><tp:taxon-name>Tytthus vagus</tp:taxon-name></italic> (Knight) among the major predators of saltmarsh delphacids on two species of <italic><tp:taxon-name>Spartina</tp:taxon-name></italic> (<tp:taxon-name>Poaceae</tp:taxon-name>). For additional information on the hosts and habits of these predatory bugs, see the respective species within this revision.</p><fig id="F1" position="float" orientation="portrait"><label>Figure 1.</label><caption><p><italic><tp:taxon-name>Tytthus wheeleri</tp:taxon-name></italic>, sp. n., adult brachypterous ♂.</p></caption><graphic xmlns:xlink="http://www.w3.org/1999/xlink" xlink:href="ZooKeys-220-001-g001.jpg" position="float" orientation="portrait" xlink:type="simple"/></fig></tp:treatment-sec><tp:treatment-sec sec-type="Key to Species of Tytthus"><title>Key to Species of <italic><tp:taxon-name>Tytthus</tp:taxon-name></italic></title><table-wrap content-type="key" position="float" orientation="portrait"><table><tbody><tr><td rowspan="1" colspan="1">1</td><td rowspan="1" colspan="1">Bases (or “knees”) of tibiae narrowly fuscous</td><td rowspan="1" colspan="1">2</td></tr><tr><td rowspan="1" colspan="1">–</td><td rowspan="1" colspan="1">Tibiae uniformly pale or dark, bases never fuscous</td><td rowspan="1" colspan="1">6<!--PageBreak--></td></tr><tr><td rowspan="1" colspan="1">2</td><td rowspan="1" colspan="1">Apex and base of antennal segment I narrowly pale yellow; ventral surface of antennal segment II in male with a row of short, erect, stiff setae (Fig. 59), in addition to thickly set semierect or recumbent setae</td><td rowspan="1" colspan="1">3</td></tr><tr><td rowspan="1" colspan="1">–</td><td rowspan="1" colspan="1">Apical fourth of antennal segment I pale yellow, remainder of segment black; ventral surface of antennal segment II in male with only semierect or recumbent setae</td><td rowspan="1" colspan="1">4</td></tr><tr><td rowspan="1" colspan="1">3</td><td rowspan="1" colspan="1">Anterior half of pronotum mostly or entirely pale yellow; pale spot on vertex large and distinct (Figs 32, 34); distribution: circumtropical</td><td rowspan="1" colspan="1"><italic><tp:taxon-name>Tytthus parviceps</tp:taxon-name></italic> (Reuter)</td></tr><tr><td rowspan="1" colspan="1">–</td><td rowspan="1" colspan="1">Anterior half of pronotum uniformly dark or with only traces of pale yellow; pale spot on vertex small, indistinct (Figs 9, 10); distribution: southeastern Asia, Indo-Pacific, Australian</td><td rowspan="1" colspan="1"><italic><tp:taxon-name>Tytthus chinensis</tp:taxon-name></italic> (Stål)</td></tr><tr><td rowspan="1" colspan="1">4</td><td rowspan="1" colspan="1">Hind femur uniformly pale yellow; antennal segment II dark brown to fuscous, sometimes darker at base (Figs 19, 20); distribution: Mexico</td><td rowspan="1" colspan="1"><italic><tp:taxon-name>Tytthus mexicanus</tp:taxon-name></italic> Henry, sp. n.</td></tr><tr><td rowspan="1" colspan="1">–</td><td rowspan="1" colspan="1">Hind femur fuscous distally; antennal segment II dark or pale</td><td rowspan="1" colspan="1">5</td></tr><tr><td rowspan="1" colspan="1">5</td><td rowspan="1" colspan="1">Hind femur fuscous on distal two thirds, basal third and apex narrowly pale; antennal segment II pale, with a fuscous band at base (Figs 13, 14); distribution: Mexico to Ecuador, and the West Indies</td><td rowspan="1" colspan="1"><italic><tp:taxon-name>Tytthus femoralis</tp:taxon-name></italic> Henry, sp. n.</td></tr><tr><td rowspan="1" colspan="1">–</td><td rowspan="1" colspan="1">Hind femur fuscous on apical third; front and middle femora sometimes infuscated; antennal segment II uniformly fuscous (Fig. 12); distribution: Argentina</td><td rowspan="1" colspan="1"><italic><tp:taxon-name>Tytthus entrerianus</tp:taxon-name></italic> Carvalho &amp; Carpintero</td></tr><tr><td rowspan="1" colspan="1">6</td><td rowspan="1" colspan="1">Antennal segment I mostly pale yellow to brownish yellow, at most narrowly dark at base</td><td rowspan="1" colspan="1">7</td></tr><tr><td rowspan="1" colspan="1">–</td><td rowspan="1" colspan="1">Antennal segment I mostly dark brown or black, at most pale at base and/or apex</td><td rowspan="1" colspan="1">14</td></tr><tr><td rowspan="1" colspan="1">7</td><td rowspan="1" colspan="1">Antennal segment I pale, with a dark ring at base, if presence of ring indistinct, hemelytra extensively dark brown or fuscous, with base of clavus and corium pale or whitish (Fig. 28)</td><td rowspan="1" colspan="1">8</td></tr><tr><td rowspan="1" colspan="1">–</td><td rowspan="1" colspan="1">Antennal segment I uniformly pale, without a dark ring at base, sometimes narrowly fuscous apically; hemelytra uniformly yellow, pale yellow invaded with dark brown areas, or dark smoky brown with costal margins paler (Figs 5, 24, 53)</td><td rowspan="1" colspan="1">12</td></tr><tr><td rowspan="1" colspan="1">8</td><td rowspan="1" colspan="1">Hemelytra largely fuscous to black, pale at base of clavus and corium only</td><td rowspan="1" colspan="1">9</td></tr><tr><td rowspan="1" colspan="1">–</td><td rowspan="1" colspan="1">Hemelytra uniformly pale or whitish, at most with dark smoky brown shading</td><td rowspan="1" colspan="1">10</td></tr><tr><td rowspan="1" colspan="1">9</td><td rowspan="1" colspan="1">Larger species, length greater than 2.65 mm in macropters; cuneus uniformly dark brown (Figs 21–23); distribution: Arizona, Montana, and Utah</td><td rowspan="1" colspan="1"><italic><tp:taxon-name>Tytthus montanus</tp:taxon-name></italic> Carvalho &amp; Southwood</td></tr><tr><td rowspan="1" colspan="1">–</td><td rowspan="1" colspan="1">Smaller species, length less than 2.50 mm in macropters; cuneus pale or whitish, cuneus lacking in brachypters, apex of each hemelytron pale or white (Figs 2–4); distribution: coastal eastern North America</td><td rowspan="1" colspan="1"><italic><tp:taxon-name>Tytthus alboornatus</tp:taxon-name></italic> (Knight)</td></tr><tr><td rowspan="1" colspan="1"><!--PageBreak-->10</td><td rowspan="1" colspan="1">Antennal segments II–IV intermixed with long, erect and semierect setae nearly as long as diameter of segment; posterior angles of pronotum often pale; hemelytra uniformly pale or translucent white (Figs 38, 39); distribution: Holarctic</td><td rowspan="1" colspan="1"><italic><tp:taxon-name>Tytthus pubescens</tp:taxon-name></italic> (Knight)</td></tr><tr><td rowspan="1" colspan="1">–</td><td rowspan="1" colspan="1">Antennal segment II-IV with only short, recumbent setae much shorter than diameter of segment; pronotum always uniformly fuscous to black; hemelytra often clouded with smoky brown</td><td rowspan="1" colspan="1">11</td></tr><tr><td rowspan="1" colspan="1">11</td><td rowspan="1" colspan="1">Head bulbous in both sexes; length of antennal segment I subequal to width of interocular space; pronotal calli prominent, with a distinct glaucous sheen (Figs 35–37); distribution: Mexico to Colombia, and Maryland to Florida in the eastern United States</td><td rowspan="1" colspan="1"><italic><tp:taxon-name>Tytthus piceus</tp:taxon-name></italic> (Osborn &amp; Drake)</td></tr><tr><td rowspan="1" colspan="1">–</td><td rowspan="1" colspan="1">Head not bulbous, much broader than long; length of antennal segment I greater than width of interocular space; pronotal calli less prominent and without obvious glaucous sheen (Figs 30, 31); distribution: Brazil and Panama</td><td rowspan="1" colspan="1"><italic><tp:taxon-name>Tytthus pallidus</tp:taxon-name></italic> Henry, sp. n.</td></tr><tr><td rowspan="1" colspan="1">12</td><td rowspan="1" colspan="1">Head and pronotum black; antennal segment II fuscous or black (Figs 24, 25); distribution: Indo-Pacific, Australia, introduced into Hawaii</td><td rowspan="1" colspan="1"><italic><tp:taxon-name>Tytthus mundulus</tp:taxon-name></italic> (Breddin)</td></tr><tr><td rowspan="1" colspan="1">–</td><td rowspan="1" colspan="1">Head and pronotum entirely or extensively pale; antennal segment II pale yellowish brown</td><td rowspan="1" colspan="1">13</td></tr><tr><td rowspan="1" colspan="1">13</td><td rowspan="1" colspan="1">Entirely pale or brownish yellow, including appendages (Figs 53, 53); distribution: central Pacific Region</td><td rowspan="1" colspan="1"><italic><tp:taxon-name>Tytthus zwaluwenbergi</tp:taxon-name></italic> (Usinger)</td></tr><tr><td rowspan="1" colspan="1">–</td><td rowspan="1" colspan="1">Extensively pale or brownish yellow, but with brown mottling and marks on head, pronotum around calli, scutellum, cloud on apical area of corium, and undersurface of thorax and margins of abdomen (Figs 5, 6); distribution: Brazil and Peru</td><td rowspan="1" colspan="1"><italic><tp:taxon-name>Tytthus amazonicus</tp:taxon-name></italic> Carvalho</td></tr><tr><td rowspan="1" colspan="1">14</td><td rowspan="1" colspan="1">Antennal segment I fuscous to black, with apex and/or base pale or yellowish</td><td rowspan="1" colspan="1">15</td></tr><tr><td rowspan="1" colspan="1">–</td><td rowspan="1" colspan="1">Antennal segment I entirely fuscous to black</td><td rowspan="1" colspan="1">19</td></tr><tr><td rowspan="1" colspan="1">15</td><td rowspan="1" colspan="1">Apex and basal one third of antennal segment I pale, leaving a broad fuscous or black band through middle (Figs 26, 27); distribution: widespread through Neotropics, and Florida in the United States</td><td rowspan="1" colspan="1"><italic><tp:taxon-name>Tytthus neotropicalis</tp:taxon-name></italic> (Carvalho)</td></tr><tr><td rowspan="1" colspan="1">–</td><td rowspan="1" colspan="1">Only apex of antennal segment I pale, remainder dark</td><td rowspan="1" colspan="1">16</td></tr><tr><td rowspan="1" colspan="1">16</td><td rowspan="1" colspan="1">Apical one fourth of antennal segment I pale (Figs 41–44); distribution: Holarctic</td><td rowspan="1" colspan="1"><italic><tp:taxon-name>Tytthus pygmaeus</tp:taxon-name></italic> (Zetterstedt)</td></tr><tr><td rowspan="1" colspan="1">–</td><td rowspan="1" colspan="1">Apical one fifth or less of antennal segment I pale</td><td rowspan="1" colspan="1">17</td></tr><tr><td rowspan="1" colspan="1">17</td><td rowspan="1" colspan="1">Antennal segment II pale yellowish brown; hemelytra uniformly pale; hind femur uniformly pale; distribution: Panama</td><td rowspan="1" colspan="1"><italic><tp:taxon-name>Tytthus panamensis</tp:taxon-name></italic> Carvalho &amp; Southwood</td></tr><tr><td rowspan="1" colspan="1">–</td><td rowspan="1" colspan="1">Antennal segment II fuscous; hemelytra dark smoky brown, especially through middle; hind femora variable</td><td rowspan="1" colspan="1">18</td></tr><tr><td rowspan="1" colspan="1">18</td><td rowspan="1" colspan="1">Hind femur infuscated on apical third (Figs 48, 49); distribution: coastal eastern North America</td><td rowspan="1" colspan="1"><italic><tp:taxon-name>Tytthus vagus</tp:taxon-name></italic> (Knight)<!--PageBreak--></td></tr><tr><td rowspan="1" colspan="1">–</td><td rowspan="1" colspan="1">Hind femur uniformly pale yellow; distribution: Rio de Janeiro, Brazil</td><td rowspan="1" colspan="1"><italic>juturnaiba</italic> Carvalho &amp; Wallerstein</td></tr><tr><td rowspan="1" colspan="1">19</td><td rowspan="1" colspan="1">Head black, contrasting with largely pale orange pronotum and scutellum, pronotum sometimes becoming infuscated</td><td rowspan="1" colspan="1">20</td></tr><tr><td rowspan="1" colspan="1">–</td><td rowspan="1" colspan="1">Head, pronotum, and scutellum uniformly fuscous to black</td><td rowspan="1" colspan="1">22</td></tr><tr><td rowspan="1" colspan="1">20</td><td rowspan="1" colspan="1">Tibiae, femora, and pronotum uniformly pale orange (Figs 45–47); distribution: Arizona and New Mexico</td><td rowspan="1" colspan="1"><italic><tp:taxon-name>Tytthus uniformis</tp:taxon-name></italic> Henry, sp. n.</td></tr><tr><td rowspan="1" colspan="1">–</td><td rowspan="1" colspan="1">Tibiae fuscous to black; femora orange to orange brown, often infuscated or streaked with red; pronotum pale orange to brown, usually invaded with fuscous or dark brown</td><td rowspan="1" colspan="1">21</td></tr><tr><td rowspan="1" colspan="1">21</td><td rowspan="1" colspan="1">Pronotum brown to orange brown, calli darker brown, with a narrow, transverse, pale or white fascia across anterior margin; hemelytron uniformly pale, smoky brown (Figs 17, 18); distribution: Arizona</td><td rowspan="1" colspan="1"><italic><tp:taxon-name>Tytthus insperatus</tp:taxon-name></italic> (Knight)</td></tr><tr><td rowspan="1" colspan="1">–</td><td rowspan="1" colspan="1">Pronotum orange to orange brown, but lacking a narrow, transverse, pale fascia across anterior margin; hemelytron pale with inner half of clavus, apical half of corium, and apex of cuneus brown (Figs 7, 8); distribution: Florida to Texas</td><td rowspan="1" colspan="1"><italic><tp:taxon-name>Tytthus balli</tp:taxon-name></italic> (Knight)</td></tr><tr><td rowspan="1" colspan="1">22</td><td rowspan="1" colspan="1">Hemelytra pale or translucent white; hind femora pale yellow (Figs 15, 16); distribution: Arizona</td><td rowspan="1" colspan="1"><italic><tp:taxon-name>Tytthus fuscicornis</tp:taxon-name></italic> Henry, sp. n.</td></tr><tr><td rowspan="1" colspan="1">–</td><td rowspan="1" colspan="1">Hemelytra largely dark brown to fuscous; hind femora fuscous to black</td><td rowspan="1" colspan="1">23</td></tr><tr><td rowspan="1" colspan="1">23</td><td rowspan="1" colspan="1">Hemelytra with basal third of corium, basal half of clavus, and most of cuneus pale or white; antennal segment I black; all femora fuscous to black; only macropterous male known (Fig. 11); distribution: Colombia</td><td rowspan="1" colspan="1"><italic><tp:taxon-name>Tytthus columbiensis</tp:taxon-name></italic> Carvalho</td></tr><tr><td rowspan="1" colspan="1">–</td><td rowspan="1" colspan="1">Hemelytra with basal third of corium and basal half of clavus pale; cuneus, when present, uniformly dark brown; antennal segment I pale yellow; only hind femur fuscous, front and middle femora yellowish; brachypters common (Figs 50–52); distribution: eastern United States</td><td rowspan="1" colspan="1"><italic><tp:taxon-name>Tytthus wheeleri</tp:taxon-name></italic> Henry, sp. n.</td></tr></tbody></table></table-wrap></tp:treatment-sec><ref-list><ref id="B36"><mixed-citation xmlns:xlink="http://www.w3.org/1999/xlink" xlink:type="simple"><person-group><name name-style="western"><surname>Fieber</surname><given-names>FX</given-names></name></person-group> (<year>1864</year>)<source> Neuere Entdeckungen in europäischen Hemipteren. Wiener Entomologische Monatschrift 8(3): 65–86, 205–236, 321–336.</source></mixed-citation></ref><ref id="B64"><mixed-citation xmlns:xlink="http://www.w3.org/1999/xlink" xlink:type="simple"><person-group><name name-style="western"><surname>Kirkaldy</surname><given-names>GW</given-names></name></person-group> (<year>1906</year>)<source> List of the genera of pagiopodous Hemiptera-Heteroptera, with their type species, from 1758 to 1904 (and also of the aquatic and semi-aquatic Trochalopoda). Transactions of the American Entomological Society 32: 117–156, 156a, 156b.</source></mixed-citation></ref><ref id="B23"><mixed-citation xmlns:xlink="http://www.w3.org/1999/xlink" xlink:type="simple"><person-group><name name-style="western"><surname>Carvalho</surname><given-names>JCM</given-names></name><name name-style="western"><surname>Southwood</surname><given-names>TRE</given-names></name></person-group> (<year>1955</year>)<source> Revisão do complexo <italic>Cyrtorhinus</italic> Fieber – <italic>Mecomma</italic> Fieber (Hemiptera-Heteroptera, Miridae). Boletim do Museu Paraense Emilio Goeldi 11: 1–72, 25 Figs</source></mixed-citation></ref><ref id="B6"><mixed-citation xmlns:xlink="http://www.w3.org/1999/xlink" xlink:type="simple"><person-group><name name-style="western"><surname>Breddin</surname><given-names>G</given-names></name></person-group> (<year>1896</year>)<article-title> Javanische Zuckerrohrschädlinge aus der Familie der Rhynchoten.</article-title><source>Deutsche Entomologische Zeitschrift </source><volume>1896</volume>: <fpage>105</fpage>-<lpage>110</lpage>.</mixed-citation></ref><ref id="B63"><mixed-citation xmlns:xlink="http://www.w3.org/1999/xlink" xlink:type="simple"><person-group><name name-style="western"><surname>Kirkaldy</surname><given-names>GW</given-names></name></person-group> (<year>1903</year>)<article-title> Einige neue und wenig bekannte Rhynchoten.</article-title><source>Wiener Entomologische Zeitung </source><volume>22</volume>: <fpage>13</fpage>-<lpage>16</lpage>.</mixed-citation></ref><ref id="B85"><mixed-citation xmlns:xlink="http://www.w3.org/1999/xlink" xlink:type="simple"><person-group><name name-style="western"><surname>Osborn</surname><given-names>H</given-names></name><name name-style="western"><surname>Drake</surname><given-names>CJ</given-names></name></person-group> (<year>1915</year>)<article-title> Records of Guatemalan Hemiptera-Heteroptera with description of new species.</article-title><source>Ohio Naturalist </source><volume>15</volume>: <fpage>52</fpage>-<lpage>541</lpage>.</mixed-citation></ref><ref id="B92"><mixed-citation xmlns:xlink="http://www.w3.org/1999/xlink" xlink:type="simple"><person-group><name name-style="western"><surname>Reuter</surname><given-names>OM</given-names></name></person-group> (<year>1875c</year>)<article-title> Genera Cimicidarum Europae disposuit.</article-title><source>Bihang till Kongliga Svenska Vetenskaps-Academiens Handlingar </source><volume>3</volume> (<issue>1</issue>): <fpage>1</fpage>-<lpage>66</lpage>.</mixed-citation></ref><ref id="B66"><mixed-citation xmlns:xlink="http://www.w3.org/1999/xlink" xlink:type="simple"><person-group><name name-style="western"><surname>Knight</surname><given-names>HH</given-names></name></person-group> (<year>1923</year>)<article-title> Family Miridae (Capsidae), pp. 422–658.</article-title> In: <person-group><name name-style="western"><surname>Britton</surname><given-names>WE</given-names></name></person-group><role>Ed</role><issue-title> The Hemiptera or sucking insects of Connecticut.</issue-title><source>Connecticut Geological and Natural History Survey Bulletin </source><volume>34</volume>: <fpage>1</fpage>-<lpage>804</lpage>.</mixed-citation></ref><ref id="B67"><mixed-citation xmlns:xlink="http://www.w3.org/1999/xlink" xlink:type="simple"><person-group><name name-style="western"><surname>Knight</surname><given-names>HH</given-names></name></person-group> (<year>1925</year>)<article-title> Descriptions of thirty new species and two new genera of North American Miridae (Hemiptera).</article-title><source>Bulletin of the Brooklyn Entomological Society </source><volume>20</volume>: <fpage>33</fpage>-<lpage>58</lpage>.</mixed-citation></ref><ref id="B70"><mixed-citation xmlns:xlink="http://www.w3.org/1999/xlink" xlink:type="simple"><person-group><name name-style="western"><surname>Knight</surname><given-names>HH</given-names></name></person-group> (<year>1931</year>)<article-title> Three new species of <italic>Cyrtorhinus</italic> from North America (Hemiptera: Miridae).</article-title><source>Bulletin of the Brooklyn Entomological Society </source><volume>26</volume>: <fpage>171</fpage>-<lpage>173</lpage>.</mixed-citation></ref><ref id="B119"><mixed-citation xmlns:xlink="http://www.w3.org/1999/xlink" xlink:type="simple"><person-group><name name-style="western"><surname>Usinger</surname><given-names>RL</given-names></name></person-group> (<year>1939</year>)<article-title> Distribution and host relationships of <italic>Cyrtorhinus</italic> (Hemiptera, Miridae).</article-title><source>Proceedings of the Hawaiian Entomological Society </source><volume>10</volume> (<issue>2</issue>): <fpage>271</fpage>-<lpage>273</lpage>.</mixed-citation></ref><ref id="B13"><mixed-citation xmlns:xlink="http://www.w3.org/1999/xlink" xlink:type="simple"><person-group><name name-style="western"><surname>Carvalho</surname><given-names>JCM</given-names></name></person-group> (<year>1952</year>)<article-title> On the major classification of the Miridae (Hemiptera). (With keys to the subfamilies and tribes and a catalogue of the world genera).</article-title><source>Anais da Academia Brasileira de Ciências </source><volume>24</volume>: <fpage>31</fpage>-<lpage>110</lpage>.</mixed-citation></ref><ref id="B16"><mixed-citation xmlns:xlink="http://www.w3.org/1999/xlink" xlink:type="simple"><person-group><name name-style="western"><surname>Carvalho</surname><given-names>JCM</given-names></name></person-group> (<year>1958–1959</year>)<source> Catalogue of the Miridae of the world. Arquivos do Museu Nacional, Rio de Janeiro. Part II, Phylinae, 45(2): 1–216 (1958); Part III, Orthotylinae, 47(3): 1–161(1958); Part. IV, Mirinae, 48(4): 1–384 (1959).</source></mixed-citation></ref><ref id="B25"><mixed-citation xmlns:xlink="http://www.w3.org/1999/xlink" xlink:type="simple"><person-group><name name-style="western"><surname>Cassis</surname><given-names>G</given-names></name></person-group> (<year>1984</year>)<source> A systematic study of the subfamily Dicyphinae (Heteroptera: Miridae). Ph.D. Dissertation, Oregon State University, Corvallis. 389 pp.</source></mixed-citation></ref><ref id="B18"><mixed-citation xmlns:xlink="http://www.w3.org/1999/xlink" xlink:type="simple"><person-group><name name-style="western"><surname>Carvalho</surname><given-names>JCM</given-names></name></person-group> (<year>1984</year>)<article-title> Mirídeos neotropicais, CCLII: Descrições de novos gêneros e espécies da tribo Phylini Douglas &amp; Scott (Hemiptera).</article-title><source>Boletim do Museu Paraense Emilio Goeldi Zoologia </source><volume>1</volume>: <fpage>143</fpage>-<lpage>206</lpage>.</mixed-citation></ref><ref id="B109"><mixed-citation xmlns:xlink="http://www.w3.org/1999/xlink" xlink:type="simple"><person-group><name name-style="western"><surname>Slater</surname><given-names>JA</given-names></name></person-group> (<year>1975</year>)<article-title> On the biology and zoogeography of Australian Lygaeidae (Hemiptera: Heteroptera) with special reference to the Southwest fauna.</article-title><source>Journal of the Australian Entomological Society </source><volume>14</volume>: <fpage>47</fpage>-<lpage>64</lpage>. doi: <ext-link ext-link-type="uri" xlink:href="http://dx.doi.org/10.1111/j.1440-6055.1975.tb02002.x" xlink:type="simple">10.1111/j.1440-6055.1975.tb02002.x</ext-link></mixed-citation></ref><ref id="B123"><mixed-citation xmlns:xlink="http://www.w3.org/1999/xlink" xlink:type="simple"><person-group><name name-style="western"><surname>van den Bosch</surname><given-names>R</given-names></name><name name-style="western"><surname>Messenger</surname><given-names>PS</given-names></name></person-group> (<year>1973</year>)<source> Biological Control. Intext Educational, New York. 180 pp.</source></mixed-citation></ref><ref id="B97"><mixed-citation xmlns:xlink="http://www.w3.org/1999/xlink" xlink:type="simple"><person-group><name name-style="western"><surname>Rosen</surname><given-names>D</given-names></name></person-group> (<year>1985</year>)<source> Biological control, pp. 413–464. <italic>In</italic>: Kerkut, GA and LI Gilbert, eds. Comprehensive Insect Physiology, Biochemistry and Pharmacology. Vol. 12. Insect control. Pergamon, Oxford.</source></mixed-citation></ref><ref id="B129"><mixed-citation xmlns:xlink="http://www.w3.org/1999/xlink" xlink:type="simple"><person-group><name name-style="western"><surname>Wheeler AG</surname><given-names>Jr</given-names></name></person-group> (<year>2001</year>)<source> Biology of the Plant Bugs (Hemiptera: Miridae). Pests, Predators, Opportunists. Cornell University Press, Ithaca and London. 507 pp.</source></mixed-citation></ref><ref id="B81"><mixed-citation xmlns:xlink="http://www.w3.org/1999/xlink" xlink:type="simple"><person-group><name name-style="western"><surname>Muir</surname><given-names>F</given-names></name></person-group> (<year>1920</year>)<article-title> Report of entomological work in Australia, 1919–1920.</article-title><source>Hawaiian Planter’s Record </source><volume>23</volume> (<issue>3</issue>): <fpage>125</fpage>-<lpage>130</lpage>.</mixed-citation></ref><ref id="B135"><mixed-citation xmlns:xlink="http://www.w3.org/1999/xlink" xlink:type="simple"><person-group><name name-style="western"><surname>Zimmerman</surname><given-names>EC</given-names></name></person-group> (<year>1948</year>)<source> Insects of Hawaii. Volume 3. Heteroptera. University of Hawaii Press, Honolulu. 255 pp.</source></mixed-citation></ref><ref id="B11"><mixed-citation xmlns:xlink="http://www.w3.org/1999/xlink" xlink:type="simple"><person-group><name name-style="western"><surname>Carnegie</surname><given-names>AJM</given-names></name><name name-style="western"><surname>Harris</surname><given-names>RHG</given-names></name></person-group> (<year>1969</year>)<article-title> The introduction of mirid egg predators (<italic>Tytthus</italic> spp.) into South Africa.</article-title><source>Proceedings of the South African Sugar Technologists’ Association June </source><volume>1969</volume>: <fpage>113</fpage>-<lpage>116</lpage>.</mixed-citation></ref><ref id="B110"><mixed-citation xmlns:xlink="http://www.w3.org/1999/xlink" xlink:type="simple"><person-group><name name-style="western"><surname>Southwood</surname><given-names>TRE</given-names></name><name name-style="western"><surname>Leston</surname><given-names>D</given-names></name></person-group> (<year>1959</year>)<source> Land and Water Bugs of the British Isles. F. Warne &amp; Co., London. 436 pp.</source></mixed-citation></ref><ref id="B98"><mixed-citation xmlns:xlink="http://www.w3.org/1999/xlink" xlink:type="simple"><person-group><name name-style="western"><surname>Rothschild</surname><given-names>GHL</given-names></name></person-group> (<year>1963</year>)<article-title> The immature stages and biology of some mirid predators of Delphacidae, with notes on other predatory Heteroptera occurring in <italic>Juncus</italic> areas.</article-title><source>Entomologists Monthly Magazine </source><volume>99</volume>: <fpage>157</fpage>-<lpage>161</lpage>.</mixed-citation></ref><ref id="B131"><mixed-citation xmlns:xlink="http://www.w3.org/1999/xlink" xlink:type="simple"><person-group><name name-style="western"><surname>Wheeler AG</surname><given-names>Jr</given-names></name><name name-style="western"><surname>Henry</surname><given-names>TJ</given-names></name></person-group> (<year>1992</year>)<source> A synthesis of the Holarctic Miridae (Heteroptera): Distribution, biology, and origin, with emphasis on North America. Thomas Say Foundation. Vol. 15. Entomological Society of America, Lanham, Maryland. 282 pp.</source></mixed-citation></ref><ref id="B32"><mixed-citation xmlns:xlink="http://www.w3.org/1999/xlink" xlink:type="simple"><person-group><name name-style="western"><surname>Döbel</surname><given-names>HG</given-names></name><name name-style="western"><surname>Denno</surname><given-names>RF</given-names></name></person-group> (<year>1994</year>)<source> Predator-planthopper interactions, pp. 325–399. <italic>In</italic>: RF Denno and TJ Perfect, eds. Planthopers: Their Ecology and Management. Chapman &amp; Hall, New York.</source></mixed-citation></ref></ref-list></tp:taxon-treatment>
