# Supplementary material for: Revision of the Plant Bug Genus Tytthus (Hemiptera, Heteroptera, Miridae, Phylinae)
Source: Zookeys. 2012 Sep 10;(220):1–114. doi: 10.3897/zookeys.220.2178 (PMC3459032; doi:10.3897/zookeys.220.2178)
Supplement: XML Treatment for Tytthus alboornatus [file zookeys.220.2178-treatment2.xml]

<!DOCTYPE tp:taxon-treatment
  PUBLIC "-//TaxonX//DTD Taxonomic Treatment Publishing DTD v0 20100105//EN" "tax-treatment-NSO.dtd">
<tp:taxon-treatment xmlns:tp="http://www.plazi.org/taxpub"><tp:treatment-meta><mixed-citation publication-type="journal"><person-group><name><surname>Henry</surname><given-names>Thomas J.</given-names></name></person-group><article-title>Revision of the Plant Bug Genus 
                    <italic>Tytthus</italic>  (Hemiptera, Heteroptera, Miridae, Phylinae)
                </article-title><source>Zookeys</source><day>10</day><month>9</month><year>2012</year><volume>2012</volume><issue>220</issue><fpage>1</fpage><lpage>114</lpage><pub-id pub-id-type="doi">10.3897/zookeys.220.2178</pub-id></mixed-citation></tp:treatment-meta><tp:nomenclature><tp:taxon-name>
                        <tp:taxon-name-part taxon-name-part-type="genus">Tytthus</tp:taxon-name-part>
                        <tp:taxon-name-part taxon-name-part-type="species">alboornatus</tp:taxon-name-part>
                    <object-id xmlns:xlink="http://www.w3.org/1999/xlink" xlink:type="simple">http://species-id.net/wiki/Tytthus_alboornatus</object-id>
								</tp:taxon-name><tp:taxon-authority>(Knight)</tp:taxon-authority><xref ref-type="fig" rid="F2">Figs 2–4</xref><xref ref-type="fig" rid="F14">109–112</xref><tp:nomenclature-citation-list><tp:nomenclature-citation><tp:taxon-name>Cyrtorhinus alboornatus</tp:taxon-name><comment><xref ref-type="bibr" rid="B70">Knight 1931</xref>: 172 (orig. descrip.).</comment></tp:nomenclature-citation><tp:nomenclature-citation><tp:taxon-name>Tytthus alboornatus</tp:taxon-name><comment>: <xref ref-type="bibr" rid="B23">Carvalho and Southwood 1955</xref>: 27 (descrip., n. comb.); <xref ref-type="bibr" rid="B16">Carvalho 1958</xref>: 156 (cat.); <xref ref-type="bibr" rid="B46">Henry and Wheeler 1988</xref>: 457 (cat.); <xref ref-type="bibr" rid="B106">Schuh 1995</xref> (cat.); <xref ref-type="bibr" rid="B30">Denno 1983</xref>: 702 (note); <xref ref-type="bibr" rid="B49">Hoffman 2000</xref>: 24 (note, distr.); <xref ref-type="bibr" rid="B48">Hines et al. 2005</xref>: 264 (note).</comment></tp:nomenclature-citation></tp:nomenclature-citation-list></tp:nomenclature><tp:treatment-sec sec-type="Diagnosis"><title>Diagnosis.</title><p>This species is distinguished by the small size, usually brachypterous hemelytra, overall dark brown coloration, with the basal third to half of the corium and clavus, and cuneus (or in brachypters the posterior margin of the corium) pale or white, the pale yellowish brown antennal segment I, the mostly dark brown femora and pale <!--PageBreak-->yellowish-brown tibiae and tarsi. Macropterous and brachypterous forms are known for both sexes.</p><p>This species is most similar in size and coloration to <italic><tp:taxon-name>Tytthus wheeleri</tp:taxon-name></italic>, sp. n. In <italic><tp:taxon-name>Tytthus alboornatus</tp:taxon-name></italic>, antennal segment I is pale yellowish brown and the posterior margin of each hemelytron in brachypters or the cuneus in macropters is pale or white, whereas in <italic><tp:taxon-name>Tytthus wheeleri</tp:taxon-name></italic>, antennal segment I is dark brown and the posterior margin of each hemelytron in brachypters and or cuneus in macropters is uniformly dark brown.</p></tp:treatment-sec><tp:treatment-sec sec-type="Description"><title>Description.</title><p><italic>Macropterous male</italic> (n = 1, plus holotype in parentheses) (<xref ref-type="fig" rid="F2">Fig. 2</xref>): Length to apex of hemelytron 2.21 mm (2.24 mm), length to base of cuneus 1.57 mm (1.66 mm), width across hemelytra 0.72 mm (0.77 mm). <italic>Head</italic>: Length 0.72 mm (0.26 mm), width across eyes 0.51 mm (0.54 mm), interocular width 0.30 mm (0.30 mm). <italic>Labium</italic>: Length [embedded in glue] (0.94 mm). <italic>Antenna</italic>: Segment I length 0.29 mm (0.37 mm), II 0.88 mm (1.06 mm), III 0.59 mm (0.72 mm), IV 0.48 mm (missing). <italic>Pronotum</italic>: Length 0.32 mm (0.35 mm), basal width 0.45 (0.72 mm).</p><p><italic>Brachypterous male</italic> (n = 5): Length to apex of abdomen 1.34–1.57 mm, length to base of hemelytron (cuneus and membrane absent) 1.15–1.41 mm, width across hemelytra 0.58–0.62 mm. <italic>Head</italic>: Length 0.22–0.26 mm, width across eyes 0.50–0.59 mm, interocular width 0.29–0.30 mm. <italic>Labium</italic>: Length 0.83–0.86 mm. <italic>Antenna</italic>: Segment I length 0.29–0.30 mm, II 0.80–0.86 mm, III 0.53–0.64 mm, IV 0.45–0.61 mm. <italic>Pronotum</italic>: Length 0.24–0.29 mm, basal width 0.54–0.56 mm.</p><p><italic>Coloration</italic>: <italic>Head</italic>: Brown to dark brown, with a small, vague, pale spot near inner margin of each eye; eyes dark brown to reddish brown. <italic>Labium</italic>: Yellowish brown, apex of segment IV darker brown. <italic>Antenna</italic>: Segment I pale yellowish brown; segments II–IV yellowish brown, sometimes becoming slightly darker brown. <italic>Pronotum</italic>: Uniformly shiny brown to very dark brown or fuscous. <italic>Mesoscutum</italic>: Hidden under base of pronotum in brachypters, narrowly exposed in macropters. <italic>Scutellum</italic>: Brown to dark brown, with apex pale. <italic>Hemelytron</italic>: Broadly dark brown, with basal one fourth and narrow apex or cuneus (in macropter) pale or white; membrane on only macropter fully developed, smokey brown. <italic>Ventral surface</italic>: Thoracic pleural areas brown to dark brown, ventral surface sometime paler yellowish brown; abdomen dark brown to fuscous, especially laterally, ventral area sometimes paler yellowish brown. <italic>Ostiolar evaporative area</italic>: Dark brown. <italic>Legs</italic>: Coxae pale yellowish brown to whitish, with bases dark brown; femora dark brown, pale yellowish brown at bases and apices; tibiae, tarsi, and claws pale yellowish brown.</p><p><italic>Structure, texture, and vestiture</italic>: <italic>Head</italic>: Shiny, impunctate; broader than long, rounded anteriorly, truncate basally; set with short, recumbent, nearly bristlelike setae on vertex and frons. <italic>Labium</italic>: Extending beyond metacoxae to second or third abdominal segment. <italic>Pronotum</italic>: Shiny, impunctate, nearly rectangular, wider than long, anterior angles rounded, base truncate, calli indistinct, not differentiated from discal surface, only slightly raised and rounded; set with scattered, recumbent, brown to nearly black setae. <italic>Scutellum</italic>: Equilateral, impunctate, with a few scattered, short, recumbent setae. <italic>Hemelytron</italic>: Macropter with fully developed cuneus and membrane, including two closed cells or areoles; all other specimens (except one macropter) brachypterous<!--PageBreak--> (staphylinoid), with clavus fused (and claval suture absent) with corium, cuneal fracture and cuneus absent, and membrane absent or rarely with only a remnant narrow strip along truncate posterior margin, extending from about abdominal tergite IV to nearly to apex of abdomen; set with evenly scattered, short, recumbent brown setae.</p><p><italic>Male genitalia</italic>: <italic>Left paramere</italic> (<xref ref-type="fig" rid="F14">Fig. 109</xref>): Mitt-shaped; right arm long, stout; left arm short, apically acute. <italic>Right paramere</italic> (<xref ref-type="fig" rid="F14">Fig. 110</xref>): Oval. <italic>Endosoma</italic> (<xref ref-type="fig" rid="F14">Fig. 111</xref>): Slender, S-shaped, apex pointed. <italic>Phallotheca</italic> (<xref ref-type="fig" rid="F14">Fig. 112</xref>): Relatively slender, apically acute.</p><p><italic>Macropterous female</italic> (n = 1) (<xref ref-type="fig" rid="F2">Fig. 3</xref>): Length to apex of hemelytron 2.45 mm, length to base of cuneus 1.85 mm, width across hemelytra 0.93 mm. <italic>Head</italic>: Length 0.32 mm, width across eyes 0.58 mm, interocular width 0.32 mm. <italic>Labium</italic>: Length 0.99 mm. <italic>Antenna</italic>: Segment I length 0.32 mm, II 0.91 mm, III 0.69 mm, IV 0.67 mm. <italic>Pronotum</italic>: Length 0.37 mm, basal width 0.86 mm.</p><p><italic>Brachypterous “minor” female</italic> [see discussion below] (n = 10): Length to apex of abdomen 1.44–1.79 mm, length to apex of hemelytra 1.34–1.60 mm, width across hemelytra 0.58–0.80 mm. <italic>Head</italic>: Length 0.26 mm, width across eyes 0.43–0.53 mm, interocular width 0.29–0.30 mm. <italic>Labium</italic>: Length 0.80–0.91 mm. <italic>Antenna</italic>: Segment I length 0.26–0.27 mm, II 0.74–0.80 mm, III 0.53–0.59 mm, IV 0.48–0.61 mm. <italic>Pronotum</italic>: Length 0.27–0.29 mm, basal width 0.50–0.56 mm.</p><p><italic>Brachypterous “major” female</italic> (n = 2) (<xref ref-type="fig" rid="F2">Fig. 4</xref>): Length to apex of abdomen 2.02–2.30 mm, length to apex of hemelyra 1.60–1.86 mm, width across hemelytra 0.93-0.99 mm. <italic>Head</italic>: Length 0.27–0.30 mm, width across eyes 0.56–0.61 mm, interocular width 0.34–0.35 mm. <italic>Labium</italic>: Length 0.91–0.96 mm. <italic>Antenna</italic>: Segment I 0.30–0.32 length mm, II 0.90–0.96 mm, III 0.64 mm, IV 0.50 mm. <italic>Pronotum</italic>: Length 0.29–0.34 mm, basal width 0.59–0.64 mm.</p><fig id="F2" position="float" orientation="portrait"><label>Figures 2–12.</label><caption><p><italic><tp:taxon-name>Tytthus</tp:taxon-name></italic> spp. <bold>2</bold> <italic><tp:taxon-name>Tytthus alboornatus</tp:taxon-name></italic>, macropterous ♂ (holotype: USA, Jacksonville, Florida, 23 July 1926, E. D. Ball, USNM) <bold>3</bold> <italic><tp:taxon-name>Tytthus alboornatus</tp:taxon-name></italic>, macropterous ♀ (USA, South Carolina, Colleton Co., 1.1 km W of Bennetts Point, 3 May 2003, A. G. Wheeler, Jr., USNM) <bold>4</bold> <italic><tp:taxon-name>Tytthus alboornatus</tp:taxon-name></italic>, brachypterous ♀ (USA, South Carolina, Colleton Co., Bear Island Wildlife Management Area, 3 May 2003, A. G. Wheeler, Jr., USNM) <bold>5</bold> <italic><tp:taxon-name>Tytthus amazonicus</tp:taxon-name></italic>, macropterous ♂ (Brazil, Amazonas, Reserva Ducke, 25 km NNE of Manaus, 26 July 1973, R. T. Schuh, AMNH) <bold>6</bold> <italic><tp:taxon-name>Tytthus amazonicus</tp:taxon-name></italic>, macropterous ♀ (Brazil, Amazonas, Reserva Ducke, 25 km NNE of Manaus, 26 July 1973, R. T. Schuh, AMNH) <bold>7</bold> <italic><tp:taxon-name>Tytthus balli</tp:taxon-name></italic>, macropterous ♂ (USA, Texas, Refugio Co., 6 mi. N Bayside, 20 Apr. 1983, T. J. Henry &amp; A. G. Wheeler, Jr., USNM)  <bold>8</bold> <italic><tp:taxon-name>Tytthus balli</tp:taxon-name></italic>, brachypterous ♀ (USA, Florida, Jacksonville, 23 July 1926, E. D. Ball, USNM) <bold>9</bold> <italic><tp:taxon-name>Tytthus chinensis</tp:taxon-name></italic>, macropterous ♂ (Guam, Asan Village, Asan River at Rt. 1, 8 June 2008, R. S. Zack, USNM)  <bold>10</bold> <italic><tp:taxon-name>Tytthus chinensis</tp:taxon-name></italic>, macropterous ♀ (Guam, Asan Village, Asan River at Rt. 1, 8 June 2008, R. S. Zack, USNM) <bold>11</bold> <italic><tp:taxon-name>Tytthus columbiensis</tp:taxon-name></italic>, macropterous ♂ (holotype: Colombia, Valle de l Cauca, Palmira, 25 Oct. 1958, G. Bravo, USNM) <bold>12</bold> <italic><tp:taxon-name>Tytthus entrerianus</tp:taxon-name></italic>, macropterous ♂ (paratype: Argentina: Entre Rios, Concordia, Apr. 1939, L Carpintero, USNM).</p></caption><graphic xmlns:xlink="http://www.w3.org/1999/xlink" xlink:href="ZooKeys-220-001-g002.jpg" position="float" orientation="portrait" xlink:type="simple"/></fig><fig id="F3" position="float" orientation="portrait"><label>Figures 13–23. </label><caption><p><italic><tp:taxon-name>Tytthus</tp:taxon-name></italic> spp. <bold>13</bold> <italic><tp:taxon-name>Tytthus femoralis</tp:taxon-name></italic>, macropterous ♂ (holotype, Ecuador, Man., Bahiade Caraquez, 10 May 1975, A. B. Gurney, USNM) <bold>14</bold> <italic><tp:taxon-name>Tytthus femoralis</tp:taxon-name></italic>, macropterous ♀ (Peru, Huan. Tingo Maria, 19-24 April 1969, P. &amp; P. Spangler, USNM) <bold>15</bold> <italic><tp:taxon-name>Tytthus fuscicornis</tp:taxon-name></italic>, macropterous ♂ (holotype, USA, New Mexico, Grant Co., Gila Natl. Forest, N of Silver City, 12 May 2008, A. G. Wheeler, Jr., USNM) <bold>16</bold> <italic><tp:taxon-name>Tytthus fuscicornis</tp:taxon-name></italic>, macropterous ♀ (paratype, USA, New Mexico, Grant Co., Gila Natl. Forest, N of Silver City, 12 May 2008, A. G. Wheeler, Jr., USNM) <bold>17</bold> <italic><tp:taxon-name>Tytthus insperatus</tp:taxon-name></italic>, macropterous ♂ (holotype, USA, Arizona, Tuscon, 7 June 1924, A. A. Nichol, USNM) <bold>18</bold> <italic><tp:taxon-name>Tytthus insperatus</tp:taxon-name></italic>, macropterous ♀ <bold>19</bold> <italic><tp:taxon-name>Tytthus mexicanus</tp:taxon-name></italic>, macropterous, ♂ (Mexico, Sinaloa, Choix, 5 Aug. 1968, I. A. Sears, R. C. Gardner, &amp; C. S., UCD) <bold>20</bold> <italic><tp:taxon-name>Tytthus mexicanus</tp:taxon-name></italic>, macropterous ♀ (Mexico, Baja Calif. Sur, 12.2 mi. SE of San Perdito, 8 Oct 1981, F. Andrews &amp; D. Faulkner, SDNM) <bold>21</bold> <italic><tp:taxon-name>Tytthus montanus</tp:taxon-name></italic>, macropterous ♂ (Utah, Cache Co., Rt. 89 nr Franklin Basin Rd., 17-18 July 2001, T.J.Henry &amp; A.G. Wheeler, Jr., USNM) <bold>22</bold> <italic><tp:taxon-name>Tytthus montanus</tp:taxon-name></italic>, macropterous ♀ (Big Lake, Arizona, Apache Natl. For., 12-14 Aug. 1967, L. A. Kelton, CNC) <bold>23</bold> <italic><tp:taxon-name>Tytthus montanus</tp:taxon-name></italic>, brachypterous ♀ (Big Lake, Arizona, Apache Natl. For., 12-14 Aug. 1967, L. A. Kelton, CNC).</p></caption><graphic xmlns:xlink="http://www.w3.org/1999/xlink" xlink:href="ZooKeys-220-001-g003.jpg" position="float" orientation="portrait" xlink:type="simple"/></fig><fig id="F4" position="float" orientation="portrait"><label>Figures 24–34. </label><caption><p><italic><tp:taxon-name>Tytthus</tp:taxon-name></italic> spp. <bold>24</bold> <italic><tp:taxon-name>Tytthus mundulus</tp:taxon-name></italic>, macropterous ♂ (Hawaii, Oahu, Ewa Beach, 22 Nov. 1982, no coll. data, USNM) <bold>25</bold> <italic><tp:taxon-name>Tytthus mundulus</tp:taxon-name></italic>, macropterous ♀ (Hawaii, Oahu, Barbers Point, Mar. 1960, E. J. Ford, USNM) <bold>26</bold> <italic><tp:taxon-name>Tytthus neotropicalis</tp:taxon-name></italic>, macropterous ♂ (Brazil, Minas Gerais, Viçosa, 13 Oct.-1 Nov. 1985, T.J. Henry &amp; P.S.F. Fiuza, USNM) <bold>27</bold> <italic><tp:taxon-name>Tytthus neotropicalis</tp:taxon-name></italic>, macropterous ♀ (Brazil, Minas Gerais, Viçosa, 13 Oct.-1 Nov. 1985, T.J. Henry &amp; P.S.F. Fiuza, USNM) <bold>28</bold> <italic><tp:taxon-name>Tytthus pallidus</tp:taxon-name></italic>, macropterous ♂ (holotype, Panama, El Real, 19 Mar. 1953, F. S. Blanton, USNM) <bold>29</bold> <italic><tp:taxon-name>Tytthus pallidus</tp:taxon-name></italic> macropterous ♀ (Brazil, Amazonas, Reserva Ducke, 25 km NNE Manaus, 26 July 1973, R. T. Schuh, AMNH) <bold>30</bold> <italic><tp:taxon-name>Tytthus panamensis</tp:taxon-name></italic>, macropterous ♂ (Paratype: Panama, Canal Zone, Corozal, 14 Apr12, A. Busch, USNM) <bold>31</bold> <italic><tp:taxon-name>Tytthus panamensis</tp:taxon-name></italic>, macropterous ♀ (Panama, Canal Zone, Ft. Gulick, 21 Aug. 1952, F. S. Blanton, USNM) <bold>32</bold> <italic><tp:taxon-name>Tytthus parviceps</tp:taxon-name></italic>, macropterous ♂ (pale pronotum) (Bermuda, Paget Par., Paget Marsh, 14-22 July 1988, M. R. Wilson &amp; D. J. Hilburn, USNM) <bold>33</bold> <italic><tp:taxon-name>Tytthus parviceps</tp:taxon-name></italic>, macropterous ♀ (dark pronotum) (Florida, Sebring, 25-31 July, C. T. Parsons, USNM) <bold>34</bold> <italic><tp:taxon-name>Tytthus parviceps</tp:taxon-name></italic>, macropterous ♀ (pale pronotum) (Florida, Deerfield, 26 July 1948, R. H. Beamer, KU).</p></caption><graphic xmlns:xlink="http://www.w3.org/1999/xlink" xlink:href="ZooKeys-220-001-g004.jpg" position="float" orientation="portrait" xlink:type="simple"/></fig><fig id="F5" position="float" orientation="portrait"><label>Figures 35–44.</label><caption><p><italic><tp:taxon-name>Tytthus</tp:taxon-name></italic> spp. <bold>35</bold> <italic><tp:taxon-name>Tytthus piceus</tp:taxon-name></italic>, macropterous ♂ (South Carolina, Pickens Co., SC Botanical Gardens, Clemson, 28 Aug. 2004, A. G. Wheeler, Jr., USNM) <bold>36</bold> <italic><tp:taxon-name>Tytthus piceus</tp:taxon-name></italic>, macropterous ♀ (South Carolina, Pickens Co., SC Botanical Garden, Clemson, 28 Aug. 2004, A. G. Wheeler, Jr., USNM)  <bold>37</bold> <italic><tp:taxon-name>Tytthus piceus</tp:taxon-name></italic>, brachypterous ♀ (South Carolina, Pickens Co., SC Botanical Gardens, Clemson, 28 Aug. 2004, A. G. Wheeler, Jr., USNM) <bold>38</bold> <italic><tp:taxon-name>Tytthus pubescens</tp:taxon-name></italic>, macropterous ♂ (British Colombia, Pouce Coupe, 18 Aug 1982, L. A. Kelton, CNC) <bold>39</bold> <italic><tp:taxon-name>Tytthus pubescens</tp:taxon-name></italic>, macropterous ♀ (Colorado, [2024], Spicer’s North Park, 18 July 1896, C. F. Baker, USNM) <bold>40</bold> <italic><tp:taxon-name>Tytthus pubescens</tp:taxon-name></italic>, brachpterous ♀ (Alberta, Banff-Jasper Hwy., Jasper Natl. Pk, 26 and 28 Aug 1970, L. A. Kelton, CNC) <bold>41</bold> <italic><tp:taxon-name>Tytthus pygmaeus</tp:taxon-name></italic>, macropterous ♂ (dark pronotum) (Alberta, McMurray, 11 July 1993, W. J. Brown, CNC) <bold>42</bold> <italic><tp:taxon-name>Tytthus pygmaeus</tp:taxon-name></italic>, macropterous ♀ (dark pronotum) (To be added) <bold>43</bold> <italic><tp:taxon-name>Tytthus pygmaeus</tp:taxon-name></italic>, macropterous ♂ (pale pronotum) (England, Wolvercote, Oxford, 14 July 1968, G. G. E Scudder, CNC) <bold>44</bold> <italic><tp:taxon-name>Tytthus pygmaeus</tp:taxon-name></italic> ♀ (pale pronotum) (same locality as for ♂).</p></caption><graphic xmlns:xlink="http://www.w3.org/1999/xlink" xlink:href="ZooKeys-220-001-g005.jpg" position="float" orientation="portrait" xlink:type="simple"/></fig><fig id="F6" position="float" orientation="portrait"><label>Figures 45–54.</label><caption><p><italic><tp:taxon-name>Tytthus</tp:taxon-name></italic> spp. <bold>45</bold> <italic><tp:taxon-name>Tytthus uniformis</tp:taxon-name></italic>, macropterous ♂ (Arizona, Santa Cruz Co., Audubon Res. Ranch, SE of Elgin, 12-14 May 2004, A. G. Wheeler, Jr., USNM) <bold>46</bold> <italic><tp:taxon-name>Tytthus uniformis</tp:taxon-name></italic>, macropterous ♀ (Arizona, Cochise Co., Huachuca Mtns., Ash Canyon Rd., 0.5 mi. W of Hwy 92, 17 Aug. 1992, N. McFarland, USNM) <bold>47</bold> <italic><tp:taxon-name>Tytthus uniformis</tp:taxon-name></italic>, brachypterous ♀ (Arizona, Santa Cruz Co., Audubon Res. Ranch, SE of Elgin, 12-14 May 2004, A. G. Wheeler, Jr., USNM) <bold>48</bold> <italic><tp:taxon-name>Tytthus vagus</tp:taxon-name></italic>, macropterous ♂ (Florida, Duval Co., 1 km W of Dunn Creek, S. of Eastport, 3 Apr. 2004, A. G. Wheeler, Jr., USNM) <bold>49</bold> <italic><tp:taxon-name>Tytthus vagus</tp:taxon-name></italic>, macropterous ♀ (USA: Florida, Duval Co., south of Eastport, 3 Apr. 2004, A. G. Wheeler, Jr., USNM) <bold>50</bold> <italic><tp:taxon-name>Tytthus wheeleri</tp:taxon-name></italic>, staphylinoid ♂ (Texas, Gillespie Co., Rt16, 15 km NE of Fredericksburg, 27 May 2001, A. G. Wheeler, Jr., USNM) <bold>51</bold> <italic><tp:taxon-name>Tytthus wheeleri</tp:taxon-name></italic>, macropterous ♀ <bold>52</bold> <italic><tp:taxon-name>Tytthus wheeleri</tp:taxon-name></italic>, staphylinoid ♀ (South Carolina, Pickens Co., 2 mi. W of Chiefland, 16 Mar. 1999, A. G. Wheeler, Jr., USNM) <bold>53</bold> <italic><tp:taxon-name>Tytthus zwaluwenburgi</tp:taxon-name></italic>, macropterous ♂ (Canton Island, 20 Nov. 1940, R. Danner, BPBM) <bold>54</bold> <italic><tp:taxon-name>Tytthus zwaluwneburgi</tp:taxon-name></italic>, macropterous ♀ (Baker Island, 18 April 1935, E. H. Bryan, BPBM).</p></caption><graphic xmlns:xlink="http://www.w3.org/1999/xlink" xlink:href="ZooKeys-220-001-g006.jpg" position="float" orientation="portrait" xlink:type="simple"/></fig></tp:treatment-sec><tp:treatment-sec sec-type="Hosts"><title>Hosts.</title><p>Taken by A. G. Wheeler on inland saltgrass, <italic><tp:taxon-name>Distichlis spicata</tp:taxon-name></italic> (L.) Green [<tp:taxon-name>Poeaceae</tp:taxon-name>]; saltmeadow cordgrass, <italic><tp:taxon-name>Spartina patens</tp:taxon-name></italic> (Ait.) Muhl.; and sand cordgrass, <italic><tp:taxon-name>Spartina bakeri</tp:taxon-name></italic> Merr. [<tp:taxon-name>Poeaceae</tp:taxon-name>]. Denno (in litt, 2005) informed me that <italic><tp:taxon-name>Tytthus alboornatus</tp:taxon-name></italic> was extremely abundant only in <italic><tp:taxon-name>Spartina patens</tp:taxon-name></italic> in Tuckerton, New Jersey, but not in <italic><tp:taxon-name>Spartina alterniflora</tp:taxon-name></italic> where <italic><tp:taxon-name>Tytthus vagus</tp:taxon-name></italic> was restricted. <xref ref-type="bibr" rid="B30">Denno (1983)</xref> and <xref ref-type="bibr" rid="B48">Hines et al. (2005)</xref> reported that <italic><tp:taxon-name>Tytthus alboornatus</tp:taxon-name></italic> preys on eggs of the delphacids <italic><tp:taxon-name>Tumidagena minuta</tp:taxon-name></italic> McDermott and possibly <italic><tp:taxon-name>Delphacodes detecta</tp:taxon-name></italic> (Van Duzee) in <italic><tp:taxon-name>Spartina patens</tp:taxon-name></italic>.</p></tp:treatment-sec><tp:treatment-sec sec-type="Distribution"><title>Distribution.</title><p>Previously known only from Florida, New Jersey, New York, and Virginia (<xref ref-type="bibr" rid="B46">Henry and Wheeler 1988</xref>, <xref ref-type="bibr" rid="B49">Hoffman 2000</xref>). New U. S. state records are Connecticut, Louisiana, South Carolina, and Texas. This distribution indicates that <italic><tp:taxon-name>Tytthus alboornatus</tp:taxon-name></italic> should occur in all coastal states from at least New England to Texas.</p></tp:treatment-sec><tp:treatment-sec sec-type="Discussion"><title>Discussion.</title><p><italic><tp:taxon-name>Tytthus alboornatus</tp:taxon-name></italic> (<xref ref-type="fig" rid="F2">Figs 2–4</xref>) is one of the smallest species in the genus, second in size only to the similar-appearing <italic><tp:taxon-name>Tytthus wheeleri</tp:taxon-name></italic> (<xref ref-type="fig" rid="F7">Figs 50–52</xref>). Like <italic><tp:taxon-name>Tytthus wheeleri</tp:taxon-name></italic>, macropterous forms of this species are extremely uncommon or rare. Of the more than 50 specimens studied, I have found only two macropterous males, including the holotype (from Florida) and three macropterous females (from Connecticut and South Carolina).</p><p>In addition, populations include what I call “minor” and “major” females. Along the Connecticut and New Jersey coasts, specimens are much smaller (shorter and more <!--PageBreak--><!--PageBreak--><!--PageBreak--><!--PageBreak--><!--PageBreak--><!--PageBreak-->slender), whereas farther south in South Carolina and Florida several specimens are considerably larger, with more well-developed pronota and hemelytra. Two macropterous females from Connecticut also were smaller than the macropter from South Carolina. This size difference may simply be due to more harsh or crowded conditions, with a more limited food supply versus smaller populations with more plentiful prey available, rather than their north/south distributions. More work is needed to better understand the factors that influence size.</p></tp:treatment-sec><tp:treatment-sec sec-type="Type material examined"><title>Type material examined.</title><p><bold>Holotype</bold> ♂ (00162206) (USNM): <bold>UNITED STATES: Florida: <italic>Duval Co</italic>.:</bold> Jacksonville, <named-content xmlns:xlink="http://www.w3.org/1999/xlink" content-type="dwc:verbatimCoordinates" xlink:type="simple">30.33194°N, 81.65583°W</named-content>, 23 Jul 1926, E. D. Ball.</p></tp:treatment-sec><tp:treatment-sec sec-type="Other specimens examined"><title>Other specimens examined.</title><p><bold>UNITED STATES:</bold> <bold>Connecticut:</bold> <bold><italic>New London Co</italic>.:</bold> Stonington Township, Barn Island, <named-content xmlns:xlink="http://www.w3.org/1999/xlink" content-type="dwc:verbatimCoordinates" xlink:type="simple">41.335°N, 71.906°W</named-content>, 11 Aug 1971, R.T. and J. C. Schuh, 9 ♂♂ (00095349, 00165938 - 00165945), 11 ♀♀ (00095350, 00165946 - 00165955) (AMNH), 1 ♂ ( 00138679) (USNM) (all brachypterous, except two macropterous ♀♀). <bold><italic>Tolland Co</italic>.:</bold> Mansfield Center, <named-content xmlns:xlink="http://www.w3.org/1999/xlink" content-type="dwc:verbatimCoordinates" xlink:type="simple">41.76528°N, 72.19861°W</named-content>, 84 m, 01 Aug 1956, J. A. Slater, 1 ♀ (00166063) (AMNH) <bold>(brachypterous)</bold>. <bold>Florida:</bold> <bold><italic>Brevard Co</italic>.:</bold> Titusville, <named-content xmlns:xlink="http://www.w3.org/1999/xlink" content-type="dwc:verbatimCoordinates" xlink:type="simple">28.61194°N, 80.80778°W</named-content>, 29 Apr 1952, collector unknown, 1 ♂ (00161887) (USNM) (macropterous). <bold><italic>Duval Co</italic>.:</bold> CR-105, 1 km W. of Dunn Creek, S. of Eastport, 03 Apr 2004, A. G. Wheeler, Jr., ex <italic><tp:taxon-name>Spartina patens</tp:taxon-name></italic> (Poaceae), 1 ♀ (00161882) (USNM) (brachypterous). <bold><italic>Miami-Dade Co</italic>.:</bold> Biscayne Bay, <named-content xmlns:xlink="http://www.w3.org/1999/xlink" content-type="dwc:verbatimCoordinates" xlink:type="simple">25.5747°N, 80.3112°W</named-content>, 1700, Mrs. A.T. Slosson, 2 ♂♂ (00165956, 00165957) (AMNH) (brachypterous)<bold>. Louisiana:</bold> Tangipahoa Parish: Hammond, 22 June 1948, E. L. Todd, 1 ♂, 1 ♀ (AMNH) (macropterous). <bold>New Jersey:</bold> <bold><italic>Ocean Co</italic>.:</bold> 2 mi. E. of Manahawkin off Stafford Ave., 20 Jul 1976, collector unknown, <italic>Distichlis spicata</italic> (<tp:taxon-name>Poaceae</tp:taxon-name>), 5 ♂♂ (00161870, 00161877 - 00161878, 00161880, 00161886), 2 ♀♀ (00161879, 00161881) (USNM) (all brachypterous). Tuckerton, <named-content xmlns:xlink="http://www.w3.org/1999/xlink" content-type="dwc:verbatimCoordinates" xlink:type="simple">39.60305°N, 74.34027°W</named-content>, 4 m, 01 Aug 2002, R.F. Denno &amp; D. Lewis, <italic><tp:taxon-name>Spartina patens</tp:taxon-name></italic> (<tp:taxon-name>Poaceae</tp:taxon-name>), 7 ♂♂ (00161865 - 00161868, 00161872, 00161874 - 00161875), 4 ♀♀ (00161869, 00161871, 00161873, 00161876) (USNM) (all brachypterous). <bold>South Carolina:</bold> <bold><italic>Colleton Co</italic>.:</bold> Bear Island Wildlife Management Area, near Mary’s House Pond, 03 May 2003, A. G. Wheeler, Jr., ex <italic><tp:taxon-name>Spartina patens</tp:taxon-name></italic> (<tp:taxon-name>Poaceae</tp:taxon-name>), 1 ♀ (00161883) (USNM (brachypterous). CR-26, 0.3 km N. of Ashepoo River, N. of Bennetts Pt., 03 May 2003, A. G. Wheeler, Jr., ex <italic><tp:taxon-name>Spartina bakeri</tp:taxon-name></italic> (<tp:taxon-name>Poaceae</tp:taxon-name>), 1 ♀ (00161885) (USNM) (brachypterous). CR-26, 1.1 km W. of Bennetts Point, 04 May 2003, A. G. Wheeler, Jr., <italic><tp:taxon-name>Spartina bakeri</tp:taxon-name></italic> (<tp:taxon-name>Poaceae</tp:taxon-name>), 1 ♂ (macropterous), 1 ♀ (00161889) (brachypterous) (USNM). <bold>Texas:</bold> <bold><italic>Jefferson Co</italic>.:</bold> J.D. Murphree Wildlife Management Area, near Lost Lake, <named-content xmlns:xlink="http://www.w3.org/1999/xlink" content-type="dwc:verbatimCoordinates" xlink:type="simple">29.78111°N, 93.97333°W</named-content>, 26 May 1994, R. Vogtsberger, taken by mosquito dipper cup, 1 ♂ (00161888) (USNM) (brachypterous). <bold>Virginia</bold>: <bold><italic>Mecklenburg Co</italic>.</bold>: Elm Hill WMA, Clyde’s Pond, 11-29 May 1995, VMNH survey, 4 ♂♂ (VMNH). <bold><italic>City of Virginia Beach</italic></bold>: Dam Neck Naval Base, dune DF site, 25 June 1991, K. A. Buhlmann, 1 ♂ (V<!--PageBreak-->MNH).</p></tp:treatment-sec><tp:treatment-sec><!--Section generated to contain objects referenced in tp:taxon-treatment.--><fig id="F14" position="float" orientation="portrait"><label>Figures 109–116.</label><caption><p>Male genitalia <bold>109–112</bold> <italic><tp:taxon-name>Tytthus alboornatus</tp:taxon-name></italic> <bold>109</bold> left paramere <bold>110</bold> right paramere <bold>111</bold> endosoma <bold>112</bold> phallotheca 113–116 <italic><tp:taxon-name>Tytthus amazonicus</tp:taxon-name></italic> <bold>113</bold> left paramere <bold>114</bold> right paramere <bold>115</bold> endosoma <bold>116</bold> phallotheca.</p></caption><graphic xmlns:xlink="http://www.w3.org/1999/xlink" xlink:href="ZooKeys-220-001-g014.jpg" position="float" orientation="portrait" xlink:type="simple"/></fig><fig id="F7" position="float" orientation="portrait"><label>Figures 55–62.</label><caption><p>SEM photomicrographs of <italic><tp:taxon-name>Tytthus chinensis</tp:taxon-name></italic>, male <bold>55</bold> dorsal habitus <bold>56</bold> lateral habitus <bold>57</bold> head and pronotum, dorsal aspect <bold>58</bold> head and pronotum, lateral aspect <bold>59</bold> antennal segment II <bold>60</bold> ostiolar evaporative area <bold>61</bold> genital capsule, caudal aspect <bold>62</bold> claw.</p></caption><graphic xmlns:xlink="http://www.w3.org/1999/xlink" xlink:href="ZooKeys-220-001-g007.jpg" position="float" orientation="portrait" xlink:type="simple"/></fig></tp:treatment-sec><ref-list><ref id="B70"><mixed-citation xmlns:xlink="http://www.w3.org/1999/xlink" xlink:type="simple"><person-group><name name-style="western"><surname>Knight</surname><given-names>HH</given-names></name></person-group> (<year>1931</year>)<article-title> Three new species of <italic>Cyrtorhinus</italic> from North America (Hemiptera: Miridae).</article-title><source>Bulletin of the Brooklyn Entomological Society </source><volume>26</volume>: <fpage>171</fpage>-<lpage>173</lpage>.</mixed-citation></ref><ref id="B23"><mixed-citation xmlns:xlink="http://www.w3.org/1999/xlink" xlink:type="simple"><person-group><name name-style="western"><surname>Carvalho</surname><given-names>JCM</given-names></name><name name-style="western"><surname>Southwood</surname><given-names>TRE</given-names></name></person-group> (<year>1955</year>)<source> Revisão do complexo <italic>Cyrtorhinus</italic> Fieber – <italic>Mecomma</italic> Fieber (Hemiptera-Heteroptera, Miridae). Boletim do Museu Paraense Emilio Goeldi 11: 1–72, 25 Figs</source></mixed-citation></ref><ref id="B16"><mixed-citation xmlns:xlink="http://www.w3.org/1999/xlink" xlink:type="simple"><person-group><name name-style="western"><surname>Carvalho</surname><given-names>JCM</given-names></name></person-group> (<year>1958–1959</year>)<source> Catalogue of the Miridae of the world. Arquivos do Museu Nacional, Rio de Janeiro. Part II, Phylinae, 45(2): 1–216 (1958); Part III, Orthotylinae, 47(3): 1–161(1958); Part. IV, Mirinae, 48(4): 1–384 (1959).</source></mixed-citation></ref><ref id="B46"><mixed-citation xmlns:xlink="http://www.w3.org/1999/xlink" xlink:type="simple"><person-group><name name-style="western"><surname>Henry</surname><given-names>TJ</given-names></name><name name-style="western"><surname>Wheeler AG</surname><given-names>Jr</given-names></name></person-group> (<year>1988</year>)<source> Family Miridae Hahn, 1833 (= Capsidae Burmeister, 1835). The Plant Bugs, pp. 251–507. <italic>In</italic>: Henry, TJ and RC Froeschner, eds. Catalog of the Heteroptera, or True Bugs, of Canada and the Continental United States. E. J. Brill, Leiden and New York. 958 pp.</source></mixed-citation></ref><ref id="B106"><mixed-citation xmlns:xlink="http://www.w3.org/1999/xlink" xlink:type="simple"><person-group><name name-style="western"><surname>Schuh</surname><given-names>RT</given-names></name></person-group> (<year>1995</year>)<source> Plant Bugs of the World (Insecta: Heteroptera: Miridae). Systematic Catalog, Distributions, Host List, and Bibliography. New York Entomological Society, New York. 1329 pp. (http://research.amnh.org/pbi/catalog) [accessed during preparation of ms. through Sept. 2011].</source></mixed-citation></ref><ref id="B30"><mixed-citation xmlns:xlink="http://www.w3.org/1999/xlink" xlink:type="simple"><person-group><name name-style="western"><surname>Denno</surname><given-names>RF</given-names></name></person-group> (<year>1983</year>)<article-title> Ecotope differentiation in a guild of sap-feeding insects on the salt marsh grass, <italic>Spartina patens</italic>.</article-title><source>Ecology </source><volume>61</volume>: <fpage>702</fpage>-<lpage>714</lpage>. doi: <ext-link ext-link-type="uri" xlink:href="http://dx.doi.org/10.2307/1937435" xlink:type="simple">10.2307/1937435</ext-link></mixed-citation></ref><ref id="B49"><mixed-citation xmlns:xlink="http://www.w3.org/1999/xlink" xlink:type="simple"><person-group><name name-style="western"><surname>Hoffman</surname><given-names>RL</given-names></name></person-group> (<year>2000</year>)<article-title> Six species of bugs new to the Virginia list (Heteroptera: Coreidae, Lygaeidae, Phymatidae, Miridae).</article-title><source>Banisteria </source><volume>14</volume>: <fpage>24</fpage>-<lpage>28</lpage>.</mixed-citation></ref><ref id="B48"><mixed-citation xmlns:xlink="http://www.w3.org/1999/xlink" xlink:type="simple"><person-group><name name-style="western"><surname>Hines</surname><given-names>J</given-names></name><name name-style="western"><surname>Lynch</surname><given-names>ME</given-names></name><name name-style="western"><surname>Denno</surname><given-names>RF</given-names></name></person-group> (<year>2005</year>)<article-title> Sap-feeding insect communities as indicators of habitat fragmentation and nutrient subsidies.</article-title><source>Journal of Insect Conservation </source><volume>9</volume>: <fpage>261</fpage>-<lpage>280</lpage>. doi: <ext-link ext-link-type="uri" xlink:href="http://dx.doi.org/10.1007/s10841-005-8819-6" xlink:type="simple">10.1007/s10841-005-8819-6</ext-link></mixed-citation></ref></ref-list></tp:taxon-treatment>
