# Supplementary material for: Revision of the Plant Bug Genus Tytthus (Hemiptera, Heteroptera, Miridae, Phylinae)
Source: Zookeys. 2012 Sep 10;(220):1–114. doi: 10.3897/zookeys.220.2178 (PMC3459032; doi:10.3897/zookeys.220.2178)
Supplement: XML Treatment for Tytthus amazonicus [file zookeys.220.2178-treatment3.xml]

<!DOCTYPE tp:taxon-treatment
  PUBLIC "-//TaxonX//DTD Taxonomic Treatment Publishing DTD v0 20100105//EN" "tax-treatment-NSO.dtd">
<tp:taxon-treatment xmlns:tp="http://www.plazi.org/taxpub"><tp:treatment-meta><mixed-citation publication-type="journal"><person-group><name><surname>Henry</surname><given-names>Thomas J.</given-names></name></person-group><article-title>Revision of the Plant Bug Genus 
                    <italic>Tytthus</italic>  (Hemiptera, Heteroptera, Miridae, Phylinae)
                </article-title><source>Zookeys</source><day>10</day><month>9</month><year>2012</year><volume>2012</volume><issue>220</issue><fpage>1</fpage><lpage>114</lpage><pub-id pub-id-type="doi">10.3897/zookeys.220.2178</pub-id></mixed-citation></tp:treatment-meta><tp:nomenclature><tp:taxon-name>
                        <tp:taxon-name-part taxon-name-part-type="genus">Tytthus</tp:taxon-name-part>
                        <tp:taxon-name-part taxon-name-part-type="species">amazonicus</tp:taxon-name-part>
                    <object-id xmlns:xlink="http://www.w3.org/1999/xlink" xlink:type="simple">http://species-id.net/wiki/Tytthus_amazonicus</object-id>
								</tp:taxon-name><tp:taxon-authority>Carvalho</tp:taxon-authority><xref ref-type="fig" rid="F2">Figs 5, 6</xref><xref ref-type="fig" rid="F14">113–116</xref><tp:nomenclature-citation-list><tp:nomenclature-citation><tp:taxon-name>Tytthus amazonicus</tp:taxon-name><comment><xref ref-type="bibr" rid="B17">Carvalho 1983</xref>: 191 (orig. descrip.); <xref ref-type="bibr" rid="B106">Schuh 1995</xref>: 248 (cat.).</comment></tp:nomenclature-citation></tp:nomenclature-citation-list></tp:nomenclature><tp:treatment-sec sec-type="Diagnosis"><title>Diagnosis.</title><p>This species, distinguished by the pale antennae and legs, mostly pale dorsum, with only the frons and basal margin of the head, scutellum, inner margin of the clavus, and the distal third of the corium brown, cannot be easily confused with any other species of the genus. Only macropters are known.</p><p><italic><tp:taxon-name>Tytthus amazonicus</tp:taxon-name></italic> keys to <italic><tp:taxon-name>Tytthus zwaluwenbergi</tp:taxon-name></italic> because of the pale tibiae, antennae, and head but its relationship with this central Pacific species almost certainly is only superficial. <italic><tp:taxon-name>Tytthus amazonicus</tp:taxon-name></italic> is readily separated by the pale head and pronotum invaded with dark brown, the largely pale hemelytra with the inner half of each clavus and the apical half of each corium dark brown, whereas <italic><tp:taxon-name>Tytthus zwaluwenbergi</tp:taxon-name></italic> is uniformly pale yellowish brown.</p></tp:treatment-sec><tp:treatment-sec sec-type="Description"><title>Description.</title><p><italic>Male</italic> (n = 5) (<xref ref-type="fig" rid="F2">Fig. 5</xref>): Length to apex of hemelytron 2.83–2.93 mm, length to base of cuneus 2.00–2.10 mm, width across hemelytra 0.86–0.93 mm. <italic>Head</italic>: Length 0.34–0.37 mm, width across eyes 0.62–0.64 mm, interocular width 0.29–0.30 mm. <italic>Labium</italic>: Length 1.22–1.28 mm. <italic>Antenna</italic>: Segment I length 0.37–0.38 mm, II 1.00–1.08 mm, III 0.56–0.66 mm, IV 0.48–0.53 mm. <italic>Pronotum</italic>: Length 0.35–0.38 mm, basal width 0.83–0.88 mm.</p><p><italic>Coloration</italic>: <italic>Head</italic>: Pale yellowish brown dorsally, dark brown ventrally, on frons, and narrowly across basal margin; eyes dark brown to reddish brown. <italic>Labium</italic>: Pale yellowish brown. <italic>Antenna</italic>: Segments I–III uniformly pale yellow to yellowish brown, segment I sometimes darker brown through middle with apex and base pale, segment IV slightly darker brown. <italic>Pronotum</italic>: Mostly pale yellowish brown, collar and narrow posterior margin around calli darker brown, entire discal area darker brown on some specimens. <italic>Mesoscutum</italic>: Pale yellowish brown, tinged with darker brown through middle. <italic>Scutellum</italic>: Brown. <italic>Hemelytron</italic>: Predominantly pale or pale yellowish brown, with inner margin of clavus and apical half of corium darker brown; cuneus uniformly pale or pale yellowish brown; membrane translucent brown, veins darker brown. <italic>Ostiolar evaporative area</italic>: Dark brown. <italic>Ventral surface</italic>: Thoracic area dark brown; abdomen brown to yellowish brown, darker brown along lateral margins and genital capsule. Legs: Coxae pale yellow, meso- and metacoxae brown at bases; remainder of legs pale yellow.</p><p><italic>Structure, texture, and vestiture</italic>: <italic>Head</italic>: Wider than long, impunctate, frons with a glaucus sheen; buccula relatively wide; set with short recumbent setae on frons and a few longer, more erect setae on vertex. <italic>Labium</italic>: Extending beyond metacoxae to base of abdomen; segment I extending to middle of procoxae. <italic>Pronotum</italic>: Impunctate, shiny; trapeziform, anterior angles rounded, lateral margins weakly concave, basal angles flared wider, basal margin concave; calli weakly swollen, delimited posteriorly by a shallow impressed line; set with evenly scattered, short, recumbent setae. <italic>Mesoscutum</italic>: Broadly exposed. <italic>Scutellum</italic>: Impunctate, equilateral, with scattered, short, <!--PageBreak-->recumbent setae. <italic>Hemelytron</italic>: Macropterous, impunctate, shiny lateral margins subparallel, cuneus longer than wide at base, membrane with two areoles, extending well beyond abdomen.</p><p><italic>Male genitalia</italic>: <italic>Left paramere</italic> (<xref ref-type="fig" rid="F14">Fig. 113</xref>): Mitt-shaped, with a long, broad right arm and shorter, more slender left arm. <italic>Right paramere</italic> (<xref ref-type="fig" rid="F14">Fig. 114</xref>): Elongate oval. <italic>Endosoma</italic> (<xref ref-type="fig" rid="F14">Fig. 115</xref>): S-shaped, with apex rounded. <italic><tp:taxon-name>Phallotheca</tp:taxon-name></italic> (<xref ref-type="fig" rid="F14">Fig. 116</xref>): Relatively slender, apically acute.</p><p><italic>Female</italic> (n = 4) (<xref ref-type="fig" rid="F2">Fig. 6</xref>): Length to apex of hemelytron 2.98–3.14 mm, length to base of cuneus 2.18–2.30 mm, width across hemelytra 0.91–1.07 mm. <italic>Head</italic>: Length 0.34–0.35 mm, width across eyes 0.58–0.59 mm, interocular width 0.30-0.32 mm. <italic>Labium</italic>: Length 1.23–1.33 mm. <italic>Antenna</italic>: Segment I 0.29–0.30 length mm, II 0.85–0.91 mm, III 0.56–0.61 mm, IV mm. <italic>Pronotum</italic>: Length 0.42–0.43 mm, basal width 0.83–0.96 mm.</p></tp:treatment-sec><tp:treatment-sec sec-type="Host"><title>Host.</title><p>Unknown. Most specimens taken at light.</p></tp:treatment-sec><tp:treatment-sec sec-type="Distribution"><title>Distribution.</title><p>Described and previously known only from Amazonas, Brazil. Peru is a new country record.</p></tp:treatment-sec><tp:treatment-sec sec-type="Specimens examined"><title>Specimens examined.</title><p><bold>BRAZIL:</bold> <bold>Amazonas:</bold> Reserva Ducke, 25 km NNE of Manaus, 120 m, 26 Jul 1973, R.T. Schuh, 2 ♂♂ (00165859, 00165860), 2 ♀♀ (00165857, 00165858) (AMNH), 1 ♂ (00162159), 1 ♀ (00162158) (USNM). On Amazon River, Jul 1900, Boquaert, 1 ♂ (00161884) (USNM). R. Madeira to St. Antonio, May 74, 3 ♀♀ (BNHM). <bold>Para:</bold> <bold><italic>Santarem Co</italic>.:</bold> Taperinha, 11 Jun 1927 - 20 Jun 1927, Zerny, 1 ♂ (00161615) (USNM). <bold>PERU:</bold> <bold>Junin:</bold> Satipo, <named-content xmlns:xlink="http://www.w3.org/1999/xlink" content-type="dwc:verbatimCoordinates" xlink:type="simple">11.2667°S, 74.6833°W</named-content>, Jul 1940 - Aug 1940, P. Paprzycki, 1 ♀ (00161613) (USNM). <bold>Loreto:</bold> Lake Yarinacocha, 10 km NW of Pucallpa, 150 m, 10 Dec 1971, R. T. Schuh, 1 ♂ (00165855), 1 ♀ (00165856) (USNM).</p></tp:treatment-sec><tp:treatment-sec><!--Section generated to contain objects referenced in tp:taxon-treatment.--><fig id="F2" position="float" orientation="portrait"><label>Figures 2–12.</label><caption><p><italic><tp:taxon-name>Tytthus</tp:taxon-name></italic> spp. <bold>2</bold> <italic><tp:taxon-name>Tytthus alboornatus</tp:taxon-name></italic>, macropterous ♂ (holotype: USA, Jacksonville, Florida, 23 July 1926, E. D. Ball, USNM) <bold>3</bold> <italic><tp:taxon-name>Tytthus alboornatus</tp:taxon-name></italic>, macropterous ♀ (USA, South Carolina, Colleton Co., 1.1 km W of Bennetts Point, 3 May 2003, A. G. Wheeler, Jr., USNM) <bold>4</bold> <italic><tp:taxon-name>Tytthus alboornatus</tp:taxon-name></italic>, brachypterous ♀ (USA, South Carolina, Colleton Co., Bear Island Wildlife Management Area, 3 May 2003, A. G. Wheeler, Jr., USNM) <bold>5</bold> <italic><tp:taxon-name>Tytthus amazonicus</tp:taxon-name></italic>, macropterous ♂ (Brazil, Amazonas, Reserva Ducke, 25 km NNE of Manaus, 26 July 1973, R. T. Schuh, AMNH) <bold>6</bold> <italic><tp:taxon-name>Tytthus amazonicus</tp:taxon-name></italic>, macropterous ♀ (Brazil, Amazonas, Reserva Ducke, 25 km NNE of Manaus, 26 July 1973, R. T. Schuh, AMNH) <bold>7</bold> <italic><tp:taxon-name>Tytthus balli</tp:taxon-name></italic>, macropterous ♂ (USA, Texas, Refugio Co., 6 mi. N Bayside, 20 Apr. 1983, T. J. Henry &amp; A. G. Wheeler, Jr., USNM)  <bold>8</bold> <italic><tp:taxon-name>Tytthus balli</tp:taxon-name></italic>, brachypterous ♀ (USA, Florida, Jacksonville, 23 July 1926, E. D. Ball, USNM) <bold>9</bold> <italic><tp:taxon-name>Tytthus chinensis</tp:taxon-name></italic>, macropterous ♂ (Guam, Asan Village, Asan River at Rt. 1, 8 June 2008, R. S. Zack, USNM)  <bold>10</bold> <italic><tp:taxon-name>Tytthus chinensis</tp:taxon-name></italic>, macropterous ♀ (Guam, Asan Village, Asan River at Rt. 1, 8 June 2008, R. S. Zack, USNM) <bold>11</bold> <italic><tp:taxon-name>Tytthus columbiensis</tp:taxon-name></italic>, macropterous ♂ (holotype: Colombia, Valle de l Cauca, Palmira, 25 Oct. 1958, G. Bravo, USNM) <bold>12</bold> <italic><tp:taxon-name>Tytthus entrerianus</tp:taxon-name></italic>, macropterous ♂ (paratype: Argentina: Entre Rios, Concordia, Apr. 1939, L Carpintero, USNM).</p></caption><graphic xmlns:xlink="http://www.w3.org/1999/xlink" xlink:href="ZooKeys-220-001-g002.jpg" position="float" orientation="portrait" xlink:type="simple"/></fig><fig id="F14" position="float" orientation="portrait"><label>Figures 109–116.</label><caption><p>Male genitalia <bold>109–112</bold> <italic><tp:taxon-name>Tytthus alboornatus</tp:taxon-name></italic> <bold>109</bold> left paramere <bold>110</bold> right paramere <bold>111</bold> endosoma <bold>112</bold> phallotheca 113–116 <italic><tp:taxon-name>Tytthus amazonicus</tp:taxon-name></italic> <bold>113</bold> left paramere <bold>114</bold> right paramere <bold>115</bold> endosoma <bold>116</bold> phallotheca.</p></caption><graphic xmlns:xlink="http://www.w3.org/1999/xlink" xlink:href="ZooKeys-220-001-g014.jpg" position="float" orientation="portrait" xlink:type="simple"/></fig></tp:treatment-sec><ref-list><ref id="B17"><mixed-citation xmlns:xlink="http://www.w3.org/1999/xlink" xlink:type="simple"><person-group><name name-style="western"><surname>Carvalho</surname><given-names>JCM</given-names></name></person-group> (<year>1983</year>)<article-title> Mirideos neotropicais, XL. Descrições de novas espécies da Amazonia (Hemiptera).</article-title><source>Acta Amazonica </source><volume>13</volume> (<issue>1</issue>): <fpage>177</fpage>-<lpage>194</lpage>.</mixed-citation></ref><ref id="B106"><mixed-citation xmlns:xlink="http://www.w3.org/1999/xlink" xlink:type="simple"><person-group><name name-style="western"><surname>Schuh</surname><given-names>RT</given-names></name></person-group> (<year>1995</year>)<source> Plant Bugs of the World (Insecta: Heteroptera: Miridae). Systematic Catalog, Distributions, Host List, and Bibliography. New York Entomological Society, New York. 1329 pp. (http://research.amnh.org/pbi/catalog) [accessed during preparation of ms. through Sept. 2011].</source></mixed-citation></ref></ref-list></tp:taxon-treatment>
