# Supplementary material for: Revision of the Plant Bug Genus Tytthus (Hemiptera, Heteroptera, Miridae, Phylinae)
Source: Zookeys. 2012 Sep 10;(220):1–114. doi: 10.3897/zookeys.220.2178 (PMC3459032; doi:10.3897/zookeys.220.2178)
Supplement: XML Treatment for Tytthus balli [file zookeys.220.2178-treatment4.xml]

<!DOCTYPE tp:taxon-treatment
  PUBLIC "-//TaxonX//DTD Taxonomic Treatment Publishing DTD v0 20100105//EN" "tax-treatment-NSO.dtd">
<tp:taxon-treatment xmlns:tp="http://www.plazi.org/taxpub"><tp:treatment-meta><mixed-citation publication-type="journal"><person-group><name><surname>Henry</surname><given-names>Thomas J.</given-names></name></person-group><article-title>Revision of the Plant Bug Genus 
                    <italic>Tytthus</italic>  (Hemiptera, Heteroptera, Miridae, Phylinae)
                </article-title><source>Zookeys</source><day>10</day><month>9</month><year>2012</year><volume>2012</volume><issue>220</issue><fpage>1</fpage><lpage>114</lpage><pub-id pub-id-type="doi">10.3897/zookeys.220.2178</pub-id></mixed-citation></tp:treatment-meta><tp:nomenclature><tp:taxon-name>
                        <tp:taxon-name-part taxon-name-part-type="genus">Tytthus</tp:taxon-name-part>
                        <tp:taxon-name-part taxon-name-part-type="species">balli</tp:taxon-name-part>
                    <object-id xmlns:xlink="http://www.w3.org/1999/xlink" xlink:type="simple">http://species-id.net/wiki/Tytthus_balli</object-id>
								</tp:taxon-name><tp:taxon-authority>(Knight)</tp:taxon-authority><xref ref-type="fig" rid="F2">Figs 7, 8</xref><xref ref-type="fig" rid="F15">117–120</xref><tp:nomenclature-citation-list><tp:nomenclature-citation><tp:taxon-name>Cyrtorhinus balli</tp:taxon-name><comment><xref ref-type="bibr" rid="B70">Knight 1931</xref>: 171 (orig. descrip.).</comment></tp:nomenclature-citation><tp:nomenclature-citation><tp:taxon-name>Tytthus balli</tp:taxon-name><comment>: <xref ref-type="bibr" rid="B23">Carvalho and Southwood 1955</xref>: 30 (descrip., n. comb.); <xref ref-type="bibr" rid="B16">Carvalho 1958</xref>: 157 (cat.); <xref ref-type="bibr" rid="B46">Henry and Wheeler 1988</xref>: 457 (cat.); <xref ref-type="bibr" rid="B106">Schuh 1995</xref>: 248 (cat.).</comment></tp:nomenclature-citation></tp:nomenclature-citation-list></tp:nomenclature><tp:treatment-sec sec-type="Diagnosis"><title>Diagnosis.</title><p>This species is distinguished by the black head and antennae, orange-brown pronotum often infuscated laterally, orange-brown scutellum, pallid hemelytra infuscated along inner margin of clavus and distal third of corium, orange-brown femora, and dark brown to fuscous tibiae. All known males are macropterous; both macropterous and brachypterous females occur.</p><p><italic><tp:taxon-name>Tytthus balli</tp:taxon-name></italic> is very similar to <italic><tp:taxon-name>Tytthus insperatus</tp:taxon-name></italic> and <italic><tp:taxon-name>Tytthus uniformis</tp:taxon-name></italic> based on the black head and antennal segments I and II, and the orange to brownish-orange pronotum and femora. From <italic><tp:taxon-name>Tytthus insperatus</tp:taxon-name></italic>, it is distinguished by the uniformly browish-orange pronotum lacking a pale anterior margin and the infuscated apical half of each<!--PageBreak--> corium. From <italic><tp:taxon-name>Tytthus uniformis</tp:taxon-name></italic> it is distinguished by the fuscous tibiae and infuscated hemelytra.</p></tp:treatment-sec><tp:treatment-sec sec-type="Description"><title>Description.</title><p><italic>Macropterous male</italic> (n = 5, plus holotype in parentheses) (<xref ref-type="fig" rid="F2">Fig. 7</xref>): Length to apex of hemelytron 2.58–2.73 mm (2.68 mm), length to base of cuneus 1.85–1.88 mm (1.96 mm), width across hemelytra 0.70–0.83 mm (0.80 mm). <italic>Head</italic>: Length 0.34–0.35 mm (0.37 mm), width across eye 0.58–0.59 mm (0.59 mm), interocular width 0.30–0.32 (0.30 mm). <italic>Labium</italic>: Length 1.05–1.07 mm (1.02 mm). <italic>Antenna</italic>: Segment I length 0.30–0.32 mm (0.29 mm), II 0.98–1.07 mm (1.02 mm), III 0.69–0.85 mm (0.80 mm), IV 0.48–0.51 mm (missing). <italic>Pronotum</italic>: Length 0.30-0.32 mm (0.34 mm), basal width 0.72–0.74 mm (0.69 mm).</p><p><italic>Coloration</italic>: <italic>Head</italic>: Uniformly shiny black, with a distinct, yellow spot on inner interocular area bordering each eye. <italic>Labium</italic>: Yellowish brown, apex of segment IV fuscous. <italic>Antenna</italic>: Uniformly black. <italic>Pronotum</italic>: Uniformly orange to darker brownish orange, often becoming infuscated laterally and around calli. <italic>Mesoscutum</italic>: Orange to brownish orange. <italic>Scutellum</italic>: Dark orange or brownish orange to dark brown. <italic>Hemelytron</italic>: Pale or whitish on basal half and narrow apical margin of corium, narrow outer margin of clavus, and basal half of cuneus, dark brown on most of clavus, apical half of corium, and apex of cuneus; membrane translucent brown, veins slightly dark brown. <italic>Ostiolar evaporative area</italic>: Brownish orange to fuscous. <italic>Ventral surface</italic>: Thoracic area orange to dark brownish orange; abdomen brownish orange to dark brown, often becoming fuscous laterally, genital capsule dark brown to fuscous. <italic>Legs</italic>: Coxae pale or whitish, orange to dark brownish orange basally; femora orange to brownish orange; tibiae brown on palest specimens, especially protibia, to dark brown or black on darker individuals; tarsi and claws brown to dark brown.</p><p><italic>Structure, texture, and vestiture</italic>: <italic>Head</italic>: Broader than long, shiny, impunctate; sparsely set with short, recumbent setae; buccula relative wide, tapering posteriorly. <italic>Labium</italic>: Extending to apices of metacoxae or base of abdomen; segment I extending only to prosternum. Pronotum: Impunctate, shiny; trapeziform, anterior angles rounded, lateral margins weakly concave, basal angles flared wider, basal margin concave; calli weakly swollen, delimited posteriorly by a shallow impressed line; set with evenly scattered, short, recumbent setae. <italic>Mesoscutum</italic>: Broadly exposed. <italic>Scutellum</italic>: Impunctate, equilateral, width a few scattered, recumbent setae. <italic>Hemelytron</italic>: Macropterous, impunctate, shiny, lateral margins subparallel, cuneus longer than wide at base, membrane with two areoles, extending well beyond abdomen.</p><p><italic>Male genitalia</italic>: <italic>Left paramere</italic> (<xref ref-type="fig" rid="F15">Fig. 117</xref>): Mitt-shaped; right arm long, broad; left arm shorter, more slender. <italic>Right paramere</italic> (<xref ref-type="fig" rid="F15">Fig. 118</xref>): Oval. <italic>Endosoma</italic> (<xref ref-type="fig" rid="F15">Fig. 119</xref>): C-shaped. <italic>Phallotheca</italic> (<xref ref-type="fig" rid="F15">Fig. 120</xref>): Slender, relatively straight, apically acute.</p><p><italic>Macropterous female</italic> (n = 2): Length to apex of hemelytron 2.90–3.07 mm, length to base of cuneus 2.08–2.28 mm, width across hemelytra 0.83–0.93 mm. <italic>Head</italic>: Length 0.34–0.35 mm, width across eyes 0.58–0.61 mm, interocular width 0.32–0.34 mm. <italic>Labium</italic>: Length 1.17–1.22 mm. <italic>Antenna</italic>: Segment I length 0.27–0.32 mm, II 1.02–1.1.18 mm, III 0.77–0.80 mm, IV 0.48–0.54 mm. <italic>Pronotum</italic>: Length 0.32–0.34 mm, basal width 0.74–0.78 mm. Similar to males in color and shape.</p><p><!--PageBreak--><italic>Brachypterous female</italic> (n = 4) (<xref ref-type="fig" rid="F2">Fig. 8</xref>): Length to apex of abdomen 2.20–2.38 mm, length to base of cuneus 1.88–1.93 mm, width across hemelytra 0.86–0.90 mm. <italic>Head</italic>: Length 0.37–0.40 mm, width across eyes 0.58–0.59 mm, interocular width 0.34–0.35 mm. <italic>Labium</italic>: Length 1.17-1.20 mm. <italic>Antenna</italic>: Segment I length 0.27–0.29 mm, II 1.01–1.02 mm, III 0.77–0.80 mm, IV 0.48–0.50 mm. <italic>Pronotum</italic>: Length 0.30–0.32 mm, basal width 0.67–0.69 mm. Similar to males in color, differing in having the cuneus reduced (basal width subequal to length) and the membrane shortened (with the veins absent or indistinct), extending only to the middle of the last abdominal tergite.</p></tp:treatment-sec><tp:treatment-sec sec-type="Hosts"><title>Hosts.</title><p>Previously recorded only from imported roses (<xref ref-type="bibr" rid="B23">Carvalho and Southwood 1955</xref>), which undoubtedly is an incidental record. A. G. Wheeler and I have swept specimens from a salt marsh area containing mixed herbaceous vegetation and <italic>Spartina</italic> sp. [<tp:taxon-name>Poaceae</tp:taxon-name>].</p></tp:treatment-sec><tp:treatment-sec sec-type="Distribution"><title>Distribution.</title><p>This species was described from Jacksonville, Florida (<xref ref-type="bibr" rid="B70">Knight 1931</xref>), and later reported from an unspecified Mexican locality based on a specimen intercepted at Brownsville, Texas (<xref ref-type="bibr" rid="B23">Carvalho and Southwood 1955</xref>). The specimens listed below from Clay, Hidalgo, and Refugio counties represent the first authentic Texas records.</p></tp:treatment-sec><tp:treatment-sec sec-type="Type material examined"><title>Type material examined.</title><p><bold>Holotype</bold> ♂ (00162202) (USNM) (macropterous): <bold>UNITED STATES: <italic>Duval Co</italic>.:</bold> Jacksonville, <named-content xmlns:xlink="http://www.w3.org/1999/xlink" content-type="dwc:verbatimCoordinates" xlink:type="simple">30.33194°N, 81.65583°W</named-content>, 23 Jul 1926, E. D. Ball. <bold>Paratypes</bold>: <bold>UNITED STATES: Texas: <italic>Duval Co</italic>.:</bold> Jacksonville, <named-content xmlns:xlink="http://www.w3.org/1999/xlink" content-type="dwc:verbatimCoordinates" xlink:type="simple">30.33194°N, 81.65583°W</named-content>, 23 Jul 1926, E. D. Ball, 1 ♂ (00161903) (USNM), 2 ♀♀ (00161912, 00161913), 1 nymph (00161910), 2 ♀♀ (00161914, 00161915) (USNM).<bold>Texas: <italic>Presidio Co</italic>.:</bold> Presidio, <named-content xmlns:xlink="http://www.w3.org/1999/xlink" content-type="dwc:verbatimCoordinates" xlink:type="simple">29.56056°N, 104.37167°W</named-content>, 28 Sep 1929, W.L. Owens, 1 ♂ (00167070) (CNC) (macropterous), 1 ♀ (00161911) (USNM) (brachypterous).</p></tp:treatment-sec><tp:treatment-sec sec-type="Other specimens examined"><title>Other specimens examined.</title><p><bold>UNITED STATES:</bold> <bold>Florida:</bold> <bold>Texas:</bold> <bold><italic>Cameron Co</italic>.:</bold> Brownsville, <named-content xmlns:xlink="http://www.w3.org/1999/xlink" content-type="dwc:verbatimCoordinates" xlink:type="simple">25.90139°N, 97.49722°W</named-content>, 28 Mar 1945, collector unknown, 1 ♀ (00161917) (USNM) (macropterous). Brownsville, Veteran’s Bridge (Cargo Lot), 27 Jul 2011, S. Guzman, 1 ♂ (USNM). <bold><italic>Chambers Co</italic>.</bold>: Anahuac, <named-content xmlns:xlink="http://www.w3.org/1999/xlink" content-type="dwc:verbatimCoordinates" xlink:type="simple">29.77278°N, 94.6825°W</named-content>, 08 Oct 1918, H. S. Barber, 1 ♂ (00161904) (USNM). <bold><italic>Clay Co</italic>.:</bold> 6 mi NE of Bexar at Red River (at state line), <named-content xmlns:xlink="http://www.w3.org/1999/xlink" content-type="dwc:verbatimCoordinates" xlink:type="simple">34.13611°N, 98.13055°W</named-content>, 20 Sep 2009, G. F. and J. F. Hevel, 1 ♂ (00161909) (USNM) (macropterous). <bold><italic>Hidalgo Co</italic>.:</bold> Hidalgo County, <named-content xmlns:xlink="http://www.w3.org/1999/xlink" content-type="dwc:verbatimCoordinates" xlink:type="simple">26.1°N, 98.26278°W</named-content>, 19 May 1930, J. C. Gaines, Paratype, 1 ♀ (00161916) (USNM). <bold><italic>Refugio Co</italic>.:</bold> 6 mi. N. Bayside, Rt. 136, 20 Apr 1983, T. J. Henry and A. G. Wheeler, Jr, 4 ♂♂ (00161905 - 00161908) (USNM) (macropterous).</p></tp:treatment-sec><tp:treatment-sec><!--Section generated to contain objects referenced in tp:taxon-treatment.--><fig id="F2" position="float" orientation="portrait"><label>Figures 2–12.</label><caption><p><italic><tp:taxon-name>Tytthus</tp:taxon-name></italic> spp. <bold>2</bold> <italic><tp:taxon-name>Tytthus alboornatus</tp:taxon-name></italic>, macropterous ♂ (holotype: USA, Jacksonville, Florida, 23 July 1926, E. D. Ball, USNM) <bold>3</bold> <italic><tp:taxon-name>Tytthus alboornatus</tp:taxon-name></italic>, macropterous ♀ (USA, South Carolina, Colleton Co., 1.1 km W of Bennetts Point, 3 May 2003, A. G. Wheeler, Jr., USNM) <bold>4</bold> <italic><tp:taxon-name>Tytthus alboornatus</tp:taxon-name></italic>, brachypterous ♀ (USA, South Carolina, Colleton Co., Bear Island Wildlife Management Area, 3 May 2003, A. G. Wheeler, Jr., USNM) <bold>5</bold> <italic><tp:taxon-name>Tytthus amazonicus</tp:taxon-name></italic>, macropterous ♂ (Brazil, Amazonas, Reserva Ducke, 25 km NNE of Manaus, 26 July 1973, R. T. Schuh, AMNH) <bold>6</bold> <italic><tp:taxon-name>Tytthus amazonicus</tp:taxon-name></italic>, macropterous ♀ (Brazil, Amazonas, Reserva Ducke, 25 km NNE of Manaus, 26 July 1973, R. T. Schuh, AMNH) <bold>7</bold> <italic><tp:taxon-name>Tytthus balli</tp:taxon-name></italic>, macropterous ♂ (USA, Texas, Refugio Co., 6 mi. N Bayside, 20 Apr. 1983, T. J. Henry &amp; A. G. Wheeler, Jr., USNM)  <bold>8</bold> <italic><tp:taxon-name>Tytthus balli</tp:taxon-name></italic>, brachypterous ♀ (USA, Florida, Jacksonville, 23 July 1926, E. D. Ball, USNM) <bold>9</bold> <italic><tp:taxon-name>Tytthus chinensis</tp:taxon-name></italic>, macropterous ♂ (Guam, Asan Village, Asan River at Rt. 1, 8 June 2008, R. S. Zack, USNM)  <bold>10</bold> <italic><tp:taxon-name>Tytthus chinensis</tp:taxon-name></italic>, macropterous ♀ (Guam, Asan Village, Asan River at Rt. 1, 8 June 2008, R. S. Zack, USNM) <bold>11</bold> <italic><tp:taxon-name>Tytthus columbiensis</tp:taxon-name></italic>, macropterous ♂ (holotype: Colombia, Valle de l Cauca, Palmira, 25 Oct. 1958, G. Bravo, USNM) <bold>12</bold> <italic><tp:taxon-name>Tytthus entrerianus</tp:taxon-name></italic>, macropterous ♂ (paratype: Argentina: Entre Rios, Concordia, Apr. 1939, L Carpintero, USNM).</p></caption><graphic xmlns:xlink="http://www.w3.org/1999/xlink" xlink:href="ZooKeys-220-001-g002.jpg" position="float" orientation="portrait" xlink:type="simple"/></fig><fig id="F15" position="float" orientation="portrait"><label>Figures 117–124.</label><caption><p>Male genitalia <bold>117–120</bold> <italic><tp:taxon-name>Tytthus balli</tp:taxon-name></italic> <bold>117</bold> left paramere <bold>118</bold> right paramere <bold>119</bold> endosoma <bold>120</bold> phallotheca <bold>121–124</bold> <italic><tp:taxon-name>Tytthus chinensis</tp:taxon-name></italic> <bold>121</bold> left paramere <bold>122</bold> right paramere <bold>123</bold> endosoma <bold>124</bold> phallotheca.</p></caption><graphic xmlns:xlink="http://www.w3.org/1999/xlink" xlink:href="ZooKeys-220-001-g015.jpg" position="float" orientation="portrait" xlink:type="simple"/></fig></tp:treatment-sec><ref-list><ref id="B70"><mixed-citation xmlns:xlink="http://www.w3.org/1999/xlink" xlink:type="simple"><person-group><name name-style="western"><surname>Knight</surname><given-names>HH</given-names></name></person-group> (<year>1931</year>)<article-title> Three new species of <italic>Cyrtorhinus</italic> from North America (Hemiptera: Miridae).</article-title><source>Bulletin of the Brooklyn Entomological Society </source><volume>26</volume>: <fpage>171</fpage>-<lpage>173</lpage>.</mixed-citation></ref><ref id="B23"><mixed-citation xmlns:xlink="http://www.w3.org/1999/xlink" xlink:type="simple"><person-group><name name-style="western"><surname>Carvalho</surname><given-names>JCM</given-names></name><name name-style="western"><surname>Southwood</surname><given-names>TRE</given-names></name></person-group> (<year>1955</year>)<source> Revisão do complexo <italic>Cyrtorhinus</italic> Fieber – <italic>Mecomma</italic> Fieber (Hemiptera-Heteroptera, Miridae). Boletim do Museu Paraense Emilio Goeldi 11: 1–72, 25 Figs</source></mixed-citation></ref><ref id="B16"><mixed-citation xmlns:xlink="http://www.w3.org/1999/xlink" xlink:type="simple"><person-group><name name-style="western"><surname>Carvalho</surname><given-names>JCM</given-names></name></person-group> (<year>1958–1959</year>)<source> Catalogue of the Miridae of the world. Arquivos do Museu Nacional, Rio de Janeiro. Part II, Phylinae, 45(2): 1–216 (1958); Part III, Orthotylinae, 47(3): 1–161(1958); Part. IV, Mirinae, 48(4): 1–384 (1959).</source></mixed-citation></ref><ref id="B46"><mixed-citation xmlns:xlink="http://www.w3.org/1999/xlink" xlink:type="simple"><person-group><name name-style="western"><surname>Henry</surname><given-names>TJ</given-names></name><name name-style="western"><surname>Wheeler AG</surname><given-names>Jr</given-names></name></person-group> (<year>1988</year>)<source> Family Miridae Hahn, 1833 (= Capsidae Burmeister, 1835). The Plant Bugs, pp. 251–507. <italic>In</italic>: Henry, TJ and RC Froeschner, eds. Catalog of the Heteroptera, or True Bugs, of Canada and the Continental United States. E. J. Brill, Leiden and New York. 958 pp.</source></mixed-citation></ref><ref id="B106"><mixed-citation xmlns:xlink="http://www.w3.org/1999/xlink" xlink:type="simple"><person-group><name name-style="western"><surname>Schuh</surname><given-names>RT</given-names></name></person-group> (<year>1995</year>)<source> Plant Bugs of the World (Insecta: Heteroptera: Miridae). Systematic Catalog, Distributions, Host List, and Bibliography. New York Entomological Society, New York. 1329 pp. (http://research.amnh.org/pbi/catalog) [accessed during preparation of ms. through Sept. 2011].</source></mixed-citation></ref></ref-list></tp:taxon-treatment>
