# Supplementary material for: Revision of the Plant Bug Genus Tytthus (Hemiptera, Heteroptera, Miridae, Phylinae)
Source: Zookeys. 2012 Sep 10;(220):1–114. doi: 10.3897/zookeys.220.2178 (PMC3459032; doi:10.3897/zookeys.220.2178)
Supplement: XML Treatment for Tytthus chinensis [file zookeys.220.2178-treatment5.xml]

<!DOCTYPE tp:taxon-treatment
  PUBLIC "-//TaxonX//DTD Taxonomic Treatment Publishing DTD v0 20100105//EN" "tax-treatment-NSO.dtd">
<tp:taxon-treatment xmlns:tp="http://www.plazi.org/taxpub"><tp:treatment-meta><mixed-citation publication-type="journal"><person-group><name><surname>Henry</surname><given-names>Thomas J.</given-names></name></person-group><article-title>Revision of the Plant Bug Genus 
                    <italic>Tytthus</italic>  (Hemiptera, Heteroptera, Miridae, Phylinae)
                </article-title><source>Zookeys</source><day>10</day><month>9</month><year>2012</year><volume>2012</volume><issue>220</issue><fpage>1</fpage><lpage>114</lpage><pub-id pub-id-type="doi">10.3897/zookeys.220.2178</pub-id></mixed-citation></tp:treatment-meta><tp:nomenclature><tp:taxon-name>
                        <tp:taxon-name-part taxon-name-part-type="genus">Tytthus</tp:taxon-name-part>
                        <tp:taxon-name-part taxon-name-part-type="species">chinensis</tp:taxon-name-part>
                    <object-id xmlns:xlink="http://www.w3.org/1999/xlink" xlink:type="simple">http://species-id.net/wiki/Tytthus_chinensis</object-id>
								</tp:taxon-name><tp:taxon-authority>(Stål)</tp:taxon-authority><xref ref-type="fig" rid="F2">Figs 9, 10</xref><xref ref-type="fig" rid="F7">55–62</xref><xref ref-type="fig" rid="F5">121–124</xref><tp:nomenclature-citation-list><tp:nomenclature-citation><tp:taxon-name>Capsus chinensis</tp:taxon-name><comment><xref ref-type="bibr" rid="B112">Stål 1860</xref>: 258 (orig. descrip.); <xref ref-type="bibr" rid="B1">Atkinson 1890</xref>: 107 (cat.).</comment></tp:nomenclature-citation><tp:nomenclature-citation><tp:taxon-name>Cyrtorhinus chinensis</tp:taxon-name><comment>: <xref ref-type="bibr" rid="B96">Reuter 1903</xref>: 22 (descrip.); <xref ref-type="bibr" rid="B51">Hsiao 1942</xref>: 255 (key).</comment></tp:nomenclature-citation><tp:nomenclature-citation><tp:taxon-name>Cyrtorhinus annulicollis</tp:taxon-name><comment><xref ref-type="bibr" rid="B89">Poppius 1915</xref>: 65 (orig. descrip.). Synonymized by <xref ref-type="bibr" rid="B23">Carvalho and Southwood 1955</xref>: 20.<!--PageBreak--></comment></tp:nomenclature-citation><tp:nomenclature-citation><tp:taxon-name>Cyrtorhinus elongatus</tp:taxon-name><comment><xref ref-type="bibr" rid="B89">Poppius 1915</xref>: 65 (orig. descrip.). Synonymized by <xref ref-type="bibr" rid="B23">Carvalho and Southwood 1955</xref>: 20.</comment></tp:nomenclature-citation><tp:nomenclature-citation><tp:taxon-name>Cyrtorhinus riveti</tp:taxon-name><comment><xref ref-type="bibr" rid="B28">Cheesman 1927</xref>: 94 (orig. descrip.); <xref ref-type="bibr" rid="B71">Knight 1935</xref>: 204 (list); <xref ref-type="bibr" rid="B119">Usinger 1939</xref>: 270 (key, host), <xref ref-type="bibr" rid="B121">1946</xref>: 79 (note), 1951: 4 (key). Synonymized by <xref ref-type="bibr" rid="B23">Carvalho and Southwood 1955</xref>: 20.</comment></tp:nomenclature-citation><tp:nomenclature-citation><tp:taxon-name>Tytthus chinensis</tp:taxon-name><comment>: <xref ref-type="bibr" rid="B23">Carvalho and Southwood 1955</xref>: 19 (key, descrip.) <xref ref-type="bibr" rid="B16">Carvalho 1958</xref>: 157 (cat.); <xref ref-type="bibr" rid="B116">Tomokuni et al. 1993</xref>: 307 (note, photo); <xref ref-type="bibr" rid="B106">Schuh 1995</xref>: 248 (cat.); <xref ref-type="bibr" rid="B27">Cassis and Gross 1995</xref>: 204 (cat.); <xref ref-type="bibr" rid="B61">Kerzhner and Josifov 1999</xref>: 441 (cat.); <xref ref-type="bibr" rid="B133">Yasunaga et al. 2001</xref>: 182 (note, photo).</comment></tp:nomenclature-citation><tp:nomenclature-citation><tp:taxon-name>Tytthus koreanus</tp:taxon-name><comment><xref ref-type="bibr" rid="B55">Josifov and Kerzhner 1972</xref>: 171 (orig. descrip.); <xref ref-type="bibr" rid="B59">Kerzhner 1988</xref>: 840 (key); <xref ref-type="bibr" rid="B106">Schuh 1995</xref>: 249 (cat.); <xref ref-type="bibr" rid="B61">Kerzhner and Josifov 1999</xref>: 441 (cat.); <xref ref-type="bibr" rid="B72">Kwon et al. 2001</xref>: 184 (cat.). syn. n.</comment></tp:nomenclature-citation></tp:nomenclature-citation-list></tp:nomenclature><tp:treatment-sec sec-type="Diagnosis"><title>Diagnosis.</title><p>This species is very similar to <italic><tp:taxon-name>Tytthus parviceps</tp:taxon-name></italic> in general size and in sharing the dark base of each tibia, dark antennae with the apex and base of segment I pale, and short, erect, brushlike setae on antennal segment II. <italic><tp:taxon-name>Tytthus chinensis</tp:taxon-name></italic> almost always has a uniformly black pronotum (<xref ref-type="fig" rid="F2">Figs 9, 10</xref>) or the pronotum with only weak indications of yellow around the calli, and the endosoma (<xref ref-type="fig" rid="F15">Fig. 123</xref>) is C-shaped, whereas <italic><tp:taxon-name>Tytthus parviceps</tp:taxon-name></italic> has the anterior one third to half of the pronotum around the calli almost always extensively pale yellow (<xref ref-type="fig" rid="F4">Figs 32, 34</xref>) and the endosoma appears more distinctly S-shaped (<xref ref-type="fig" rid="F21">Fig. 170</xref>). All known specimens of both species are macropterous.</p><p>Three other exclusively New World species, <italic><tp:taxon-name>Tytthus entrerianus</tp:taxon-name></italic>, <italic><tp:taxon-name>Tytthus femoralis</tp:taxon-name></italic>, and <italic><tp:taxon-name>Tytthus mexicanus</tp:taxon-name></italic>, also have fuscous “knees,” a character that distinguishes them from all other species of the genus, except. <italic><tp:taxon-name>Tytthus chinensis</tp:taxon-name></italic> and <italic><tp:taxon-name>Tytthus parviceps</tp:taxon-name></italic> as noted above and in the key. All three, however, lack the brushlike setae on antennal segment II and the apical one third to two thirds of the hind femora of these species are infuscated.</p></tp:treatment-sec><tp:treatment-sec sec-type="Description"><title>Description.</title><p><italic>Male</italic> (n = 15) (<xref ref-type="fig" rid="F2">Fig. 9</xref>): Length to apex of hemelytron 2.18–2.60 mm, length to base of cuneus 1.65–1.88 mm, width across hemelytra 0.79–0.93 mm. <italic>Head</italic>: Length 0.27–0.29 mm, width across eyes 0.56–0.58 mm, interocular width 0.29–0.30 mm. <italic>Labium</italic>: Length 0.72–0.94 mm. <italic>Antenna</italic>: Segment I length 0.24–0.26 mm, II 0.78–0.82 mm, III 0.43–0.51 mm, IV 0.30–0.32 mm. <italic>Pronotum</italic>: Length 0.29–0.32 mm, basal width 0.69–0.80 mm.</p><p><italic>Coloration</italic>: Uniformly fuscous to black, with a large, yellow, interocular spot touching inner margin of each eye, spots nearly contiguous in some individuals; eyes fuscous to dark reddish brown. <italic>Labium</italic>: Uniformly pale yellow, except of brown apical half of segment IV. <italic>Antenna</italic>: Segment I black, with base and apex narrowly pale yellow; segments II–IV uniformly fuscous to black. <italic>Pronotum</italic>: Usually uniformly black, anterior third around calli frequently weakly tinged with yellow, and less often entire anterior third yellow; posterior half uniformly fuscous to black. <italic>Mesoscutum</italic>: Uniformly yellowish brown to fuscous. <italic>Scutellum</italic>: Uniformly fuscous to black. <italic>Hemelytron</italic>: Uniformly translucent yellow to whitish. <italic>Ostiolar evaporative area</italic>: Yellowish, with central area of auricle invaded with fuscous, sometimes entirely fuscous. <italic>Ventral surface</italic>: Anterior half of proacetabula often yellow, propleura, pro- and mesosterna, and metapleura fuscous; abdomen <!--PageBreak--><!--PageBreak--><!--PageBreak--><!--PageBreak--><!--PageBreak--><!--PageBreak--><!--PageBreak--><!--PageBreak-->varying from largely yellowish, with only genital capsule fuscous or black to largely fuscous with only ventral area pale. <italic>Legs</italic>: Uniformly generally yellow; procoxae uniformly yellow, meso-and metacoxae dark brown at bases, yellow beyond; femora yellow, often tinged with orange; tibiae yellow, bases broadly fuscous; tarsi and claws yellowish.</p><p><italic>Structure, texture, and vestiture</italic>: <italic>Head</italic>: Weakly shiny, impunctate; buccula slender, extending posteriorly, ending near level with hind margin of eye; thickly set with short to relatively long semierect setae, especially on frons. <italic>Labium</italic>: Extending to apices of meso- or bases of metacoxae; segment I extending beyond base of head to xyphyus just before procoxae. <italic>Antenna</italic>: Segment I set with short, recumbent setae and two, long, subapical, bristlelike setae; segment II thickly set with short, recumbent setae, intermixed with row of longer, erect setae (<xref ref-type="fig" rid="F7">Fig. 59</xref>) along ventral surface. <italic>Pronotum</italic>: Anterior angles rounded; lateral margins weakly concave, gradually widening to rounded posterior angles; posterior margin weakly sinuate. <italic>Mesoscutum</italic>: Weakly shiny, impunctate; set with a few scattered, semierect setae. <italic>Scutellum</italic>: Weakly shiny, impunctate; equilateral; set with a few scattered recumbent and semierect setae. <italic>Hemelytron</italic>: Macropterous, cuneus and membrane fully developed, extending posteriorly well beyond apex of abdomen; evenly set with relatively long, recumbent setae.</p><p><italic>Male genitalia</italic>: <italic>Left paramere</italic> (<xref ref-type="fig" rid="F15">Fig. 121</xref>): Mitt-shaped; right arm long, brown; left arm short, spinelike. <italic>Right paramere</italic> (<xref ref-type="fig" rid="F15">Fig. 122</xref>): Oval. <italic>Endosoma</italic> (<xref ref-type="fig" rid="F15">Fig. 123</xref>): C-shaped, apex blunt. <italic>Phallotheca</italic> (<xref ref-type="fig" rid="F15">Fig. 124</xref>): Relatively slender, strongly bent (C-shaped), apically acute.</p><p><italic>Female</italic> (n = 15) (<xref ref-type="fig" rid="F2">Fig. 10</xref>): Length to apex of hemelytron 2.50–2.78 mm, length to base of cuneus 1.86–2.00 mm, width across hemelytra 0.90–0.96 mm. <italic>Head</italic>: Length 0.29–0.30 mm, width across eyes 0.60–0.62 mm, interocular width 0.30–0.32 mm. <italic>Labium</italic>: Length 0.90–0.94 mm. <italic>Antenna</italic>: Segment I length 0.26–0.27 mm, II 0.45–0.46 mm, III 0.26–0.27 mm, IV 0.29–0.30 mm. <italic>Pronotum</italic>: Length 0.29–0.30 mm, basal width 0.80–0.85 mm.</p></tp:treatment-sec><tp:treatment-sec sec-type="Hosts"><title>Hosts.</title><p><xref ref-type="bibr" rid="B119">Usinger (1939)</xref> reported <italic><tp:taxon-name>Tytthus chinensis</tp:taxon-name></italic> (as <italic><tp:taxon-name>Cyrtorhinus riveti</tp:taxon-name></italic>) feeding on the eggs of <italic><tp:taxon-name>Sogata ochrias</tp:taxon-name></italic> (Kirkaldy) [<tp:taxon-name>Delphacidae</tp:taxon-name>] on <italic><tp:taxon-name>Sporobolus virginicus</tp:taxon-name></italic> (L.) Kunth [<tp:taxon-name>Poaceae</tp:taxon-name>] and <italic><tp:taxon-name>Nilaparvata lugens</tp:taxon-name></italic> (Stål) [<tp:taxon-name>Delphacidae</tp:taxon-name>] on rice (<italic><tp:taxon-name>Oryza</tp:taxon-name></italic> sp.) in Guam. He also recorded this species from Bermudagrass, <italic><tp:taxon-name>Cynodon dactylon</tp:taxon-name></italic> (L.) Pers., in Samoa, and <italic><tp:taxon-name>Tradescantia</tp:taxon-name></italic> sp. [<tp:taxon-name>Commelinaceae</tp:taxon-name>] in Tahiti.</p><fig id="F7" position="float" orientation="portrait"><label>Figures 55–62.</label><caption><p>SEM photomicrographs of <italic><tp:taxon-name>Tytthus chinensis</tp:taxon-name></italic>, male <bold>55</bold> dorsal habitus <bold>56</bold> lateral habitus <bold>57</bold> head and pronotum, dorsal aspect <bold>58</bold> head and pronotum, lateral aspect <bold>59</bold> antennal segment II <bold>60</bold> ostiolar evaporative area <bold>61</bold> genital capsule, caudal aspect <bold>62</bold> claw.</p></caption><graphic xmlns:xlink="http://www.w3.org/1999/xlink" xlink:href="ZooKeys-220-001-g007.jpg" position="float" orientation="portrait" xlink:type="simple"/></fig><fig id="F8" position="float" orientation="portrait"><label>Figures 63–70.</label><caption><p>SEM photomicrographs of <italic><tp:taxon-name>Tytthus neotropicalis</tp:taxon-name></italic>, male <bold>63</bold> dorsal habitus <bold>64</bold> lateral habitus  <bold>65</bold> head and pronotum, dorsal aspect <bold>66</bold> head and pronotum, lateral aspect <bold>67</bold> head, frontal aspect <bold>68</bold> ostiolar evaporative area <bold>69</bold> genital capsule, caudal aspect <bold>70</bold> claw.</p></caption><graphic xmlns:xlink="http://www.w3.org/1999/xlink" xlink:href="ZooKeys-220-001-g008.jpg" position="float" orientation="portrait" xlink:type="simple"/></fig><fig id="F9" position="float" orientation="portrait"><label>Figures 71–78.</label><caption><p>SEM photomicrographs of <italic><tp:taxon-name>Tytthus piceus</tp:taxon-name></italic>, male <bold>71</bold> dorsal habitus <bold>72</bold> lateral habitus <bold>73</bold> head and pronotum, dorsal aspect <bold>74</bold> head and pronotum, lateral aspect <bold>75</bold> head, anterior aspect <bold>76</bold> ostiolar evaporative area <bold>77</bold> genital capsule, caudal aspect <bold>78</bold> claw.</p></caption><graphic xmlns:xlink="http://www.w3.org/1999/xlink" xlink:href="ZooKeys-220-001-g009.jpg" position="float" orientation="portrait" xlink:type="simple"/></fig><fig id="F10" position="float" orientation="portrait"><label>Figures 79–86.</label><caption><p>SEM photomicrographs of <italic><tp:taxon-name>Tytthus pubescens</tp:taxon-name></italic>, male <bold>79</bold> dorsal habitus <bold>80</bold> lateral habitus <bold>81</bold> head and pronotum, dorsal aspect <bold>82</bold> head and pronotum, lateral aspect <bold>83</bold> head, anterior aspect <bold>84</bold> antennal segment II <bold>85</bold> ostiolar evaporative area <bold>86</bold> genital capsule, caudal aspect.</p></caption><graphic xmlns:xlink="http://www.w3.org/1999/xlink" xlink:href="ZooKeys-220-001-g010.jpg" position="float" orientation="portrait" xlink:type="simple"/></fig><fig id="F11" position="float" orientation="portrait"><label>Figures 87–94.</label><caption><p>SEM photomicrographs of <italic><tp:taxon-name>Tytthus uniformis</tp:taxon-name></italic>, male <bold>87</bold> dorsal habitus <bold>88</bold> lateral habitus <bold>89</bold> head and pronotum, dorsal aspect <bold>90</bold> head and pronotum, lateral aspect <bold>91</bold> head, anterior aspect <bold>92</bold> ostiolar evaporative area <bold>93</bold> genital capsule, caudal aspect <bold>94</bold> claw.</p></caption><graphic xmlns:xlink="http://www.w3.org/1999/xlink" xlink:href="ZooKeys-220-001-g011.jpg" position="float" orientation="portrait" xlink:type="simple"/></fig><fig id="F12" position="float" orientation="portrait"><label>Figures 95–100.</label><caption><p>SEM photomicrographs of <italic><tp:taxon-name>Tytthus uniformis</tp:taxon-name></italic>, female <bold>95</bold> dorsal habitus <bold>96</bold> lateral habitus <bold>97</bold> head and pronotum, dorsal aspect <bold>98</bold> head and pronotum, lateral aspect <bold>99</bold> head, anterior aspect <bold>100</bold> ostiolar evaporative area.</p></caption><graphic xmlns:xlink="http://www.w3.org/1999/xlink" xlink:href="ZooKeys-220-001-g012.jpg" position="float" orientation="portrait" xlink:type="simple"/></fig><fig id="F13" position="float" orientation="portrait"><label>Figures 101–108.</label><caption><p>SEM photomicrographs of <italic><tp:taxon-name>Tytthus wheeleri</tp:taxon-name></italic>, male <bold>101</bold> dorsal habitus <bold>102</bold> lateral habitus <bold>103</bold> head and pronotum, dorsal aspect <bold>104</bold> head and pronotum, lateral aspect <bold>105</bold> head, anterior aspect <bold>106</bold> ostiolar evaporative area <bold>107</bold> genital capsule, caudal aspect <bold>108</bold> claw.</p></caption><graphic xmlns:xlink="http://www.w3.org/1999/xlink" xlink:href="ZooKeys-220-001-g013.jpg" position="float" orientation="portrait" xlink:type="simple"/></fig><fig id="F14" position="float" orientation="portrait"><label>Figures 109–116.</label><caption><p>Male genitalia <bold>109–112</bold> <italic><tp:taxon-name>Tytthus alboornatus</tp:taxon-name></italic> <bold>109</bold> left paramere <bold>110</bold> right paramere <bold>111</bold> endosoma <bold>112</bold> phallotheca 113–116 <italic><tp:taxon-name>Tytthus amazonicus</tp:taxon-name></italic> <bold>113</bold> left paramere <bold>114</bold> right paramere <bold>115</bold> endosoma <bold>116</bold> phallotheca.</p></caption><graphic xmlns:xlink="http://www.w3.org/1999/xlink" xlink:href="ZooKeys-220-001-g014.jpg" position="float" orientation="portrait" xlink:type="simple"/></fig><fig id="F15" position="float" orientation="portrait"><label>Figures 117–124.</label><caption><p>Male genitalia <bold>117–120</bold> <italic><tp:taxon-name>Tytthus balli</tp:taxon-name></italic> <bold>117</bold> left paramere <bold>118</bold> right paramere <bold>119</bold> endosoma <bold>120</bold> phallotheca <bold>121–124</bold> <italic><tp:taxon-name>Tytthus chinensis</tp:taxon-name></italic> <bold>121</bold> left paramere <bold>122</bold> right paramere <bold>123</bold> endosoma <bold>124</bold> phallotheca.</p></caption><graphic xmlns:xlink="http://www.w3.org/1999/xlink" xlink:href="ZooKeys-220-001-g015.jpg" position="float" orientation="portrait" xlink:type="simple"/></fig></tp:treatment-sec><tp:treatment-sec sec-type="Distribution"><title>Distribution.</title><p>This species has been reported from central and southeastern China, Japan, Taiwan, and Australia, India, and the Indo-Pacific Region (Caroline Islands, Childers Island, Cook Islands, Fiji, Gilbert Island, Indonesia, Mariana Islands, Marshall Islands, New Caledonia, New Hebrides, Papua New Guinea, Philippine Islands, Pitcairn Island, Rapa Island, Ryuku Islands, Samoa, Society Islands, Solomon Islands, South Korea, Swain Islands, and Tonga Islands) (<xref ref-type="bibr" rid="B105">Schuh 1984</xref>, 1995; Kerzhner and Josifov 1995; <xref ref-type="bibr" rid="B27">Cassis and Gross 1995</xref>). Based on specimens in the USNM, most or all records reported by <xref ref-type="bibr" rid="B105">Schuh (1984)</xref> from India and Sri Lanka should be applied to <italic><tp:taxon-name>Tytthus parviceps</tp:taxon-name></italic>; <xref ref-type="bibr" rid="B105">Schuh’s (1984)</xref> record from Hawaii is based on two specimens intercepted on international commerce at Honolulu (without origin indi<!--PageBreak-->cated).</p><p>Based on specimens examined, I now also have records of this species from Cambodia, Guadalcanal, Guam, Saipan, and Tinian Island.</p></tp:treatment-sec><tp:treatment-sec sec-type="Discussion"><title>Discussion.</title><p><xref ref-type="bibr" rid="B23">Carvalho and Southwood (1955)</xref>, after consulting with D. R. Malaise at the Swedish Museum of Natural History in Stockholm, reported that the type of <italic><tp:taxon-name>Capsus chinensis</tp:taxon-name></italic> Stål (1859) must be considered lost. Based on Stål’s original description and study of other types, they concluded that <italic><tp:taxon-name>Cyrtorhinus elongatus</tp:taxon-name></italic> Poppius and <italic><tp:taxon-name>Capsus annulicornis</tp:taxon-name></italic> Poppius (both in Deutsches Entomologisches Institut) and <italic><tp:taxon-name>Capsus riveti</tp:taxon-name></italic> Cheesman (BMNH) are junior synonyms. They characterized <italic><tp:taxon-name>Tytthus chinensis</tp:taxon-name></italic> as “the smallest species of <italic><tp:taxon-name>Tytthus</tp:taxon-name></italic> and is distinguished by its black pronotum and scutellum, the dark bases of the tibia and the small size.” I have studied the type of <italic><tp:taxon-name>Tytthus riveti</tp:taxon-name></italic> and agree that it follows the concept of <italic><tp:taxon-name>Tytthus chinensis</tp:taxon-name></italic> outlined by <xref ref-type="bibr" rid="B23">Carvalho and Southwood (1955)</xref> and <xref ref-type="bibr" rid="B15">Carvalho (1956)</xref>, including a uniformly dark pronotum.</p><p>In addition, Kerzhner and Josifov (1995) suggested that <italic><tp:taxon-name>Tytthus koreanus</tp:taxon-name></italic> <xref ref-type="bibr" rid="B55">Josifov and Kerzhner (1972)</xref> could be a junior synonym of <italic><tp:taxon-name>Tytthus chinensis</tp:taxon-name></italic>. Although I have not examined type material of <italic><tp:taxon-name>Tytthus koreanus</tp:taxon-name></italic>, the description and figures presented in the original description indicate that this species is based on pale specimens having the calli or anterior third of the pronotum yellow to brownish yellow. <xref ref-type="bibr" rid="B55">Josifov and Kerzhner (1972)</xref> did not indicate if they observed specimens with entirely dark pronota. I also have studied a male and two females from South Korea, lent by Dr. Seunghwan Lee (SNU), that agree with the pale color form of <italic><tp:taxon-name>Tytthus chinensis</tp:taxon-name></italic> having only the calli and mesoscutum tinged with dull brownish yellow. As a consequence, I consider T.<italic> koreanus</italic> and the material from Dr. Lee conspecific with that of <italic><tp:taxon-name>Tytthus chinensis</tp:taxon-name></italic>.</p><p>Although most material of what I consider to be <italic><tp:taxon-name>Tytthus chinensis</tp:taxon-name></italic> has a uniformly fuscous to black pronotum, varying degrees of yellow are present on the calli and anterior third of the pronotum on some specimens from eastern Asia, throughout the Indo-Pacific, and Australia, which may cause confusion with <italic><tp:taxon-name>Tytthus parviceps</tp:taxon-name></italic> that also has yellow on the anterior area of the pronotum. Nevertheless, I consider all material from eastern Asia (including Korea and Japan), Indonesia, Malaysia, Australia, New Guinea, and the South Pacific Islands <italic><tp:taxon-name>Tytthus chinensis</tp:taxon-name></italic> based on the dark pronotum in most specimens and C-shaped endosoma. However, because of the strong morphological similarity between <italic>T</italic>. “<italic>chinensis</italic>” and <italic>T</italic>. “<italic>parviceps</italic>,” an effort will be made to accumulate fresh material worldwide for conducting a phylogeographic analysis of species limits within this complex using mitochondrial cytochrome oxidase 1 (COI) sequence data in cooperation with colleagues S. Scheffer and M. Lewis (Systematic Entomology Laboratory, ARS, USDA, Beltsville, Maryland, USA).</p><p>For the time being, I am restricting the distribution of <italic><tp:taxon-name>Tytthus parviceps</tp:taxon-name></italic> that has the anterior third of the pronotum broadly yellow (but certain specimens within populations can have a uniformly dark pronotum) to southern Asia (India, Srilanka, Pakistan, Vietnam, Thailand), the Middle East, Afrotropical and Neotropical regions, and subtropical United States. A few specimens from the Indo-Pacific (e.g., Guam), Australia, Cambodia, and other eastern Asian countries are externally indistinguishable from typical specimens of <italic><tp:taxon-name>Tytthus parviceps</tp:taxon-name></italic> from Africa and the New World. As noted above, the endosoma of typical <italic><tp:taxon-name>Tytthus chinensis</tp:taxon-name></italic> is C-shaped, whereas this very simple structure in African and New World specimens of <italic><tp:taxon-name>Tytthus parviceps</tp:taxon-name></italic> is usually S-shaped. Until additional <!--PageBreak-->collections can be made and additional DNA sequencing can be conducted on these populations, the strongly yellow phenotypes within populations of <italic><tp:taxon-name>Tytthus chinensis</tp:taxon-name></italic> must regarded convergent color forms.</p></tp:treatment-sec><tp:treatment-sec sec-type="Type material examined"><title>Type material examined.</title><p>To ensure nomenclatural stability, I designate the following female as the lectotype of <italic><tp:taxon-name>Cyrtorhinus riveti</tp:taxon-name></italic>: Label 1 (circular label with orange ring) “Type”; label 2, “Tahiti: Nr. Papeete[,] Mar.-Apr.[,] Miss Cheesman”; label 3 (handwritten), “ Cyrtorhinus riveti Cheesman”; label 4, “St. George Exp.[,] BM 1925- 235”; label 5 (00085518 (BMNH).”</p></tp:treatment-sec><tp:treatment-sec sec-type="Other specimens examined"><title>Other specimens examined.</title><p><bold>AUSTRALIA</bold>: <bold>New South Wales:</bold> Deewhy Beach dunes, 28 Jan 1957, W. W. Wirth, 1 ♂ (00162347), 1 ♀ (00167399) (USNM). Narrabri, 25 Jan 1960, M. Nikitin, by light, 1 ♀ (BMNH). <bold>Northern Territory:</bold> Katherina River, <named-content xmlns:xlink="http://www.w3.org/1999/xlink" content-type="dwc:verbatimCoordinates" xlink:type="simple">14.5°S, 132.25°E</named-content>, 12 Nov 1979, Zaytsev, 1 ♂ (00235059) (ZISP). Katherine, <named-content xmlns:xlink="http://www.w3.org/1999/xlink" content-type="dwc:verbatimCoordinates" xlink:type="simple">14.467°S, 132.267°E</named-content>, 17 Nov 1990, W. F. Chamberlain, Light Trap, 1 ♂ (00167391) (USNM). <bold>Queensland:</bold> <bold><italic>Cape York Islands Co</italic>.:</bold> Banaga, N. Cape York, gum forest, Jan 1958, P.F. Darlington, 1 ♂ (00409566) (KU). Gracemere, 05 Nov 1990, W. F. Chamberlain, Light Trap, 1 ♂ (00167392), 1 ♀ (00167398) (USNM). Mossman, <named-content xmlns:xlink="http://www.w3.org/1999/xlink" content-type="dwc:verbatimCoordinates" xlink:type="simple">16.47°S, 145.37172°E</named-content>, 36 m, 11 Nov 1990, W. F. Chamberlain, 1♀ (00167400), Light Trap, 2 ♂♂ (00167389, 00167393) (USNM). Mt. Berryman Rd., Laidley, 05 Dec 1990, W. F. Chamberlain, Light Trap, 2 ♂♂ (00167395, 00167396) (USNM); 06 Dec 1990, W. F. Chamberlain, Light Trap, 1 ♂ (00167397) (USNM); 07 Dec 1990, W. F. Chamberlain, Light Trap, 1 ♂ (00167394) (USNM). Mt. Isa, 15 Nov 1990, W. F. Chamberlain, Light Trap, 1 ♂ (00167390), 1 ♀ (00167402) (USNM). Tozer Range, Cape York Peninsula, <named-content xmlns:xlink="http://www.w3.org/1999/xlink" content-type="dwc:verbatimCoordinates" xlink:type="simple">12.7833°S, 143.2167°E</named-content>, 122 m, 01 Jul 1948 - 05 Jul 1948, G. M. Tate, 1♀ (00167403) (USNM). <bold>BISMARCK ARCHIPELIGO</bold>: <bold>New Britain</bold>, Keravat, 17 Nov 1957, J. Smart, 1 ♂ (BMNH). <bold>CAMBODIA</bold>: Kampong Seila Dist. National Road, Pk 135, Boeung Trach Village, Picnic Resort, 11–12 Nov 2010, L. T. &amp; R. K. Duval, S. H. Lee, W. Lee, &amp; S. Kim, 1 ♂, 1 ♀ (SNU). <bold>FIJI:</bold> <bold>Viti Levu:</bold> Suva, 02 Mar 1985, Koebele Collection, 1 ♂ (00162346) (USNM). none, 13 Apr 1959, Haw, 2 ♀♀ (00162356, 00162357) (USNM). <bold>GUAM:</bold> <bold>Mariana Is.:</bold> Agana, port, 15 Aug 1945, H. S. Dybas, 1 ♀ (00162351) (USNM). Asan Village, Asan River at Rt. 1, <named-content xmlns:xlink="http://www.w3.org/1999/xlink" content-type="dwc:verbatimCoordinates" xlink:type="simple">13.47278°N, 144.7135°E</named-content>, 08 Jun 2008, R. S. Zack, 1 ♂ (00410393) (WSU). Asan Village, Rt. 1, Asan River outlet at Nino Perdito church, <named-content xmlns:xlink="http://www.w3.org/1999/xlink" content-type="dwc:verbatimCoordinates" xlink:type="simple">13.47286°N, 144.71655°E</named-content>, 13 Mar 2011, R. S. Zack, 38 ♂♂ (00410329 - 00410366), 26 ♀♀ (00410367 - 00410392) (WSU). Mangilao Village, University of Guam campus, Marine Biology Lab area, <named-content xmlns:xlink="http://www.w3.org/1999/xlink" content-type="dwc:verbatimCoordinates" xlink:type="simple">13.42856°N, 144.79855°E</named-content>, 03 Aug 2005, R. S. Zack, 1 ♂ (00410396) (WSU). Mangilao Village, University of Guam campus near Marine Lab dormitory field, <named-content xmlns:xlink="http://www.w3.org/1999/xlink" content-type="dwc:verbatimCoordinates" xlink:type="simple">13.42888°N, 144.80083°E</named-content>, 30 May 2008, R. S. Zack, 1 ♂ (00410395) (WSU). Mongmong-Toto-Maite Village, Pipeline Rd. off of Rt. 33, <named-content xmlns:xlink="http://www.w3.org/1999/xlink" content-type="dwc:verbatimCoordinates" xlink:type="simple">13.45678°N, 144.76826°E</named-content>, 06 Jun 2008, R. S. Zack, 1 ♂ (00410394) (WSU). Pt. Oca, <named-content xmlns:xlink="http://www.w3.org/1999/xlink" content-type="dwc:verbatimCoordinates" xlink:type="simple">13.503°N, 144.771°E</named-content>, 23 Jun 1945, G.E. Bohart and J.L. Gressit, 1 ♀ (00162354) (USNM); 16 Jul 1945, G.E. Bohart and J.L. Gressit, 1 ♂ (00162342), 1 ♀ (00162350) (USNM); 20 Dec 1945, J. L. Gressitt, Light Trap, 1 ♂ (00095351) (AMNH), 1 ♂ (00162341), 2 ♀♀ (00162352, 00162353), Light Trap, 1 ♀ (00162355) (USNM), 2 ♂♂ (00410279, 00410280), 2 ♀♀ (00410277, 00410278) (WSU). <bold>INDONESIA</bold>:<!--PageBreak--> Sulawesi: Utara, Dumoga-Bone N. P., 2 ♂♂ (BMNH). <bold>MICRONESIA:</bold> <bold>Ngulu Atoll:</bold> Ngulu Island, 03 Oct 1952, N. L. H. Krauss, 2 ♀♀ (00162358, 00162359) (USNM). <bold>NEW HEBRIDES</bold>: Erromana, Jul 1930, L. E. Cheesman, B. M. 1930–477, 2 ♂♂ (BMNH). Malekula, Malua Bay, May 1929, Miss L. E. Cheesman, B. M. 1929–410, 1 ♀ (BMNH). <bold>NORTHERN MARIANA ISLANDS:</bold> <bold>Rota Island:</bold> (Luta), “Josen Cristina Country” Park, <named-content xmlns:xlink="http://www.w3.org/1999/xlink" content-type="dwc:verbatimCoordinates" xlink:type="simple">14.11836°N, 145.1857°E</named-content>, 14 May 2004, R. S. Zack, 2 ♂♂ (00410401, 00410402) (WSU). (Luta), farm plots/stream area, <named-content xmlns:xlink="http://www.w3.org/1999/xlink" content-type="dwc:verbatimCoordinates" xlink:type="simple">14.11851°N, 145.17846°E</named-content>, 14 May 2004, R. S. Zack, 1 ♂ (00410403) (WSU). <bold>Saipan:</bold> 1 - 2 mi. E. of Tanapag, 10 Jan 1945, H. S. Dybas, 1 ♀ (00162349) (USNM). Saipan: Garapan, sweeping beach, <named-content xmlns:xlink="http://www.w3.org/1999/xlink" content-type="dwc:verbatimCoordinates" xlink:type="simple">15.19458°N, 145.71678°E</named-content>, 20 Jun 2006, R. S. Zack, 3;m (00410398 - 00410400) (WSU). Saipan; Kagman, Kagman Exp. Farm, Northern Marianas College, <named-content xmlns:xlink="http://www.w3.org/1999/xlink" content-type="dwc:verbatimCoordinates" xlink:type="simple">15.17503°N, 145.77166°E</named-content>, 19 Jun 2006, R. S. Zack, 1 ♂ (00410397) (WSU). <bold>Tinian:</bold> Tinian Island, <named-content xmlns:xlink="http://www.w3.org/1999/xlink" content-type="dwc:verbatimCoordinates" xlink:type="simple">15.02333°N, 145.63305°E</named-content>, 11 Jun 1946, H. K. Townes, 3 ♂♂ (00162343 - 00162345) (USNM). <bold>SAMOA:</bold> <bold>Tutuila Island:</bold> Pago Pago, 04 Sep 1923, Swezey and Wilder, 1 ♂ (00162340) (USNM); 20 Sep 1923, Swezey and Wilder, 1 ♀ (00162348) (USNM). Tutuila, 1930, Swezey &amp; Wilder, 1 ♂, 1 ♀ (BMNH). Upolu, Apia, 9 Dec 1923, Swezey &amp; Wilder, on Bermuda grass, 2 ♂♂ (BMNH). <bold>SOLOMON ISLANDS:</bold> <bold>Guadalcanal:</bold> Guadalcanal, 29 Mar 1944, L. J. Lipovsky, 1 ♀ (00409562) (KU); 04 Apr 1944, L. J. Lipovsky, 1 ♀ (00409563) (KU); 19 Apr 1944, L. J. Lipovsky, 1 ♂ (00409564) (KU). Ilu, 8 Apr 1963, M. Mquillan, 2 ♂♂ (BMNH). Kukun, 17 Dec 1962, P. Greenslade, 1 ♂ (BMNH). Nr. Honiara, 25027 Jun 1965, Roy. Soc. Exped. B.M. 1966-1, at light and sweeping around pond, 2 ♀♀ (BMNH). <bold>SOUTH KOREA</bold>: Gyeongsangbuk-do, Is. Ulleung, 30–31 Aug. 2010, L. T. &amp; R. K. Duwal, 1 ♂, 2 ♀♀ (SNU). <bold>THAILAND:</bold> <bold>Bangkok:</bold> Bangkapi at light, 15 Dec 1951, M. E. Griffith, 1 ♂ (00409565) (KU).</p></tp:treatment-sec><tp:treatment-sec><!--Section generated to contain objects referenced in tp:taxon-treatment.--><fig id="F2" position="float" orientation="portrait"><label>Figures 2–12.</label><caption><p><italic><tp:taxon-name>Tytthus</tp:taxon-name></italic> spp. <bold>2</bold> <italic><tp:taxon-name>Tytthus alboornatus</tp:taxon-name></italic>, macropterous ♂ (holotype: USA, Jacksonville, Florida, 23 July 1926, E. D. Ball, USNM) <bold>3</bold> <italic><tp:taxon-name>Tytthus alboornatus</tp:taxon-name></italic>, macropterous ♀ (USA, South Carolina, Colleton Co., 1.1 km W of Bennetts Point, 3 May 2003, A. G. Wheeler, Jr., USNM) <bold>4</bold> <italic><tp:taxon-name>Tytthus alboornatus</tp:taxon-name></italic>, brachypterous ♀ (USA, South Carolina, Colleton Co., Bear Island Wildlife Management Area, 3 May 2003, A. G. Wheeler, Jr., USNM) <bold>5</bold> <italic><tp:taxon-name>Tytthus amazonicus</tp:taxon-name></italic>, macropterous ♂ (Brazil, Amazonas, Reserva Ducke, 25 km NNE of Manaus, 26 July 1973, R. T. Schuh, AMNH) <bold>6</bold> <italic><tp:taxon-name>Tytthus amazonicus</tp:taxon-name></italic>, macropterous ♀ (Brazil, Amazonas, Reserva Ducke, 25 km NNE of Manaus, 26 July 1973, R. T. Schuh, AMNH) <bold>7</bold> <italic><tp:taxon-name>Tytthus balli</tp:taxon-name></italic>, macropterous ♂ (USA, Texas, Refugio Co., 6 mi. N Bayside, 20 Apr. 1983, T. J. Henry &amp; A. G. Wheeler, Jr., USNM)  <bold>8</bold> <italic><tp:taxon-name>Tytthus balli</tp:taxon-name></italic>, brachypterous ♀ (USA, Florida, Jacksonville, 23 July 1926, E. D. Ball, USNM) <bold>9</bold> <italic><tp:taxon-name>Tytthus chinensis</tp:taxon-name></italic>, macropterous ♂ (Guam, Asan Village, Asan River at Rt. 1, 8 June 2008, R. S. Zack, USNM)  <bold>10</bold> <italic><tp:taxon-name>Tytthus chinensis</tp:taxon-name></italic>, macropterous ♀ (Guam, Asan Village, Asan River at Rt. 1, 8 June 2008, R. S. Zack, USNM) <bold>11</bold> <italic><tp:taxon-name>Tytthus columbiensis</tp:taxon-name></italic>, macropterous ♂ (holotype: Colombia, Valle de l Cauca, Palmira, 25 Oct. 1958, G. Bravo, USNM) <bold>12</bold> <italic><tp:taxon-name>Tytthus entrerianus</tp:taxon-name></italic>, macropterous ♂ (paratype: Argentina: Entre Rios, Concordia, Apr. 1939, L Carpintero, USNM).</p></caption><graphic xmlns:xlink="http://www.w3.org/1999/xlink" xlink:href="ZooKeys-220-001-g002.jpg" position="float" orientation="portrait" xlink:type="simple"/></fig><fig id="F5" position="float" orientation="portrait"><label>Figures 35–44.</label><caption><p><italic><tp:taxon-name>Tytthus</tp:taxon-name></italic> spp. <bold>35</bold> <italic><tp:taxon-name>Tytthus piceus</tp:taxon-name></italic>, macropterous ♂ (South Carolina, Pickens Co., SC Botanical Gardens, Clemson, 28 Aug. 2004, A. G. Wheeler, Jr., USNM) <bold>36</bold> <italic><tp:taxon-name>Tytthus piceus</tp:taxon-name></italic>, macropterous ♀ (South Carolina, Pickens Co., SC Botanical Garden, Clemson, 28 Aug. 2004, A. G. Wheeler, Jr., USNM)  <bold>37</bold> <italic><tp:taxon-name>Tytthus piceus</tp:taxon-name></italic>, brachypterous ♀ (South Carolina, Pickens Co., SC Botanical Gardens, Clemson, 28 Aug. 2004, A. G. Wheeler, Jr., USNM) <bold>38</bold> <italic><tp:taxon-name>Tytthus pubescens</tp:taxon-name></italic>, macropterous ♂ (British Colombia, Pouce Coupe, 18 Aug 1982, L. A. Kelton, CNC) <bold>39</bold> <italic><tp:taxon-name>Tytthus pubescens</tp:taxon-name></italic>, macropterous ♀ (Colorado, [2024], Spicer’s North Park, 18 July 1896, C. F. Baker, USNM) <bold>40</bold> <italic><tp:taxon-name>Tytthus pubescens</tp:taxon-name></italic>, brachpterous ♀ (Alberta, Banff-Jasper Hwy., Jasper Natl. Pk, 26 and 28 Aug 1970, L. A. Kelton, CNC) <bold>41</bold> <italic><tp:taxon-name>Tytthus pygmaeus</tp:taxon-name></italic>, macropterous ♂ (dark pronotum) (Alberta, McMurray, 11 July 1993, W. J. Brown, CNC) <bold>42</bold> <italic><tp:taxon-name>Tytthus pygmaeus</tp:taxon-name></italic>, macropterous ♀ (dark pronotum) (To be added) <bold>43</bold> <italic><tp:taxon-name>Tytthus pygmaeus</tp:taxon-name></italic>, macropterous ♂ (pale pronotum) (England, Wolvercote, Oxford, 14 July 1968, G. G. E Scudder, CNC) <bold>44</bold> <italic><tp:taxon-name>Tytthus pygmaeus</tp:taxon-name></italic> ♀ (pale pronotum) (same locality as for ♂).</p></caption><graphic xmlns:xlink="http://www.w3.org/1999/xlink" xlink:href="ZooKeys-220-001-g005.jpg" position="float" orientation="portrait" xlink:type="simple"/></fig><fig id="F4" position="float" orientation="portrait"><label>Figures 24–34. </label><caption><p><italic><tp:taxon-name>Tytthus</tp:taxon-name></italic> spp. <bold>24</bold> <italic><tp:taxon-name>Tytthus mundulus</tp:taxon-name></italic>, macropterous ♂ (Hawaii, Oahu, Ewa Beach, 22 Nov. 1982, no coll. data, USNM) <bold>25</bold> <italic><tp:taxon-name>Tytthus mundulus</tp:taxon-name></italic>, macropterous ♀ (Hawaii, Oahu, Barbers Point, Mar. 1960, E. J. Ford, USNM) <bold>26</bold> <italic><tp:taxon-name>Tytthus neotropicalis</tp:taxon-name></italic>, macropterous ♂ (Brazil, Minas Gerais, Viçosa, 13 Oct.-1 Nov. 1985, T.J. Henry &amp; P.S.F. Fiuza, USNM) <bold>27</bold> <italic><tp:taxon-name>Tytthus neotropicalis</tp:taxon-name></italic>, macropterous ♀ (Brazil, Minas Gerais, Viçosa, 13 Oct.-1 Nov. 1985, T.J. Henry &amp; P.S.F. Fiuza, USNM) <bold>28</bold> <italic><tp:taxon-name>Tytthus pallidus</tp:taxon-name></italic>, macropterous ♂ (holotype, Panama, El Real, 19 Mar. 1953, F. S. Blanton, USNM) <bold>29</bold> <italic><tp:taxon-name>Tytthus pallidus</tp:taxon-name></italic> macropterous ♀ (Brazil, Amazonas, Reserva Ducke, 25 km NNE Manaus, 26 July 1973, R. T. Schuh, AMNH) <bold>30</bold> <italic><tp:taxon-name>Tytthus panamensis</tp:taxon-name></italic>, macropterous ♂ (Paratype: Panama, Canal Zone, Corozal, 14 Apr12, A. Busch, USNM) <bold>31</bold> <italic><tp:taxon-name>Tytthus panamensis</tp:taxon-name></italic>, macropterous ♀ (Panama, Canal Zone, Ft. Gulick, 21 Aug. 1952, F. S. Blanton, USNM) <bold>32</bold> <italic><tp:taxon-name>Tytthus parviceps</tp:taxon-name></italic>, macropterous ♂ (pale pronotum) (Bermuda, Paget Par., Paget Marsh, 14-22 July 1988, M. R. Wilson &amp; D. J. Hilburn, USNM) <bold>33</bold> <italic><tp:taxon-name>Tytthus parviceps</tp:taxon-name></italic>, macropterous ♀ (dark pronotum) (Florida, Sebring, 25-31 July, C. T. Parsons, USNM) <bold>34</bold> <italic><tp:taxon-name>Tytthus parviceps</tp:taxon-name></italic>, macropterous ♀ (pale pronotum) (Florida, Deerfield, 26 July 1948, R. H. Beamer, KU).</p></caption><graphic xmlns:xlink="http://www.w3.org/1999/xlink" xlink:href="ZooKeys-220-001-g004.jpg" position="float" orientation="portrait" xlink:type="simple"/></fig><fig id="F21" position="float" orientation="portrait"><label>Figures 163–170.</label><caption><p>Male genitalia <bold>163–166</bold> <italic><tp:taxon-name>Tytthus parviceps</tp:taxon-name></italic> <bold>163</bold> left paramere <bold>164</bold> right paramere <bold>165</bold> endosoma <bold>166</bold> phallotheca <bold>167–170</bold> <italic><tp:taxon-name>Tytthus piceus</tp:taxon-name></italic> <bold>167</bold> left paramere <bold>168</bold> right paramere <bold>169</bold> endosoma <bold>170</bold> phallotheca.</p></caption><graphic xmlns:xlink="http://www.w3.org/1999/xlink" xlink:href="ZooKeys-220-001-g021.jpg" position="float" orientation="portrait" xlink:type="simple"/></fig></tp:treatment-sec><ref-list><ref id="B112"><mixed-citation xmlns:xlink="http://www.w3.org/1999/xlink" xlink:type="simple"><person-group><name name-style="western"><surname>Stål</surname><given-names>C</given-names></name></person-group> (<year>1860</year>)<source> Hemiptera. Species novas descripsit. <italic>In</italic>: Konglika Svenska fregatens Eugenies resa omkring jordenunder befäl af C. A. Virgin åren 1851–1853. 2, Zoologi 1. Insecta: 219–298. Norstedt, Stockholm.</source></mixed-citation></ref><ref id="B1"><mixed-citation xmlns:xlink="http://www.w3.org/1999/xlink" xlink:type="simple"><person-group><name name-style="western"><surname>Atkinson</surname><given-names>ET</given-names></name></person-group> (<year>1890</year>)<article-title> Catalogue of the Insecta. No. 2. Order Rhynchota. Suborder Hemiptera-Heteroptera. Family Capsidae.</article-title><source>Journal of the Asiatic Society of Bengal </source><volume>58</volume> (<issue>2</issue>): <fpage>25</fpage>-<lpage>200</lpage>.</mixed-citation></ref><ref id="B96"><mixed-citation xmlns:xlink="http://www.w3.org/1999/xlink" xlink:type="simple"><person-group><name name-style="western"><surname>Reuter</surname><given-names>OM</given-names></name></person-group> (<year>1903</year>)<article-title> Capsidae Chinenses et Thibetanae hactneus cognitae enumeratae novaeque species descriptae.</article-title><source>Öfversigt af Finska Vetenskaps-Societatens Förhandlingar </source><volume>45</volume> (<issue>16</issue>): <fpage>1</fpage>-<lpage>23</lpage>.</mixed-citation></ref><ref id="B51"><mixed-citation xmlns:xlink="http://www.w3.org/1999/xlink" xlink:type="simple"><person-group><name name-style="western"><surname>Hsiao</surname><given-names>TY</given-names></name></person-group> (<year>1942</year>)<article-title> A list of Chinese Miridae (Hemiptera) with keys to subfamilies, tribes, genera and species.</article-title><source>Iowa State College Journal of Science </source><volume>16</volume>: <fpage>241</fpage>-<lpage>269</lpage>.</mixed-citation></ref><ref id="B89"><mixed-citation xmlns:xlink="http://www.w3.org/1999/xlink" xlink:type="simple"><person-group><name name-style="western"><surname>Poppius</surname><given-names>B</given-names></name></person-group> (<year>1915</year>)<source> H. Sauter’s Formosa–Ausbeute: Nabidae, Anthocoridae, Termatophylidae, Miridae, Isometopidae und Ceratocombidae (Hemiptera). Archiv für Naturgeschichte 80A (8) (1914): 1–80.</source></mixed-citation></ref><ref id="B23"><mixed-citation xmlns:xlink="http://www.w3.org/1999/xlink" xlink:type="simple"><person-group><name name-style="western"><surname>Carvalho</surname><given-names>JCM</given-names></name><name name-style="western"><surname>Southwood</surname><given-names>TRE</given-names></name></person-group> (<year>1955</year>)<source> Revisão do complexo <italic>Cyrtorhinus</italic> Fieber – <italic>Mecomma</italic> Fieber (Hemiptera-Heteroptera, Miridae). Boletim do Museu Paraense Emilio Goeldi 11: 1–72, 25 Figs</source></mixed-citation></ref><ref id="B28"><mixed-citation xmlns:xlink="http://www.w3.org/1999/xlink" xlink:type="simple"><person-group><name name-style="western"><surname>Cheesman</surname><given-names>LE</given-names></name></person-group> (<year>1927</year>)<source> A new species of Miridae from the South-east Pacific. Annals and Magazine of Natural History (9) 19: 94–95. </source>doi: <ext-link ext-link-type="uri" xlink:href="http://dx.doi.org/10.1080/00222932708633573" xlink:type="simple">10.1080/00222932708633573</ext-link></mixed-citation></ref><ref id="B71"><mixed-citation xmlns:xlink="http://www.w3.org/1999/xlink" xlink:type="simple"><person-group><name name-style="western"><surname>Knight</surname><given-names>HH</given-names></name></person-group> (<year>1935</year>)<article-title> Miridae and Anthocoridae.</article-title><source>Insects of Samoa </source><volume>2</volume> (<issue>5</issue>): <fpage>193</fpage>-<lpage>228</lpage>.</mixed-citation></ref><ref id="B119"><mixed-citation xmlns:xlink="http://www.w3.org/1999/xlink" xlink:type="simple"><person-group><name name-style="western"><surname>Usinger</surname><given-names>RL</given-names></name></person-group> (<year>1939</year>)<article-title> Distribution and host relationships of <italic>Cyrtorhinus</italic> (Hemiptera, Miridae).</article-title><source>Proceedings of the Hawaiian Entomological Society </source><volume>10</volume> (<issue>2</issue>): <fpage>271</fpage>-<lpage>273</lpage>.</mixed-citation></ref><ref id="B121"><mixed-citation xmlns:xlink="http://www.w3.org/1999/xlink" xlink:type="simple"><person-group><name name-style="western"><surname>Usinger</surname><given-names>RL</given-names></name></person-group> (<year>1946</year>)<article-title> Hemiptera Heteroptera of Guam. Bulletin of the B. P.</article-title><source>Bishop Museum </source><volume>189</volume>: <fpage>11</fpage>-<lpage>103</lpage>.</mixed-citation></ref><ref id="B16"><mixed-citation xmlns:xlink="http://www.w3.org/1999/xlink" xlink:type="simple"><person-group><name name-style="western"><surname>Carvalho</surname><given-names>JCM</given-names></name></person-group> (<year>1958–1959</year>)<source> Catalogue of the Miridae of the world. Arquivos do Museu Nacional, Rio de Janeiro. Part II, Phylinae, 45(2): 1–216 (1958); Part III, Orthotylinae, 47(3): 1–161(1958); Part. IV, Mirinae, 48(4): 1–384 (1959).</source></mixed-citation></ref><ref id="B116"><mixed-citation xmlns:xlink="http://www.w3.org/1999/xlink" xlink:type="simple"><person-group><name name-style="western"><surname>Tomokuni</surname><given-names>M</given-names></name><name name-style="western"><surname>Yasunaga</surname><given-names>T</given-names></name><name name-style="western"><surname>Takai</surname><given-names>M</given-names></name><name name-style="western"><surname>Yamashita</surname><given-names>I</given-names></name><name name-style="western"><surname>Kawamura</surname><given-names>M</given-names></name><name name-style="western"><surname>Kawasawa</surname><given-names>T</given-names></name></person-group> (<year>1993</year>)<source> A Field Guide to Japanese Bugs–Terrestrial Heteropterans. Zenkoku Noson Kyoiku Kyokai Publ., Tokyo. 380 pp.</source></mixed-citation></ref><ref id="B106"><mixed-citation xmlns:xlink="http://www.w3.org/1999/xlink" xlink:type="simple"><person-group><name name-style="western"><surname>Schuh</surname><given-names>RT</given-names></name></person-group> (<year>1995</year>)<source> Plant Bugs of the World (Insecta: Heteroptera: Miridae). Systematic Catalog, Distributions, Host List, and Bibliography. New York Entomological Society, New York. 1329 pp. (http://research.amnh.org/pbi/catalog) [accessed during preparation of ms. through Sept. 2011].</source></mixed-citation></ref><ref id="B27"><mixed-citation xmlns:xlink="http://www.w3.org/1999/xlink" xlink:type="simple"><person-group><name name-style="western"><surname>Cassis</surname><given-names>G</given-names></name><name name-style="western"><surname>Gross</surname><given-names>G</given-names></name></person-group> (<year>1995</year>)<source> Hemiptera: Heteroptera (Coleorrhyncha to Cimicomorpha). Zoological Catalogue of Australia 27.3A: i–xv, 1–506. CSIRO, Melbourne.</source></mixed-citation></ref><ref id="B61"><mixed-citation xmlns:xlink="http://www.w3.org/1999/xlink" xlink:type="simple"><person-group><name name-style="western"><surname>Kerzhner</surname><given-names>IM</given-names></name><name name-style="western"><surname>Josifov</surname><given-names>M</given-names></name></person-group> (<year>1999</year>)<source> Cimicomorpha II. Miridae, pp. 1–577. <italic>In</italic>: Aukema, B and C Rieger, eds. Catalogue of the Heteroptera of the Palaearctic Region. Volume 3. Netherlands Entomological Society, Amsterdam.</source></mixed-citation></ref><ref id="B133"><mixed-citation xmlns:xlink="http://www.w3.org/1999/xlink" xlink:type="simple"><person-group><name name-style="western"><surname>Yasunaga</surname><given-names>T</given-names></name><name name-style="western"><surname>Takai</surname><given-names>M</given-names></name><name name-style="western"><surname>Kawasawa</surname><given-names>T</given-names></name></person-group> (<year>2001</year>)<source> A Field Guide to Japanese Bugs II. Zenkoku Noson Kyoidu Kyokai Publ., Tokyo. 350 pp.</source></mixed-citation></ref><ref id="B55"><mixed-citation xmlns:xlink="http://www.w3.org/1999/xlink" xlink:type="simple"><person-group><name name-style="western"><surname>Josifov</surname><given-names>M</given-names></name><name name-style="western"><surname>Kerzhner</surname><given-names>IM</given-names></name></person-group> (<year>1972</year>)<article-title> Heteroptera aus Korea. I. Teil (Ochteridae, Gerridae, Saldidae, Nabidae, Anthocoridae, Miridae, Tingidae und Reduviidae).</article-title><source>Annales Zoologici, Warszawa </source><volume>29</volume>: <fpage>147</fpage>-<lpage>180</lpage>.</mixed-citation></ref><ref id="B59"><mixed-citation xmlns:xlink="http://www.w3.org/1999/xlink" xlink:type="simple"><person-group><name name-style="western"><surname>Kerzhner</surname><given-names>IM</given-names></name></person-group> (<year>1988</year>)<source> Family Miridae (Capsidae), pp. 778–857. <italic>In</italic>: Ler, PA, ed. Homoptera and Heteroptera. Vol. II. Keys to the Insects of the Far East of the USSR. Nauka Publ., Leningrad (English translation from Russian, 2001, for the Systematic Entomology Laboratory, ARS, USDA, Washington, DC, under supervision of I. M. Kerzhner).</source></mixed-citation></ref><ref id="B72"><mixed-citation xmlns:xlink="http://www.w3.org/1999/xlink" xlink:type="simple"><person-group><name name-style="western"><surname>Kwon</surname><given-names>YJ</given-names></name><name name-style="western"><surname>Suh</surname><given-names>SJ</given-names></name><name name-style="western"><surname>Kim</surname><given-names>JA</given-names></name></person-group> (<year>2001</year>)<source> Hemiptera. Economic Insects of Korea 18. Insecta Koreana Supplement 25. National Institute of Agricultural Science and Technology, Suwon, Korea. 512 pp.</source></mixed-citation></ref><ref id="B105"><mixed-citation xmlns:xlink="http://www.w3.org/1999/xlink" xlink:type="simple"><person-group><name name-style="western"><surname>Schuh</surname><given-names>RT</given-names></name></person-group> (<year>1984</year>)<article-title> Revision of the Phylinae (Hemiptera, Miridae) of the Indo-Pacific.</article-title><source>Bulletin of the American Museum of Natural History </source><volume>177</volume>: <fpage>1</fpage>-<lpage>476</lpage>.</mixed-citation></ref><ref id="B15"><mixed-citation xmlns:xlink="http://www.w3.org/1999/xlink" xlink:type="simple"><person-group><name name-style="western"><surname>Carvalho</surname><given-names>JCM</given-names></name></person-group> (<year>1956</year>)<article-title> Insects of Micronesia. Heteroptera: Miridae. B. P.</article-title><source>Bishop Museum, Honolulu </source><volume>7</volume> (<issue>1</issue>): <fpage>1</fpage>-<lpage>100</lpage>.</mixed-citation></ref></ref-list></tp:taxon-treatment>
