# Supplementary material for: Revision of the Plant Bug Genus Tytthus (Hemiptera, Heteroptera, Miridae, Phylinae)
Source: Zookeys. 2012 Sep 10;(220):1–114. doi: 10.3897/zookeys.220.2178 (PMC3459032; doi:10.3897/zookeys.220.2178)
Supplement: XML Treatment for Tytthus columbiensis [file zookeys.220.2178-treatment6.xml]

<!DOCTYPE tp:taxon-treatment
  PUBLIC "-//TaxonX//DTD Taxonomic Treatment Publishing DTD v0 20100105//EN" "tax-treatment-NSO.dtd">
<tp:taxon-treatment xmlns:tp="http://www.plazi.org/taxpub"><tp:treatment-meta><mixed-citation publication-type="journal"><person-group><name><surname>Henry</surname><given-names>Thomas J.</given-names></name></person-group><article-title>Revision of the Plant Bug Genus 
                    <italic>Tytthus</italic>  (Hemiptera, Heteroptera, Miridae, Phylinae)
                </article-title><source>Zookeys</source><day>10</day><month>9</month><year>2012</year><volume>2012</volume><issue>220</issue><fpage>1</fpage><lpage>114</lpage><pub-id pub-id-type="doi">10.3897/zookeys.220.2178</pub-id></mixed-citation></tp:treatment-meta><tp:nomenclature><tp:taxon-name>
                        <tp:taxon-name-part taxon-name-part-type="genus">Tytthus</tp:taxon-name-part>
                        <tp:taxon-name-part taxon-name-part-type="species">columbiensis</tp:taxon-name-part>
                    <object-id xmlns:xlink="http://www.w3.org/1999/xlink" xlink:type="simple">http://species-id.net/wiki/Tytthus_columbiensis</object-id>
								</tp:taxon-name><tp:taxon-authority>Carvalho</tp:taxon-authority><xref ref-type="fig" rid="F2">Fig. 11</xref><tp:nomenclature-citation-list><tp:nomenclature-citation><tp:taxon-name>Tytthus columbiensis</tp:taxon-name><comment><xref ref-type="bibr" rid="B18">Carvalho 1984</xref>: 202 (orig. descrip.); <xref ref-type="bibr" rid="B106">Schuh 1995</xref>: 248 (cat.)</comment></tp:nomenclature-citation></tp:nomenclature-citation-list></tp:nomenclature><tp:treatment-sec sec-type="Diagnosis"><title>Diagnosis.</title><p>This distinct species is recognized by the overall shiny fuscous to black body, antennae, and femora, contrasting with the pale or white cuneus, basal area of corium and clavus, antennal segments III and IV, and tibiae.</p><p>It is similar to the Nearctic <italic><tp:taxon-name>Tytthus montanus</tp:taxon-name></italic> in the overall dark brown to fuscous dorsum and femora and the basally pale corium, but differs in having most of the cuneus, antennal segments III and IV pale (segments I and II uniformly black) and most of the tibiae (except bases) pale or whitish, whereas in <italic><tp:taxon-name>Tytthus montanus</tp:taxon-name></italic> the cuneus and antennal segment III and IV are uniformly black (segments I pale and II pale on basal third to half) and the tibiae are pale only on the distal halves.</p></tp:treatment-sec><tp:treatment-sec sec-type="Description"><title>Description.</title><p><italic>Holotype male</italic> (<xref ref-type="fig" rid="F2">Fig. 11</xref>): Length to apex of hemelytron ca 3.40 mm (wing separated from body), length to base of cuneus 2.33 mm (wing separated from <!--PageBreak-->body), width across hemelytra 1.12 mm. <italic>Head</italic>: Length 0.43 mm, width across eyes 0.64 mm, interocular width 0.32 mm. <italic>Labium</italic>: Length 1.12 mm. <italic>Antenna</italic>: Segment I length 0.32 mm, II 1.04 mm, III 0.64 mm, IV ca 0.51 mm (curled and in glue). <italic>Pronotum</italic>: Length 0.42 mm, basal width 0.82 mm.</p><p><italic>Coloration</italic>: <italic>Head</italic>: Uniformly black, with a vague pale spot on interocular space adjacent to each eye; eyes dark reddish brown. <italic>Labium</italic>: Segments I, II, and apex of IV dark brown; segment III, apex of II, and basal two thirds of IV pale or whitish.<!--PageBreak--> <italic>Antenna</italic>: Segments I and II fuscous to black; segment III and IV pale or whitish. <italic>Pronotum</italic>: Uniformly black. <italic>Hemelytron</italic>: Fuscous to black, with basal one fourth of corium and clavus and cuneus, except for apex, pale or white; membrane translucent brown. <italic>Ostiolar evaporative area</italic>: Fuscous to black. <italic>Ventral surface</italic>: Propleura black, ventral areas of thorax dark to reddish brown; abdomen dark reddish brown. <italic>Legs</italic>: Procoxae reddish brown, mesocoxa reddish brown with only apex pale, metacoxa uniformly pale to whitish; femora uniformly black; tibiae pale yellow to whitish, with only basal one fourth of each fuscous to black; tarsi and claws pale yellow to whitish.</p><p><italic>Structure, texture, and vestiture</italic>: <italic>Head</italic>: Shiny, impunctate, width subequal to length, shiny; buccula slender (less than half the width of labial segment I), tapering posteriorly; sparsely set with scattered, short, semierect, dark brown setae on vertex and frons and a few longer, erect setae along posterior margin. <italic>Labium</italic>: Extending to bases of mesocoxae; segment I extending only to base of head. <italic>Pronotum</italic>: Shiny, impunctate; anterior angles rounded, lateral margins weakly concave, posterior anterior angles strongly flared, posterior margin concave; sparsely set with scattered, short, erect and semierect, dark brown setae. <italic>Mesoscutum</italic>: Broadly exposed, impunctate, sparsely set with short, erect, dark brown setae. <italic>Scutellum</italic>: Equilateral, impunctate, sparsely set with short, erect, dark brown setae. <italic>Hemelytron</italic>: Macropterous, impunctate, basal width of cuneus about two thirds the length, membrane fully developed with two areoles; evenly set with short, semierect dark brown setae (pale setae on pale or white areas).</p><p><italic>Male genitalia</italic>: The unique holotype was not dissected.</p><p><italic>Female</italic>: Unknown.</p></tp:treatment-sec><tp:treatment-sec sec-type="Host"><title>Host.</title><p>The holotype was taken on <italic>Oryza</italic> sp. (<tp:taxon-name>Poaceae</tp:taxon-name>).</p></tp:treatment-sec><tp:treatment-sec sec-type="Distribution"><title>Distribution.</title><p>Described and known only from the holotype collected in Colombia.</p></tp:treatment-sec><tp:treatment-sec sec-type="Type material examined"><title>Type material examined.</title><p><bold>Holotype</bold> ♂ (00162207) (USNM): <bold>COLOMBIA:</bold> <bold>Valle del Cauca:</bold> Palmira, 25 Oct. 1958, G. Bravo, Arroz, <italic><tp:taxon-name>Oryza</tp:taxon-name></italic> sp. (<tp:taxon-name>Poaceae</tp:taxon-name>).</p></tp:treatment-sec><tp:treatment-sec sec-type="Discussion"><title>Discussion.</title><p>The left hemelytron of the holotype is missing, and the right one is glued to the point next to the specimen. Otherwise, the specimen is in reasonably good condition. <xref ref-type="bibr" rid="B18">Carvalho (1984)</xref> illustrated the holotype, apparently before the specimen was damaged. <xref ref-type="fig" rid="F2">Figure 11</xref> depicts the original condition, using Adobe Photoshop to reconstruct the position of both hemelytra.</p></tp:treatment-sec><tp:treatment-sec><!--Section generated to contain objects referenced in tp:taxon-treatment.--><fig id="F2" position="float" orientation="portrait"><label>Figures 2–12.</label><caption><p><italic><tp:taxon-name>Tytthus</tp:taxon-name></italic> spp. <bold>2</bold> <italic><tp:taxon-name>Tytthus alboornatus</tp:taxon-name></italic>, macropterous ♂ (holotype: USA, Jacksonville, Florida, 23 July 1926, E. D. Ball, USNM) <bold>3</bold> <italic><tp:taxon-name>Tytthus alboornatus</tp:taxon-name></italic>, macropterous ♀ (USA, South Carolina, Colleton Co., 1.1 km W of Bennetts Point, 3 May 2003, A. G. Wheeler, Jr., USNM) <bold>4</bold> <italic><tp:taxon-name>Tytthus alboornatus</tp:taxon-name></italic>, brachypterous ♀ (USA, South Carolina, Colleton Co., Bear Island Wildlife Management Area, 3 May 2003, A. G. Wheeler, Jr., USNM) <bold>5</bold> <italic><tp:taxon-name>Tytthus amazonicus</tp:taxon-name></italic>, macropterous ♂ (Brazil, Amazonas, Reserva Ducke, 25 km NNE of Manaus, 26 July 1973, R. T. Schuh, AMNH) <bold>6</bold> <italic><tp:taxon-name>Tytthus amazonicus</tp:taxon-name></italic>, macropterous ♀ (Brazil, Amazonas, Reserva Ducke, 25 km NNE of Manaus, 26 July 1973, R. T. Schuh, AMNH) <bold>7</bold> <italic><tp:taxon-name>Tytthus balli</tp:taxon-name></italic>, macropterous ♂ (USA, Texas, Refugio Co., 6 mi. N Bayside, 20 Apr. 1983, T. J. Henry &amp; A. G. Wheeler, Jr., USNM)  <bold>8</bold> <italic><tp:taxon-name>Tytthus balli</tp:taxon-name></italic>, brachypterous ♀ (USA, Florida, Jacksonville, 23 July 1926, E. D. Ball, USNM) <bold>9</bold> <italic><tp:taxon-name>Tytthus chinensis</tp:taxon-name></italic>, macropterous ♂ (Guam, Asan Village, Asan River at Rt. 1, 8 June 2008, R. S. Zack, USNM)  <bold>10</bold> <italic><tp:taxon-name>Tytthus chinensis</tp:taxon-name></italic>, macropterous ♀ (Guam, Asan Village, Asan River at Rt. 1, 8 June 2008, R. S. Zack, USNM) <bold>11</bold> <italic><tp:taxon-name>Tytthus columbiensis</tp:taxon-name></italic>, macropterous ♂ (holotype: Colombia, Valle de l Cauca, Palmira, 25 Oct. 1958, G. Bravo, USNM) <bold>12</bold> <italic><tp:taxon-name>Tytthus entrerianus</tp:taxon-name></italic>, macropterous ♂ (paratype: Argentina: Entre Rios, Concordia, Apr. 1939, L Carpintero, USNM).</p></caption><graphic xmlns:xlink="http://www.w3.org/1999/xlink" xlink:href="ZooKeys-220-001-g002.jpg" position="float" orientation="portrait" xlink:type="simple"/></fig></tp:treatment-sec><ref-list><ref id="B18"><mixed-citation xmlns:xlink="http://www.w3.org/1999/xlink" xlink:type="simple"><person-group><name name-style="western"><surname>Carvalho</surname><given-names>JCM</given-names></name></person-group> (<year>1984</year>)<article-title> Mirídeos neotropicais, CCLII: Descrições de novos gêneros e espécies da tribo Phylini Douglas &amp; Scott (Hemiptera).</article-title><source>Boletim do Museu Paraense Emilio Goeldi Zoologia </source><volume>1</volume>: <fpage>143</fpage>-<lpage>206</lpage>.</mixed-citation></ref><ref id="B106"><mixed-citation xmlns:xlink="http://www.w3.org/1999/xlink" xlink:type="simple"><person-group><name name-style="western"><surname>Schuh</surname><given-names>RT</given-names></name></person-group> (<year>1995</year>)<source> Plant Bugs of the World (Insecta: Heteroptera: Miridae). Systematic Catalog, Distributions, Host List, and Bibliography. New York Entomological Society, New York. 1329 pp. (http://research.amnh.org/pbi/catalog) [accessed during preparation of ms. through Sept. 2011].</source></mixed-citation></ref></ref-list></tp:taxon-treatment>
