# Supplementary material for: Revision of the Plant Bug Genus Tytthus (Hemiptera, Heteroptera, Miridae, Phylinae)
Source: Zookeys. 2012 Sep 10;(220):1–114. doi: 10.3897/zookeys.220.2178 (PMC3459032; doi:10.3897/zookeys.220.2178)
Supplement: XML Treatment for Tytthus entrerianus [file zookeys.220.2178-treatment7.xml]

<!DOCTYPE tp:taxon-treatment
  PUBLIC "-//TaxonX//DTD Taxonomic Treatment Publishing DTD v0 20100105//EN" "tax-treatment-NSO.dtd">
<tp:taxon-treatment xmlns:tp="http://www.plazi.org/taxpub"><tp:treatment-meta><mixed-citation publication-type="journal"><person-group><name><surname>Henry</surname><given-names>Thomas J.</given-names></name></person-group><article-title>Revision of the Plant Bug Genus 
                    <italic>Tytthus</italic>  (Hemiptera, Heteroptera, Miridae, Phylinae)
                </article-title><source>Zookeys</source><day>10</day><month>9</month><year>2012</year><volume>2012</volume><issue>220</issue><fpage>1</fpage><lpage>114</lpage><pub-id pub-id-type="doi">10.3897/zookeys.220.2178</pub-id></mixed-citation></tp:treatment-meta><tp:nomenclature><tp:taxon-name>
                        <tp:taxon-name-part taxon-name-part-type="genus">Tytthus</tp:taxon-name-part>
                        <tp:taxon-name-part taxon-name-part-type="species">entrerianus</tp:taxon-name-part>
                    <object-id xmlns:xlink="http://www.w3.org/1999/xlink" xlink:type="simple">http://species-id.net/wiki/Tytthus_entrerianus</object-id>
								</tp:taxon-name><tp:taxon-authority>Carvalho &amp; Carpintero</tp:taxon-authority><xref ref-type="fig" rid="F2">Figs 12</xref><xref ref-type="fig" rid="F16">125–127</xref><tp:nomenclature-citation-list><tp:nomenclature-citation><tp:taxon-name>Tytthus entrerianus</tp:taxon-name><comment><xref ref-type="bibr" rid="B20">Carvalho and Carpintero 1986</xref>: 624 (orig. descrip.); <xref ref-type="bibr" rid="B106">Schuh 1995</xref>: 248 (cat.).</comment></tp:nomenclature-citation></tp:nomenclature-citation-list></tp:nomenclature><tp:treatment-sec sec-type="Diagnosis"><title>Diagnosis.</title><p>This species is recognized by the dark brown head and antennal segments I and II, the pale brown pronotum with the anterior half darker brown or reddish brown, <!--PageBreak-->the translucent, smoky-brown hemelytra, and the mostly pale legs with only the distal thirds of the femora fuscous. All known specimens of this species are macropterous.</p><p>This species keys to <italic><tp:taxon-name>Tytthus femoralis</tp:taxon-name></italic> based on the pale tibiae with fuscous knee spots and the apically fuscous hind femora. <italic><tp:taxon-name>Tytthus entrerianus</tp:taxon-name></italic> can be distinguished from <italic><tp:taxon-name>Tytthus femoralis</tp:taxon-name></italic> by the dark brown or fuscous antennal segment II and having only apical third of the hind femur infuscated.</p></tp:treatment-sec><tp:treatment-sec sec-type="Description"><title>Description.</title><p><italic>Male</italic> (n = 1, holotype in parentheses) (composite description based on Carvalho and Carpintero, 1986, and one USNM paratype) (<xref ref-type="fig" rid="F2">Fig. 12</xref>): Length to apex of hemelytron 2.65 mm (3.00 mm), length to base of cuneus 1.80 mm (not given), width across hemelytra 0.74 mm (0.90 mm). <italic>Head</italic>: Length 0.40 mm (0.30 mm), width across eyes 0.54 mm (0.50 mm), interocular width 0.29 mm (0.30 mm).<!--PageBreak--> <italic>Labium</italic>: Not visible, imbedded in glue (not given). <italic>Antenna</italic>: Segment I length 0.34 mm (0.30 mm), II 0.94 mm (1.00 mm), III 0.74 mm (0.70 mm), IV 0.56 mm (0.50 mm). <italic>Pronotum</italic>: Length 0.27 mm (0.20 mm), basal width 0.67 mm (0.70 mm).</p><p><italic>Coloration</italic>: <italic>Head</italic>: Uniformly dark brown; pale spot near inner margin of eye absent. <italic>Labium</italic>: Not visible. <italic>Antenna</italic>: Segments I and II dark brown; segment III and IV brownish yellow. <italic>Pronotum</italic>: Anterior half dark brown; posterior half yellowish brown. <italic>Mesoscutum</italic>: Reddish brown. <italic>Scutellum</italic>: Reddish brown. <italic>Hemelytron</italic>: Brown, with basal one fourth and cuneus paler yellowish brown; membrane pale translucent brown. <italic>Ostiolar evaporative area</italic>: Brown. <italic>Ventral surface</italic>: Thorax and abdomen brown to reddish brown, genital capsule dark brown. <italic>Legs</italic>: Pale brownish yellow, apical third of each femur and bases of tibiae (knees) dark brown.</p><p><italic>Structure, texture, and vestiture</italic>: Shiny, impunctate (buccula imbedded in glue); sparsely set with short, semierect setae. <italic>Labium</italic>: Not visible. <italic>Antenna</italic>: Segment I with a few scattered, short, recumbent setae and two long, erect, bristlelike setae at apex; segment II with relatively few, short, recumbent setae. <italic>Pronotum</italic>: Shiny, impunctate; anterior angles rounded; lateral margins straight, gradually widening to posterior angles; posterior margin weaky concave. <italic>Mesoscutum</italic>: Shiny, impunctate; set with only a few semierect setae. <italic>Scutellum</italic>: Shiny, impunctate; set with a few semierect setae. <italic>Hemelytron</italic>: Macropterous, impunctate, subparallel; length of cuneus two times length; membrane entire with two areoles; set with sparsely scattered, recumbent, brown setae.</p><p><italic>Male genitalia</italic> (based on Carvalho and Carpintero’s 1986, figures): <italic>Left paramere</italic> (<xref ref-type="fig" rid="F16">Fig. 125</xref>): Mitt-shaped; right arm long, slender; left arm shorter, spinelike. <italic>Right paramere</italic> (<xref ref-type="fig" rid="F16">Fig. 126</xref>): Oval. <italic>Endosoma</italic> (<xref ref-type="fig" rid="F16">Fig. 127</xref>): C-shaped, with apparent secondary gonopore at middle. <italic>Phallotheca</italic>: Not figured.</p><p><italic>Female</italic>: None examined; described from 5 paratype ♀♀. <xref ref-type="bibr" rid="B20">Carvalho and Carpintero (1986)</xref> indicated that the general aspect and dimensions of females were similar to males.</p><fig id="F16" position="float" orientation="portrait"><label>Figures 125–131.</label><caption><p>Male genitalia <bold>125–128</bold> <italic><tp:taxon-name>Tytthus entrerianus</tp:taxon-name></italic> <bold>125</bold> left paramere <bold>126</bold> right paramere <bold>127</bold> endosoma <bold>128–131</bold> <italic><tp:taxon-name>Tytthus femoralis</tp:taxon-name></italic> <bold>128</bold> left paramere <bold>129</bold> right paramere <bold>130</bold> endosoma <bold>131</bold> phallotheca.</p></caption><graphic xmlns:xlink="http://www.w3.org/1999/xlink" xlink:href="ZooKeys-220-001-g016.jpg" position="float" orientation="portrait" xlink:type="simple"/></fig></tp:treatment-sec><tp:treatment-sec sec-type="Host"><title>Host.</title><p>Unknown.</p></tp:treatment-sec><tp:treatment-sec sec-type="Distribution"><title>Distribution.</title><p>Described and known only from Entre Rios Province, Argentina.</p></tp:treatment-sec><tp:treatment-sec sec-type="Type material examined"><title>Type material examined.</title><p><bold>Paratype: ARGENTINA:</bold> <bold>Entre Rios:</bold> Concordia, <named-content xmlns:xlink="http://www.w3.org/1999/xlink" content-type="dwc:verbatimCoordinates" xlink:type="simple">31.4°S, 58.033°W</named-content>, 21 m, Apr 1939 [L. Carpintero], ♂ (00138710) (USNM).</p></tp:treatment-sec><tp:treatment-sec sec-type="Other specimen examined"><title>Other specimen examined.</title><p><bold>ARGENTINA: Entre Rios:</bold> Concordia, <named-content xmlns:xlink="http://www.w3.org/1999/xlink" content-type="dwc:verbatimCoordinates" xlink:type="simple">31.4°S, 58.033°W</named-content>, Jan 1979, collector unknown, 1 ♂ (00138710) (USNM).</p></tp:treatment-sec><tp:treatment-sec><!--Section generated to contain objects referenced in tp:taxon-treatment.--><fig id="F2" position="float" orientation="portrait"><label>Figures 2–12.</label><caption><p><italic><tp:taxon-name>Tytthus</tp:taxon-name></italic> spp. <bold>2</bold> <italic><tp:taxon-name>Tytthus alboornatus</tp:taxon-name></italic>, macropterous ♂ (holotype: USA, Jacksonville, Florida, 23 July 1926, E. D. Ball, USNM) <bold>3</bold> <italic><tp:taxon-name>Tytthus alboornatus</tp:taxon-name></italic>, macropterous ♀ (USA, South Carolina, Colleton Co., 1.1 km W of Bennetts Point, 3 May 2003, A. G. Wheeler, Jr., USNM) <bold>4</bold> <italic><tp:taxon-name>Tytthus alboornatus</tp:taxon-name></italic>, brachypterous ♀ (USA, South Carolina, Colleton Co., Bear Island Wildlife Management Area, 3 May 2003, A. G. Wheeler, Jr., USNM) <bold>5</bold> <italic><tp:taxon-name>Tytthus amazonicus</tp:taxon-name></italic>, macropterous ♂ (Brazil, Amazonas, Reserva Ducke, 25 km NNE of Manaus, 26 July 1973, R. T. Schuh, AMNH) <bold>6</bold> <italic><tp:taxon-name>Tytthus amazonicus</tp:taxon-name></italic>, macropterous ♀ (Brazil, Amazonas, Reserva Ducke, 25 km NNE of Manaus, 26 July 1973, R. T. Schuh, AMNH) <bold>7</bold> <italic><tp:taxon-name>Tytthus balli</tp:taxon-name></italic>, macropterous ♂ (USA, Texas, Refugio Co., 6 mi. N Bayside, 20 Apr. 1983, T. J. Henry &amp; A. G. Wheeler, Jr., USNM)  <bold>8</bold> <italic><tp:taxon-name>Tytthus balli</tp:taxon-name></italic>, brachypterous ♀ (USA, Florida, Jacksonville, 23 July 1926, E. D. Ball, USNM) <bold>9</bold> <italic><tp:taxon-name>Tytthus chinensis</tp:taxon-name></italic>, macropterous ♂ (Guam, Asan Village, Asan River at Rt. 1, 8 June 2008, R. S. Zack, USNM)  <bold>10</bold> <italic><tp:taxon-name>Tytthus chinensis</tp:taxon-name></italic>, macropterous ♀ (Guam, Asan Village, Asan River at Rt. 1, 8 June 2008, R. S. Zack, USNM) <bold>11</bold> <italic><tp:taxon-name>Tytthus columbiensis</tp:taxon-name></italic>, macropterous ♂ (holotype: Colombia, Valle de l Cauca, Palmira, 25 Oct. 1958, G. Bravo, USNM) <bold>12</bold> <italic><tp:taxon-name>Tytthus entrerianus</tp:taxon-name></italic>, macropterous ♂ (paratype: Argentina: Entre Rios, Concordia, Apr. 1939, L Carpintero, USNM).</p></caption><graphic xmlns:xlink="http://www.w3.org/1999/xlink" xlink:href="ZooKeys-220-001-g002.jpg" position="float" orientation="portrait" xlink:type="simple"/></fig></tp:treatment-sec><ref-list><ref id="B20"><mixed-citation xmlns:xlink="http://www.w3.org/1999/xlink" xlink:type="simple"><person-group><name name-style="western"><surname>Carvalho</surname><given-names>JCM</given-names></name><name name-style="western"><surname>Carpintero</surname><given-names>DL</given-names></name></person-group> (<year>1986</year>)<article-title> Mirídeos neotropicais, CCLXXIII: Descrições de um novo gênero &amp; treze espécies novas da República Argentina (Hemiptera).</article-title><source>Revista Brasileira de Biologia </source><volume>46</volume>: <fpage>607</fpage>-<lpage>625</lpage>.</mixed-citation></ref><ref id="B106"><mixed-citation xmlns:xlink="http://www.w3.org/1999/xlink" xlink:type="simple"><person-group><name name-style="western"><surname>Schuh</surname><given-names>RT</given-names></name></person-group> (<year>1995</year>)<source> Plant Bugs of the World (Insecta: Heteroptera: Miridae). Systematic Catalog, Distributions, Host List, and Bibliography. New York Entomological Society, New York. 1329 pp. (http://research.amnh.org/pbi/catalog) [accessed during preparation of ms. through Sept. 2011].</source></mixed-citation></ref></ref-list></tp:taxon-treatment>
