# Supplementary material for: Revision of the Plant Bug Genus Tytthus (Hemiptera, Heteroptera, Miridae, Phylinae)
Source: Zookeys. 2012 Sep 10;(220):1–114. doi: 10.3897/zookeys.220.2178 (PMC3459032; doi:10.3897/zookeys.220.2178)
Supplement: XML Treatment for Tytthus femoralis [file zookeys.220.2178-treatment8.xml]

<!DOCTYPE tp:taxon-treatment
  PUBLIC "-//TaxonX//DTD Taxonomic Treatment Publishing DTD v0 20100105//EN" "tax-treatment-NSO.dtd">
<tp:taxon-treatment xmlns:tp="http://www.plazi.org/taxpub"><tp:treatment-meta><mixed-citation publication-type="journal"><person-group><name><surname>Henry</surname><given-names>Thomas J.</given-names></name></person-group><article-title>Revision of the Plant Bug Genus 
                    <italic>Tytthus</italic>  (Hemiptera, Heteroptera, Miridae, Phylinae)
                </article-title><source>Zookeys</source><day>10</day><month>9</month><year>2012</year><volume>2012</volume><issue>220</issue><fpage>1</fpage><lpage>114</lpage><pub-id pub-id-type="doi">10.3897/zookeys.220.2178</pub-id></mixed-citation></tp:treatment-meta><tp:nomenclature><tp:taxon-name>
                        <tp:taxon-name-part taxon-name-part-type="genus">Tytthus</tp:taxon-name-part>
                        <tp:taxon-name-part taxon-name-part-type="species">femoralis</tp:taxon-name-part>
                    <object-id xmlns:xlink="http://www.w3.org/1999/xlink" xlink:type="simple">urn:lsid:zoobank.org:act:B264F11F-69AD-4E03-8C44-70DE7060E461</object-id>
								<object-id xmlns:xlink="http://www.w3.org/1999/xlink" xlink:type="simple">http://species-id.net/wiki/Tytthus_femoralis</object-id>
								</tp:taxon-name><tp:taxon-authority>Henry</tp:taxon-authority><tp:taxon-status xmlns:xlink="http://www.w3.org/1999/xlink" xlink:type="simple">sp. n.</tp:taxon-status><xref ref-type="fig" rid="F3">Figs 13, 14</xref><xref ref-type="fig" rid="F16">128–131</xref></tp:nomenclature><tp:treatment-sec sec-type="Diagnosis"><title>Diagnosis.</title><p>This species is distinguished by the combination of a black head, pronotum, and scutellum; translucent hemelytra usually marked with dark brown through middle of the corium; the fuscous antennal segment I, with only the apex pale; the pale antennal segment II having a fuscous basal band; the fuscous hind femur contrasting <!--PageBreak-->with the pale yellow pro- and mesofemora; and the pale tibiae with the bases or “knees” fuscous. All known specimens of this species are macropterous.</p><p><italic><tp:taxon-name>Tytthus femoralis</tp:taxon-name></italic> keys to <italic><tp:taxon-name>Tytthus entrerianus</tp:taxon-name></italic> based on the pale tibiae with knee spots and the apically infuscated hind femora. It can be distinguished from <italic><tp:taxon-name>Tytthus entrerianus</tp:taxon-name></italic> by the pale antennal segment II and the more extensively infuscated hind femur.</p></tp:treatment-sec><tp:treatment-sec sec-type="Description"><title>Description.</title><p><italic>Male</italic> (n =10, plus holotype in parentheses) (<xref ref-type="fig" rid="F3">Fig. 13</xref>): Length to apex of hemelytron 2.56–3.42 mm (2.83 mm), length to base of cuneus 1.90–2.25 mm (2.08 mm), width across hemelytra 0.80–0.99 mm (0.88 mm). <italic>Head</italic>: Length 0.30–0.34 mm (0.35 mm), width across eyes 0.61–0.67 mm (0.63 mm), interocular width 0.27–0.29 mm (0.29 mm). <italic>Labium</italic>: Length 1.20–1.38 mm (1.28 mm). <italic>Antenna</italic>: Segment I length 0.38–0.50 mm (0.38 mm), II 0.94–1.21 mm (1.10 mm), III 0.58–0.72 mm (0.66 mm), IV 0.40–0.59 mm (0.58 mm). <italic>Pronotum</italic>: Length 0.34–0.38 mm (0.35 mm), basal width 0.75–0.90 mm (0.78 mm).</p><p><italic>Coloration</italic>: <italic>Head</italic>: Uniformly fuscous to black, with a large, yellow, interocular spot near inner margin of each eye, spots nearly converging on some specimens; eyes fuscous to dark<!--PageBreak--> reddish brown. <italic>Labium</italic>: Pale yellow, with apical half of segment IV brown. <italic>Antenna</italic>: Segment I fuscous to black, with apical one quarter pale or yellowish; segment II pale yellowish brown, with a distinct fuscous band at base and sometimes with apex infuscated; segments III and IV black. <italic>Pronotum</italic>: Uniformly black. <italic>Mesoscutum</italic>: Uniformly black. <italic>Scutellum</italic>: Uniformly black. <italic>Hemelytron</italic>: Translucent, with a dark brown cloud or patch on apical half of cor- ium and inner apical half of clavus ranging from somewhat indistinct to a definite dark pattern (<xref ref-type="fig" rid="F3">Figs 13, 14</xref>); membrane pale translucent brown. <italic>Ostiolar evaporative area</italic>: Dark brown to fuscous, with a yellow patch on posterior edge. <italic>Ventral surface</italic>: Thorax and abdomen uniformly fuscous to black. <italic>Legs</italic>: Coxae pale yellow, with basal thirds to halves dark brown; pro- and meso femora pale yellow, metafemur dark brown to fuscous, with basal third and apex pale yellow; tibiae pale, each with a fuscous base or “knee”; tarsi, and claws pale yellow.</p><p><italic>Structure, texture, and vestiture</italic>: <italic>Head</italic>: Shiny, impunctate; buccula relatively broad, tapering posteriorly, ending near level with middle of eye; set with scattered, semierect setae. <italic>Labium</italic>: Extending to metacoxe or base of abdomen; segment I extending beyond base of head onto xyphus to bases of procoxae. <italic>Antenna</italic>: Segment I sparsely set with recumbent setae and two erect, subapical bristlelike setae; segment II set with only very short, recumbent setae. <italic>Pronotum</italic>: Shiny, impunctate; anterior angles rounded; lateral margins weakly concave, widening at posterior angles; posterior margin weakly sinuate; calli weakly swollen; set with relatively long, recumbent setae. <italic>Mesoscutum</italic>: Weakly shining, impunctate, broadly exposed; set with a few scattered semierect setae. <italic>Scutellum</italic>: Shiny, impunctate; equilateral; set with scattered erect and semierect setae. <italic>Hemelytron</italic>: Macropterous, with cuneus and membrane fully developed, extending well beyond apex of abdomen; evenly set with relatively long, recumbent setae.</p><p><italic>Male genitalia</italic>: <italic>Left paramere</italic> (<xref ref-type="fig" rid="F16">Fig. 128</xref>): Mitt-shaped; right arm long, broad, acute apically; left arm short, apically acute. <italic>Right paramere</italic> (<xref ref-type="fig" rid="F16">Fig. 129</xref>): <italic>Endosoma</italic> (<xref ref-type="fig" rid="F16">Fig. 130</xref>): S-shaped. <italic>Phallotheca</italic> (<xref ref-type="fig" rid="F16">Fig. 131</xref>): Slender, apically acute.</p><p><italic>Female</italic> (n =5) (<xref ref-type="fig" rid="F16">Fig. 14</xref>): Length to apex of hemelytron 2.82–3.52 mm mm, length to base of cuneus 2.05–2.50 mm, width across hemelytra 1.00–1.14 mm. <italic>Head</italic>: Length 0.30–0.35 mm, width across eyes 0.62–0.69 mm, interocular width 0.30–0.32 mm. <italic>Labium</italic>: Length 1.12–1.50 mm. <italic>Antenna</italic>: Segment I length 0.32–0.50 mm, II 0.85–1.17 mm, III 0.53–0.75 mm, IV 0.54–0.59 mm.</p><p><italic>Pronotum</italic>: Length 0.40–0.41 mm, basal width 0.91–0.99 mm.</p><p>Similar to males in general appearance and coloration, differing primarily in the overall broader form. The one color exception is that the ventral area of the abdomen in many females is pale yellow, whereas in males the abdomen is always uniformly fuscous to black.</p></tp:treatment-sec><tp:treatment-sec sec-type="Etymology"><title>Etymology.</title><p>The specific epithet A "femoralis" denotes the dark brown to fuscous hind femur in contrast to the uniformly pale pro- and mesofemora.</p></tp:treatment-sec><tp:treatment-sec sec-type="Hosts"><title>Hosts.</title><p>Four specimens from San Carlos, Ecuador, with the label a "Host-Eggs of <italic><tp:taxon-name>Perkinsiella</tp:taxon-name></italic> spp. " Three specimens intercepted on <italic><tp:taxon-name>Musa</tp:taxon-name></italic> sp. certainly represent incidental or sitting records.</p></tp:treatment-sec><tp:treatment-sec sec-type="Distribution"><title>Distribution.</title><p>So far recorded from Bolivia, Brazil, Colombia, Costa Rica, Cuba, Ecuador, Guatemala, Honduras, Jamaica, Mexico, Panama, and Peru.</p></tp:treatment-sec><tp:treatment-sec sec-type="Type material"><title>Type material.</title><p><bold>Holotype</bold> ♂ (00161890) (USNM)<bold>: ECUADOR: Manabi:</bold> Bahia de Caraquez (35 kms SE), 10 May 1975, Ashley B. Gurney. <bold>Paratypes: BOLIVIA:</bold> <bold>El Beni:</bold> Capivara on Rio Itenez, approx. 20 km E. of Versalles, 22 Jul 1964, J. K. Bouseman, J. Lussenhop, 1 ♂ (00165937) (AMNH). <bold>BRAZIL:</bold> <bold>Amazonas:</bold> Reserva Ducke, 25 km NNE Manaus, <named-content xmlns:xlink="http://www.w3.org/1999/xlink" content-type="dwc:verbatimCoordinates" xlink:type="simple">2.9136°S, 59.9464°W</named-content>, 120 m, 26 Jul 1973, R. T. Schuh, 1 ♀ (00165831) (AMNH). <bold>COLOMBIA:</bold> <bold>Valle del Cauca:</bold> Jamundi, <named-content xmlns:xlink="http://www.w3.org/1999/xlink" content-type="dwc:verbatimCoordinates" xlink:type="simple">3.25833°N, 76.54°W</named-content>, 13 Jul 1985, F. Garcia, on <italic>Jameo arroz</italic> (<tp:taxon-name>Poaceae</tp:taxon-name>), 6 ♂♂ (00161854 - 00161859), 2 ♀♀ (00161860, 00161861) (USNM). <bold>COSTA RICA:</bold> <bold>San Jose:</bold> San Jose, <named-content xmlns:xlink="http://www.w3.org/1999/xlink" content-type="dwc:verbatimCoordinates" xlink:type="simple">9.9333°N, 84.0833°W</named-content>, 1147 m, 1932, H. Schmidt, 1 ♂ (00165935), 1 ♀ (00165936) (AMNH). <bold>CUBA:</bold> Origin unknown, intercepted at Baltimore, Maryland by APHIS/PPQ, 26 Nov 1925, in “ship’s light socket”), 1 ♀ (00161862) (USNM). <bold>ECUADOR:</bold> <bold>Chimborazo:</bold> Huigra, 15 Jun 1914, H. S. Parish, 1 ♂ (00161899) (USNM). <bold>El Oro:</bold> Victoria-Arenillas, 150 m, 18 Aug 1977 - 19 Aug 1977, L. Pena G., 1 ♀ (00161931) (USNM). <bold>Guayas:</bold> Duran, 91 m, 23 Jun 1914, H. S. Parish, 2 ♂♂ (00161900, 00161901) (USNM), 2 ♂♂ (CU). Ingenio San Carlos, 07 May 1982, Robert Morey, host–eggs of <italic><tp:taxon-name>Perkinsiella</tp:taxon-name></italic> spp., 1 ♂ (00161898), 3 ♀♀ (00161930, 00161936 - 00161937) (USNM). <bold>Los Rios:</bold> Babahoyo, 21 Jun 1975, Cohen, Langley &amp; Monnig, at blacklight, 1 ♂ (00161934) (USNM). Chone, <named-content xmlns:xlink="http://www.w3.org/1999/xlink" content-type="dwc:verbatimCoordinates" xlink:type="simple">0.6833°S, 80.1°W</named-content>, 110 m, 09 May 1975, Ashley B. Gurney, 2 ♂ (00161929, 00161935) (USNM). <bold>Manabi:</bold> Chone, <named-content xmlns:xlink="http://www.w3.org/1999/xlink" content-type="dwc:verbatimCoordinates" xlink:type="simple">0.6833°S, 80.1°W</named-content>, 110 m, 09 May 1975, Ashley B. Gurney, 2 ♂♂ (00161929, 00161935) (USNM). <bold>Napo:</bold> Baeza (72 Km E), 1280 m, 14 Apr 1977, Elaine R. Hodges, near cut trees and bamboo, 1 ♂ (00161933) (USNM). Origin unknown, intercepted at Long Beach, California, by APHIS/PPQ, 12 May 1997, on <italic><tp:taxon-name>Musa</tp:taxon-name></italic> sp., 1 ♂ (00161891), 1 ♀ (00161932) (USNM). Origin unknown, intercepted at San Diego, California by APHIS/PPQ, <named-content xmlns:xlink="http://www.w3.org/1999/xlink" content-type="dwc:verbatimCoordinates" xlink:type="simple">32.71528°N, 117.15639°W</named-content>, 20 May 2008, on <italic><tp:taxon-name>Musa</tp:taxon-name></italic> sp. (fruit), 1 ♂ (00161902) (USNM). <bold>GUATEMALA:</bold> Locality unknown, 13 Sep 2007, P. Perez, <italic><tp:taxon-name>Musa</tp:taxon-name></italic> sp. (<tp:taxon-name>Musaceae</tp:taxon-name>), 1 ♀ (00161864) (USNM). <bold>HONDURAS:</bold> <bold>Atlantida:</bold> Lancetilla, 1900 - 1900, M. Bates, Paratype, 2 ♂♂ (00165933, 00165934) (AMNH). <bold>JAMAICA:</bold> <bold>St. Ann Parish:</bold> 5 mi S of St Anns Bay, 05 Jul 1971, J. A. Slater &amp; R. M. Baranowski &amp; J. E. Harrington, 1 ♂ (00165830) (AMNH). <bold>MEXICO:</bold> Origin unknown, 03 Nov 1988, intercepted at Elpaso, Texas, by APHIS/PPQ, on <italic><tp:taxon-name>Musa</tp:taxon-name></italic> sp. (<tp:taxon-name>Musaceae</tp:taxon-name>), 1 ♀ (00161863) (USNM). <bold>PANAMA:</bold> <bold><italic>Pinogana</italic>:</bold> El Real, 08 Aug 1952, F. S. Blanton, 4 ♀♀ (00161850 - 00161853), 1 ♀ (00161849) (USNM). <bold>PERU:</bold> <bold><italic>Huanuco</italic>:</bold> <bold><italic>Leoncio Prado Co</italic>.:</bold> Tingo Maria, 671 m, 19 Apr 1969–24 Apr 1969, P. &amp; P. Spangler, 1 ♂ (00161938), 1 ♀ (00161939) (USNM).</p></tp:treatment-sec><tp:treatment-sec><!--Section generated to contain objects referenced in tp:taxon-treatment.--><fig id="F3" position="float" orientation="portrait"><label>Figures 13–23. </label><caption><p><italic><tp:taxon-name>Tytthus</tp:taxon-name></italic> spp. <bold>13</bold> <italic><tp:taxon-name>Tytthus femoralis</tp:taxon-name></italic>, macropterous ♂ (holotype, Ecuador, Man., Bahiade Caraquez, 10 May 1975, A. B. Gurney, USNM) <bold>14</bold> <italic><tp:taxon-name>Tytthus femoralis</tp:taxon-name></italic>, macropterous ♀ (Peru, Huan. Tingo Maria, 19-24 April 1969, P. &amp; P. Spangler, USNM) <bold>15</bold> <italic><tp:taxon-name>Tytthus fuscicornis</tp:taxon-name></italic>, macropterous ♂ (holotype, USA, New Mexico, Grant Co., Gila Natl. Forest, N of Silver City, 12 May 2008, A. G. Wheeler, Jr., USNM) <bold>16</bold> <italic><tp:taxon-name>Tytthus fuscicornis</tp:taxon-name></italic>, macropterous ♀ (paratype, USA, New Mexico, Grant Co., Gila Natl. Forest, N of Silver City, 12 May 2008, A. G. Wheeler, Jr., USNM) <bold>17</bold> <italic><tp:taxon-name>Tytthus insperatus</tp:taxon-name></italic>, macropterous ♂ (holotype, USA, Arizona, Tuscon, 7 June 1924, A. A. Nichol, USNM) <bold>18</bold> <italic><tp:taxon-name>Tytthus insperatus</tp:taxon-name></italic>, macropterous ♀ <bold>19</bold> <italic><tp:taxon-name>Tytthus mexicanus</tp:taxon-name></italic>, macropterous, ♂ (Mexico, Sinaloa, Choix, 5 Aug. 1968, I. A. Sears, R. C. Gardner, &amp; C. S., UCD) <bold>20</bold> <italic><tp:taxon-name>Tytthus mexicanus</tp:taxon-name></italic>, macropterous ♀ (Mexico, Baja Calif. Sur, 12.2 mi. SE of San Perdito, 8 Oct 1981, F. Andrews &amp; D. Faulkner, SDNM) <bold>21</bold> <italic><tp:taxon-name>Tytthus montanus</tp:taxon-name></italic>, macropterous ♂ (Utah, Cache Co., Rt. 89 nr Franklin Basin Rd., 17-18 July 2001, T.J.Henry &amp; A.G. Wheeler, Jr., USNM) <bold>22</bold> <italic><tp:taxon-name>Tytthus montanus</tp:taxon-name></italic>, macropterous ♀ (Big Lake, Arizona, Apache Natl. For., 12-14 Aug. 1967, L. A. Kelton, CNC) <bold>23</bold> <italic><tp:taxon-name>Tytthus montanus</tp:taxon-name></italic>, brachypterous ♀ (Big Lake, Arizona, Apache Natl. For., 12-14 Aug. 1967, L. A. Kelton, CNC).</p></caption><graphic xmlns:xlink="http://www.w3.org/1999/xlink" xlink:href="ZooKeys-220-001-g003.jpg" position="float" orientation="portrait" xlink:type="simple"/></fig><fig id="F16" position="float" orientation="portrait"><label>Figures 125–131.</label><caption><p>Male genitalia <bold>125–128</bold> <italic><tp:taxon-name>Tytthus entrerianus</tp:taxon-name></italic> <bold>125</bold> left paramere <bold>126</bold> right paramere <bold>127</bold> endosoma <bold>128–131</bold> <italic><tp:taxon-name>Tytthus femoralis</tp:taxon-name></italic> <bold>128</bold> left paramere <bold>129</bold> right paramere <bold>130</bold> endosoma <bold>131</bold> phallotheca.</p></caption><graphic xmlns:xlink="http://www.w3.org/1999/xlink" xlink:href="ZooKeys-220-001-g016.jpg" position="float" orientation="portrait" xlink:type="simple"/></fig></tp:treatment-sec></tp:taxon-treatment>
