# Supplementary material for: Revision of the Plant Bug Genus Tytthus (Hemiptera, Heteroptera, Miridae, Phylinae)
Source: Zookeys. 2012 Sep 10;(220):1–114. doi: 10.3897/zookeys.220.2178 (PMC3459032; doi:10.3897/zookeys.220.2178)
Supplement: XML Treatment for Tytthus insperatus [file zookeys.220.2178-treatment10.xml]

<!DOCTYPE tp:taxon-treatment
  PUBLIC "-//TaxonX//DTD Taxonomic Treatment Publishing DTD v0 20100105//EN" "tax-treatment-NSO.dtd">
<tp:taxon-treatment xmlns:tp="http://www.plazi.org/taxpub"><tp:treatment-meta><mixed-citation publication-type="journal"><person-group><name><surname>Henry</surname><given-names>Thomas J.</given-names></name></person-group><article-title>Revision of the Plant Bug Genus 
                    <italic>Tytthus</italic>  (Hemiptera, Heteroptera, Miridae, Phylinae)
                </article-title><source>Zookeys</source><day>10</day><month>9</month><year>2012</year><volume>2012</volume><issue>220</issue><fpage>1</fpage><lpage>114</lpage><pub-id pub-id-type="doi">10.3897/zookeys.220.2178</pub-id></mixed-citation></tp:treatment-meta><tp:nomenclature><tp:taxon-name>
                        <tp:taxon-name-part taxon-name-part-type="genus">Tytthus</tp:taxon-name-part>
                        <tp:taxon-name-part taxon-name-part-type="species">insperatus</tp:taxon-name-part>
                    <object-id xmlns:xlink="http://www.w3.org/1999/xlink" xlink:type="simple">http://species-id.net/wiki/Tytthus_insperatus</object-id>
								</tp:taxon-name><tp:taxon-authority>(Knight)</tp:taxon-authority><xref ref-type="fig" rid="F3">Figs 17, 18</xref><xref ref-type="fig" rid="F17">136–139</xref><tp:nomenclature-citation-list><tp:nomenclature-citation><tp:taxon-name>Cyrtorhinus insperatus</tp:taxon-name><comment><xref ref-type="bibr" rid="B67">Knight 1925</xref>: 42 (orig. descrip.).</comment></tp:nomenclature-citation><tp:nomenclature-citation><tp:taxon-name>Tytthus insperatus</tp:taxon-name><comment>: <xref ref-type="bibr" rid="B23">Carvalho and Southwood 1955</xref>: 31 (descrip., n. comb.); <xref ref-type="bibr" rid="B16">Carvalho 1958</xref>: 157 (cat.); <xref ref-type="bibr" rid="B46">Henry and Wheeler 1988</xref>: 458 (cat.); <xref ref-type="bibr" rid="B106">Schuh 1995</xref>: 248 (cat.).</comment></tp:nomenclature-citation></tp:nomenclature-citation-list></tp:nomenclature><tp:treatment-sec sec-type="Diagnosis"><title>Diagnosis.</title><p>This species is distinguished by the black head and antennae, strongly infuscated or brown pronotum with the anterior collarlike margin narrowly whitish, the translucent smoky-brown hemelytra, and the orange-brown legs with a slender, dorsal and anterior red line on each femur, and a posterior red line on the metafemur. All known specimens of this species are fully macropterous.</p><p><italic><tp:taxon-name>Tytthus insperatus</tp:taxon-name></italic> is similar to <italic><tp:taxon-name>Tytthus balli</tp:taxon-name></italic> and <italic><tp:taxon-name>Tytthus uniformis</tp:taxon-name></italic> in overall size, body shape, and general coloration. It differs from both species in having an imbrowned pronotum with a pale or white collar and distinct red lines on the femora.</p></tp:treatment-sec><tp:treatment-sec sec-type="Description"><title>Description.</title><p><italic>Holotype male</italic> (<xref ref-type="fig" rid="F3">Fig. 17</xref>): Length to apex of hemelytron 2.98 mm, length to base of cuneus 2.06 mm, width across hemelytra 0.77 mm. <italic>Head</italic>: Length 0.45 mm, width across eyes 0.59 mm, interocular width 0.27 mm. <italic>Labium</italic>: Length 1.09 mm. <italic>Antenna</italic>: Segment I length 0.35 mm, II 1.44 mm, III 0.91 mm, IV 0.54 mm. <italic>Pronotum</italic>: Length 0.34 mm, basal width 0.70 mm.</p><p><italic>Coloration</italic>: <italic>Head</italic>: Uniformly fuscous to nearly black, with only a small, indistinct pale, interocular spot near inner margin of each eye; eyes fuscous. <italic>Labium</italic>: Pale brownish yellow, apical half of segment IV darker brown. <italic>Antenna</italic>: Uniformly black. <italic>Pronotum</italic>: Dark brown, fading to paler orange brown posteriorly, narrow anterior collar white. <italic>Mesoscutum</italic>: Pale brownish orange. <italic>Scutellum</italic>: Pale brownish orange. <italic>Hemelytron</italic>: Uniformly pale translucent brown, with pale orange highlights; membrane clear or translucent. <italic>Ostiolar evaporative area</italic>: Pale brownish orange. <italic>Ventral surface</italic>: Thoracic area pale brownish orange; abdomen pale with green and orange highlights; genital capsule fuscous. <italic>Legs</italic>: Coxae pale brownish orange; femora pale brownish orange with a slender dorsal and anterior red stripe on pro- and mesofemora and a dorsal, anterior, and posterior red stripe on metafemur; tibiae, tarsi, and claws fuscous to black.</p><p><italic>Structure, texture, and vestiture</italic>: <italic>Head</italic>: Shiny, impunctate, width subequal to length; nearly glabrous with only a few scattered erect and semierect setae; buccula narrow, tapering posteriorly ending near level with middle of eye. <italic>Labium</italic>: Extending to mesocoxae; segment I not extending beyond base of head. <italic>Antenna</italic>: Segment I only slightly thicker than segment II, sparsely set with short, recumbent setae and two erect, subapical, bristlelike setae; segment II densely set with short, recumbent setae. <italic>Pronotum</italic>: Shiny, impunctate; calli weakly swollen; anterior angles angulate; lateral margins convex, flaring at posterior angles; posterior margin weakly concave; nearly glabrous, with only a few scattered, recumbent setae. <italic>Mesoscutum</italic>: Shiny, impunctate, with a few scattered, recumbent setae. <italic>Scutellum</italic>: Shiny, impunctate, with a few scattered, recum<!--PageBreak-->bent setae. <italic>Hemelytron</italic>: Macropterous, subparallel, cuneus and membrane fully developed, extending well beyond apex of abdomen; evenly set with short, recumbent setae.</p><p><italic>Male genitalia</italic>: <italic>Left paramere</italic> (<xref ref-type="fig" rid="F17">Fig. 136</xref>): Mitt-shaped; right arm, long, stout, bluntly rounded apically; left arm short, apically blunt. <italic>Right paramere</italic> (<xref ref-type="fig" rid="F17">Fig. 137</xref>): Elongate oval. <italic>Endosoma</italic> (<xref ref-type="fig" rid="F17">Fig. 138</xref>): Strongly S-shaped. <italic>Phallotheca</italic> (<xref ref-type="fig" rid="F17">Fig. 139</xref>): Slender, apically acute.</p><p><italic>Female</italic> (n = 3) (<xref ref-type="fig" rid="F3">Fig. 18</xref>): Length to apex of hemelytron 3.14–3.33 mm, length to base of cuneus 2.33–2.43 mm, width across hemelytra 0.96–1.06 mm. <italic>Head</italic>: Length 0.40–0.43 mm, width across eyes 0.61–0.66 mm, interocular width 0.32–0.34 mm. <italic>Labium</italic>: Length 1.12–1.15 mm. <italic>Antenna</italic>: Segment I length 0.32–0.34 mm, II 1.12–1.47 mm, III 0.96–1.01 mm, IV 0.53–0.54 mm. <italic>Pronotum</italic>: Length 0.34–0.37 mm, basal width 0.77–0.82 mm.</p><p>Similar to male in overall coloration and body form.</p></tp:treatment-sec><tp:treatment-sec sec-type="Host"><title>Host.</title><p>Unknown. The Maricopa specimen below from “on cotton” almost certainly represents an incidental or sitting record.</p></tp:treatment-sec><tp:treatment-sec sec-type="Distribution"><title>Distribution.</title><p>Described from Tucson (Pima County), Arizona, and later reported from Buckeye (Maricopa County), Arizona, and Calexico (Imperial County), California (<xref ref-type="bibr" rid="B23">Carvalho and Southwood 1955</xref>).</p></tp:treatment-sec><tp:treatment-sec sec-type="Type material examined"><title>Type material examined.</title><p><bold>Holotype</bold> ♂ (00162203) (USNM): <bold>UNITED STATES: Arizona: <italic>Pima Co</italic>.:</bold> Tucson, <named-content xmlns:xlink="http://www.w3.org/1999/xlink" content-type="dwc:verbatimCoordinates" xlink:type="simple">32.22167°N, 110.92583°W</named-content>, 07 Jun 1924, A. A. Nichol,. <bold>Paratypes:</bold> Same data as for holotype, 1 ♀ (allotype) (00161894) (USNM), 1 ♀ (00167071) (CNC).</p></tp:treatment-sec><tp:treatment-sec sec-type="Other specimens examined"><title>Other specimens examined.</title><p><bold>UNITED STATES:</bold> <bold>Arizona: <italic>Cochise Co</italic>.:</bold> W Hereford, Rio San Pedro, 4150’, 22 July 1974, E. R. Hoebeke, 1 ♂ (CU). <bold><italic>Maricopa Co</italic>.:</bold> Buckeye, <named-content xmlns:xlink="http://www.w3.org/1999/xlink" content-type="dwc:verbatimCoordinates" xlink:type="simple">33.37028°N, 112.58306°W</named-content>, 06 Jun 1935, H. G. Johnston, on cotton, 1 ♂ (00138719) (USNM).</p></tp:treatment-sec><tp:treatment-sec><!--Section generated to contain objects referenced in tp:taxon-treatment.--><fig id="F3" position="float" orientation="portrait"><label>Figures 13–23. </label><caption><p><italic><tp:taxon-name>Tytthus</tp:taxon-name></italic> spp. <bold>13</bold> <italic><tp:taxon-name>Tytthus femoralis</tp:taxon-name></italic>, macropterous ♂ (holotype, Ecuador, Man., Bahiade Caraquez, 10 May 1975, A. B. Gurney, USNM) <bold>14</bold> <italic><tp:taxon-name>Tytthus femoralis</tp:taxon-name></italic>, macropterous ♀ (Peru, Huan. Tingo Maria, 19-24 April 1969, P. &amp; P. Spangler, USNM) <bold>15</bold> <italic><tp:taxon-name>Tytthus fuscicornis</tp:taxon-name></italic>, macropterous ♂ (holotype, USA, New Mexico, Grant Co., Gila Natl. Forest, N of Silver City, 12 May 2008, A. G. Wheeler, Jr., USNM) <bold>16</bold> <italic><tp:taxon-name>Tytthus fuscicornis</tp:taxon-name></italic>, macropterous ♀ (paratype, USA, New Mexico, Grant Co., Gila Natl. Forest, N of Silver City, 12 May 2008, A. G. Wheeler, Jr., USNM) <bold>17</bold> <italic><tp:taxon-name>Tytthus insperatus</tp:taxon-name></italic>, macropterous ♂ (holotype, USA, Arizona, Tuscon, 7 June 1924, A. A. Nichol, USNM) <bold>18</bold> <italic><tp:taxon-name>Tytthus insperatus</tp:taxon-name></italic>, macropterous ♀ <bold>19</bold> <italic><tp:taxon-name>Tytthus mexicanus</tp:taxon-name></italic>, macropterous, ♂ (Mexico, Sinaloa, Choix, 5 Aug. 1968, I. A. Sears, R. C. Gardner, &amp; C. S., UCD) <bold>20</bold> <italic><tp:taxon-name>Tytthus mexicanus</tp:taxon-name></italic>, macropterous ♀ (Mexico, Baja Calif. Sur, 12.2 mi. SE of San Perdito, 8 Oct 1981, F. Andrews &amp; D. Faulkner, SDNM) <bold>21</bold> <italic><tp:taxon-name>Tytthus montanus</tp:taxon-name></italic>, macropterous ♂ (Utah, Cache Co., Rt. 89 nr Franklin Basin Rd., 17-18 July 2001, T.J.Henry &amp; A.G. Wheeler, Jr., USNM) <bold>22</bold> <italic><tp:taxon-name>Tytthus montanus</tp:taxon-name></italic>, macropterous ♀ (Big Lake, Arizona, Apache Natl. For., 12-14 Aug. 1967, L. A. Kelton, CNC) <bold>23</bold> <italic><tp:taxon-name>Tytthus montanus</tp:taxon-name></italic>, brachypterous ♀ (Big Lake, Arizona, Apache Natl. For., 12-14 Aug. 1967, L. A. Kelton, CNC).</p></caption><graphic xmlns:xlink="http://www.w3.org/1999/xlink" xlink:href="ZooKeys-220-001-g003.jpg" position="float" orientation="portrait" xlink:type="simple"/></fig><fig id="F17" position="float" orientation="portrait"><label>Figures 132–139.</label><caption><p>Male genitalia <bold>132–135</bold> <italic><tp:taxon-name>Tytthus fuscicornis</tp:taxon-name></italic> <bold>132</bold> left paramere <bold>133</bold> right paramere <bold>134</bold> endosoma <bold>135</bold> phallotheca <bold>136–139</bold> T. <italic>insperatus</italic> <bold>136</bold> left paramere <bold>137</bold> right paramere <bold>138</bold> endosoma <bold>139</bold> phallotheca.</p></caption><graphic xmlns:xlink="http://www.w3.org/1999/xlink" xlink:href="ZooKeys-220-001-g017.jpg" position="float" orientation="portrait" xlink:type="simple"/></fig></tp:treatment-sec><ref-list><ref id="B67"><mixed-citation xmlns:xlink="http://www.w3.org/1999/xlink" xlink:type="simple"><person-group><name name-style="western"><surname>Knight</surname><given-names>HH</given-names></name></person-group> (<year>1925</year>)<article-title> Descriptions of thirty new species and two new genera of North American Miridae (Hemiptera).</article-title><source>Bulletin of the Brooklyn Entomological Society </source><volume>20</volume>: <fpage>33</fpage>-<lpage>58</lpage>.</mixed-citation></ref><ref id="B23"><mixed-citation xmlns:xlink="http://www.w3.org/1999/xlink" xlink:type="simple"><person-group><name name-style="western"><surname>Carvalho</surname><given-names>JCM</given-names></name><name name-style="western"><surname>Southwood</surname><given-names>TRE</given-names></name></person-group> (<year>1955</year>)<source> Revisão do complexo <italic>Cyrtorhinus</italic> Fieber – <italic>Mecomma</italic> Fieber (Hemiptera-Heteroptera, Miridae). Boletim do Museu Paraense Emilio Goeldi 11: 1–72, 25 Figs</source></mixed-citation></ref><ref id="B16"><mixed-citation xmlns:xlink="http://www.w3.org/1999/xlink" xlink:type="simple"><person-group><name name-style="western"><surname>Carvalho</surname><given-names>JCM</given-names></name></person-group> (<year>1958–1959</year>)<source> Catalogue of the Miridae of the world. Arquivos do Museu Nacional, Rio de Janeiro. Part II, Phylinae, 45(2): 1–216 (1958); Part III, Orthotylinae, 47(3): 1–161(1958); Part. IV, Mirinae, 48(4): 1–384 (1959).</source></mixed-citation></ref><ref id="B46"><mixed-citation xmlns:xlink="http://www.w3.org/1999/xlink" xlink:type="simple"><person-group><name name-style="western"><surname>Henry</surname><given-names>TJ</given-names></name><name name-style="western"><surname>Wheeler AG</surname><given-names>Jr</given-names></name></person-group> (<year>1988</year>)<source> Family Miridae Hahn, 1833 (= Capsidae Burmeister, 1835). The Plant Bugs, pp. 251–507. <italic>In</italic>: Henry, TJ and RC Froeschner, eds. Catalog of the Heteroptera, or True Bugs, of Canada and the Continental United States. E. J. Brill, Leiden and New York. 958 pp.</source></mixed-citation></ref><ref id="B106"><mixed-citation xmlns:xlink="http://www.w3.org/1999/xlink" xlink:type="simple"><person-group><name name-style="western"><surname>Schuh</surname><given-names>RT</given-names></name></person-group> (<year>1995</year>)<source> Plant Bugs of the World (Insecta: Heteroptera: Miridae). Systematic Catalog, Distributions, Host List, and Bibliography. New York Entomological Society, New York. 1329 pp. (http://research.amnh.org/pbi/catalog) [accessed during preparation of ms. through Sept. 2011].</source></mixed-citation></ref></ref-list></tp:taxon-treatment>
