# Supplementary material for: Revision of the Plant Bug Genus Tytthus (Hemiptera, Heteroptera, Miridae, Phylinae)
Source: Zookeys. 2012 Sep 10;(220):1–114. doi: 10.3897/zookeys.220.2178 (PMC3459032; doi:10.3897/zookeys.220.2178)
Supplement: XML Treatment for Tytthus juturnaiba [file zookeys.220.2178-treatment11.xml]

<!DOCTYPE tp:taxon-treatment
  PUBLIC "-//TaxonX//DTD Taxonomic Treatment Publishing DTD v0 20100105//EN" "tax-treatment-NSO.dtd">
<tp:taxon-treatment xmlns:tp="http://www.plazi.org/taxpub"><tp:treatment-meta><mixed-citation publication-type="journal"><person-group><name><surname>Henry</surname><given-names>Thomas J.</given-names></name></person-group><article-title>Revision of the Plant Bug Genus 
                    <italic>Tytthus</italic>  (Hemiptera, Heteroptera, Miridae, Phylinae)
                </article-title><source>Zookeys</source><day>10</day><month>9</month><year>2012</year><volume>2012</volume><issue>220</issue><fpage>1</fpage><lpage>114</lpage><pub-id pub-id-type="doi">10.3897/zookeys.220.2178</pub-id></mixed-citation></tp:treatment-meta><tp:nomenclature><tp:taxon-name>
                        <tp:taxon-name-part taxon-name-part-type="genus">Tytthus</tp:taxon-name-part>
                        <tp:taxon-name-part taxon-name-part-type="species">juturnaiba</tp:taxon-name-part>
                    <object-id xmlns:xlink="http://www.w3.org/1999/xlink" xlink:type="simple">http://species-id.net/wiki/Tytthus_juturnaiba</object-id>
								</tp:taxon-name><tp:taxon-authority>Carvalho &amp; Wallerstein</tp:taxon-authority><xref ref-type="fig" rid="F18">Figs 140–143</xref><tp:nomenclature-citation-list><tp:nomenclature-citation><tp:taxon-name>Tytthus juturnaiba</tp:taxon-name><comment><xref ref-type="bibr" rid="B24">Carvalho and Wallerstein 1978</xref>: 256 (orig. descrip.); <xref ref-type="bibr" rid="B106">Schuh 1995</xref>: 249 (cat.).</comment></tp:nomenclature-citation></tp:nomenclature-citation-list></tp:nomenclature><tp:treatment-sec sec-type="Diagnosis"><title>Diagnosis.</title><p>Based on the original description and adult habitus illustration, this species can be distinguished by the overall dark color with the cuneus, embolium, and the narrow outer edge of the corium pale yellow, the medially fuscous membrane, the dark antennal segment I with only the apex pale, and the pale antennal segment II with the apex fuscous. This combination of characters places <italic><tp:taxon-name>Tytthus juturnaiba</tp:taxon-name></italic> near the North American <italic><tp:taxon-name>Tytthus vagus</tp:taxon-name></italic>, but differs in having an apparent pale yellow antennal segment II, with only the apex black, and uniformly pale yellow legs, whereas <italic><tp:taxon-name>Tytthus vagus</tp:taxon-name></italic> has a uniformly black antennal segment II, and the hind femur is fuscous on the apical two thirds.<!--PageBreak--></p><p>I have, however, studied a photograph of the holotype of <italic><tp:taxon-name>Tytthus juturnaiba</tp:taxon-name></italic> stored in the PBI <tp:taxon-name>Heteroptera</tp:taxon-name> Species Database (http://research.amnh.org/pbi/heteropteraspeciespage/popupimage.php?imagename=AMNH_PBI 00174988.jpg) that appears to indicate that antennal segment I actually is pale at the base and apex (not just pale at the apex) and segment II is uniformly dark (not yellow, with the apex fuscous). Based on this photograph, which contradicts the antennal characters described in the original description, <italic><tp:taxon-name>Tytthus juturnaiba</tp:taxon-name></italic> almost certainly is conspecific with <italic><tp:taxon-name>Tytthus neotropicalis</tp:taxon-name></italic> and would run to this species in my key. Nevertheless, I refrain from making a formal synonymy until I can examine the holotype (which was unvailable at the time of this study) deposited in the Museu Nacional, Rio de Janeiro, Brazil.</p></tp:treatment-sec><tp:treatment-sec sec-type="Description"><title>Description.</title><p><italic>Holotype male</italic> (based <xref ref-type="bibr" rid="B24">Carvalho and Wallerstein 1978</xref>): Length to apex of hemelytron 2.90 mm, width across hemelytra 0.90 mm. <italic>Head</italic>: Length 0.20 mm, width across eyes 0.60 mm, interocular width 0.28 mm. <italic>Antenna</italic>: Segment I length 0.30 mm, II 0.80 mm, III 0.50 mm, IV missing. <italic>Pronotum</italic>: Length 0.40 mm, basal width 0.80 mm. <italic>Cuneus</italic>: Length 0.40 mm, basal width 0.28 mm.</p><p><italic>Coloration</italic> (based on <xref ref-type="bibr" rid="B24">Carvalho and Wallerstein 1978</xref>): General coloration black, outer margin of exocorium, embolium, and cuneus pale yellow; middle of membrane fuscous; antenna pale yellow, segment I (except extreme apex) and apex of segment II black. Undersurface black. Legs pale yellow.</p><p><italic>Structure, texture, and vestiture</italic> (based on <xref ref-type="bibr" rid="B24">Carvalho and Wallerstein 1978</xref>): Information not given.</p><p><italic>Male genitalia</italic> (based on <xref ref-type="bibr" rid="B24">Carvalho and Wallerstein 1978</xref>): <italic>Left paramere</italic> (<xref ref-type="fig" rid="F18">Fig. 140</xref>): Mitt-shaped; right arm longest; left arm shorter, spinelike. <italic>Right paramere</italic> (<xref ref-type="fig" rid="F18">Fig. 141</xref>): Elongate oval. <italic>Endosoma</italic> (<xref ref-type="fig" rid="F18">Fig. 142</xref>): Strongly C-shaped, bent at middle. <italic>Phallotheca</italic> (<xref ref-type="fig" rid="F18">Fig. 143</xref>): Broad, apically acute.</p><p><italic>Female</italic> (based on <xref ref-type="bibr" rid="B24">Carvalho and Wallerstein 1978</xref>): Length to apex of hemelytron 3.20 mm, width across hemelytra 1.00 mm. <italic>Head</italic>: Length 0.20 mm, width across eyes 0.50 mm, interocular width 0.28 mm. <italic>Antenna</italic>: Segment I length 0.20 mm, II 0.80 mm, III and IV missing. <italic>Pronotum</italic>: Length 0.40 mm, basal width 0.90 mm. <italic>Cuneus</italic>: Length 0.44 mm, basal width 0.28 mm.</p><fig id="F18" position="float" orientation="portrait"><label>Figures 140–147.</label><caption><p>Male genitalia <bold>140–143</bold> <italic><tp:taxon-name>Tytthus juturnaiba</tp:taxon-name></italic> <bold>140</bold> left paramere <bold>141</bold> right paramere <bold>142</bold> endosoma <bold>143</bold> phallotheca <bold>144–147</bold> <italic><tp:taxon-name>Tytthus mexicanus</tp:taxon-name></italic> <bold>144</bold> left paramere <bold>145</bold> right paramere <bold>146</bold> endosoma <bold>147</bold> phallotheca.</p></caption><graphic xmlns:xlink="http://www.w3.org/1999/xlink" xlink:href="ZooKeys-220-001-g018.jpg" position="float" orientation="portrait" xlink:type="simple"/></fig></tp:treatment-sec><tp:treatment-sec sec-type="Host"><title>Host.</title><p>Unknown.</p></tp:treatment-sec><tp:treatment-sec sec-type="Distribution"><title>Distribution.</title><p>Described and known only from the holotype and allotype taken at Logoa Juturnaiba, Araruama, Estado do Rio de Janeiro, Brazil, Nov. 1976 (<xref ref-type="bibr" rid="B24">Carvalho and Wallerstein 1978</xref>).</p></tp:treatment-sec><tp:treatment-sec sec-type="Specimens examined"><title>Specimens examined.</title><p>None.</p></tp:treatment-sec><ref-list><ref id="B24"><mixed-citation xmlns:xlink="http://www.w3.org/1999/xlink" xlink:type="simple"><person-group><name name-style="western"><surname>Carvalho</surname><given-names>JCM</given-names></name><name name-style="western"><surname>Wallerstein</surname><given-names>P</given-names></name></person-group> (<year>1978</year>)<article-title> Mirídeos neotropicais, CCXIV: Descrições de seis espécies novas (Hemiptera).</article-title><source>Revista de Brasileira Biologia </source><volume>38</volume>: <fpage>251</fpage>-<lpage>258</lpage>.</mixed-citation></ref><ref id="B106"><mixed-citation xmlns:xlink="http://www.w3.org/1999/xlink" xlink:type="simple"><person-group><name name-style="western"><surname>Schuh</surname><given-names>RT</given-names></name></person-group> (<year>1995</year>)<source> Plant Bugs of the World (Insecta: Heteroptera: Miridae). Systematic Catalog, Distributions, Host List, and Bibliography. New York Entomological Society, New York. 1329 pp. (http://research.amnh.org/pbi/catalog) [accessed during preparation of ms. through Sept. 2011].</source></mixed-citation></ref></ref-list></tp:taxon-treatment>
