# Supplementary material for: Revision of the Plant Bug Genus Tytthus (Hemiptera, Heteroptera, Miridae, Phylinae)
Source: Zookeys. 2012 Sep 10;(220):1–114. doi: 10.3897/zookeys.220.2178 (PMC3459032; doi:10.3897/zookeys.220.2178)
Supplement: XML Treatment for Tytthus montanus [file zookeys.220.2178-treatment13.xml]

<!DOCTYPE tp:taxon-treatment
  PUBLIC "-//TaxonX//DTD Taxonomic Treatment Publishing DTD v0 20100105//EN" "tax-treatment-NSO.dtd">
<tp:taxon-treatment xmlns:tp="http://www.plazi.org/taxpub"><tp:treatment-meta><mixed-citation publication-type="journal"><person-group><name><surname>Henry</surname><given-names>Thomas J.</given-names></name></person-group><article-title>Revision of the Plant Bug Genus 
                    <italic>Tytthus</italic>  (Hemiptera, Heteroptera, Miridae, Phylinae)
                </article-title><source>Zookeys</source><day>10</day><month>9</month><year>2012</year><volume>2012</volume><issue>220</issue><fpage>1</fpage><lpage>114</lpage><pub-id pub-id-type="doi">10.3897/zookeys.220.2178</pub-id></mixed-citation></tp:treatment-meta><tp:nomenclature><tp:taxon-name>
                        <tp:taxon-name-part taxon-name-part-type="genus">Tytthus</tp:taxon-name-part>
                        <tp:taxon-name-part taxon-name-part-type="species">montanus</tp:taxon-name-part>
                    <object-id xmlns:xlink="http://www.w3.org/1999/xlink" xlink:type="simple">http://species-id.net/wiki/Tytthus_montanus</object-id>
								</tp:taxon-name><tp:taxon-authority>Carvalho &amp; Southwood</tp:taxon-authority><xref ref-type="fig" rid="F3">Figs 21–23</xref><xref ref-type="fig" rid="F19">148–151</xref><tp:nomenclature-citation-list><tp:nomenclature-citation><tp:taxon-name>Tytthus montanus</tp:taxon-name><comment><xref ref-type="bibr" rid="B23">Carvalho and Southwood 1955</xref>: 32 (orig. descrip.); Carvalho 1958: 157 (cat.); <xref ref-type="bibr" rid="B46">Henry and Wheeler 1988</xref>: 458 (cat.); <xref ref-type="bibr" rid="B106">Schuh 1995</xref>: 249 (cat.).</comment></tp:nomenclature-citation></tp:nomenclature-citation-list></tp:nomenclature><tp:treatment-sec sec-type="Diagnosis"><title>Diagnosis.</title><p>This species is distinguished by the overall dark brown to nearly black coloration, with the basal thirds of the corium and clavus white, the pale yellow antennal segment I and black segment II, the dark brown metafemur, and pale yellow tibiae. It is known from only two macropterous males (<xref ref-type="fig" rid="F3">Fig. 21</xref>), one macropterous female (<xref ref-type="fig" rid="F3">Fig. 22</xref>), and numerous brachypterous females (<xref ref-type="fig" rid="F3">Fig. 23</xref>).</p><p><italic><tp:taxon-name>Tytthus montanus</tp:taxon-name></italic> is similar to <italic><tp:taxon-name>Tytthus wheeleri</tp:taxon-name></italic> in having mostly dark brown hemelytra with only the base pale or white but is distinguished from that species by the larger size (2.70 mm vs. less than 2.00 mm in <italic><tp:taxon-name>Tytthus wheeleri</tp:taxon-name></italic>), pale yellow antennal segment I, red-streaked pro- and mesofemora, and dark brown metafemur (versus entirely pale yellow legs in <italic><tp:taxon-name>Tytthus wheeleri</tp:taxon-name></italic>). It is also similar to <italic><tp:taxon-name>Tytthus alboornatus</tp:taxon-name></italic> but is distinguished by the distally dark hemelytron (versus distally white or pale cuneus or pale area across posterior margin of hemelytra in brachypters).</p></tp:treatment-sec><tp:treatment-sec sec-type="Description"><title>Description.</title><p><italic>Macropterous male</italic> (n=1; holotype in parentheses) (<xref ref-type="fig" rid="F3">Fig. 21</xref>): Length to apex of hemelytron 2.83 mm (2.75 mm), length to base of cuneus 1.98 mm (1.75 mm), width across hemelytra mm. <italic>Head</italic>: Length 0.38 mm (0.37 mm), width across eyes 0.64 mm (0.64 mm), interocular width 0.34 mm (0.32 mm). <italic>Labium</italic>: Length<!--PageBreak--> 0.98 mm (0.93 mm). <italic>Antenna</italic>: Segment I length 0.27 mm (0.30 mm), II 0.93 mm (0.93 mm), III 0.56 mm (missing), IV mm (missing). <italic>Pronotum</italic>: Length 0.45 mm (0.43 mm), basal width 0.72 mm (0.74 mm).</p><p><italic>Coloration</italic>: <italic>Head</italic>: Dark reddish brown (holotype) to black; pale yellow interocular spot near inner margin of eye indistinct; eyes dark brown to nearly black. <italic>Labium</italic>: Mostly pale yellow, with segment I and apex of segment IV dark brown. <italic>Antenna</italic>: Segment I pale yellow, narrowly fuscous at base; segments II mostly fuscous to black, with only base pale yellow; segments III–IV nearly black (segments II–IV yellowish brown in holotype). <italic>Pronotum</italic>: Uniformly dark brown (holotype) to black. <italic>Mesoscutum</italic>: Uniformly dark brown (holotype) to black. <italic>Scutellum</italic>: Uniformly dark brown (holotype) to black. <italic>Hemelytron</italic>: Largely dark brown (holotype) to black, with only basal third of corium and clavus white; membrane translucent brown to smoky black. <italic>Ostiolar evaporative area</italic>: Dark reddish brown (holotype) to black. <italic>Ventral surface</italic>: Uniformly dark reddish brown (holotype) to black. <italic>Legs</italic>: Coxa pale yellow, reddish brown or black at bases; pro- and mesofemora pale yellow, lightly tinged with pale orange to more reddish brown with bases pale (holotype), metafemur dark reddish brown (holotype) to dark brown, with basal one third and apex pale yellow; pro- and mesotibiae pale yellow to more reddish brown with bases pale, metatibia yellow (holotype) to dark brown; tarsi and claws pale yellow.</p><p><italic>Structure, texture, and vestiture</italic>: <italic>Head</italic>: Shiny, impunctate, width subequal to length; buccula very narrow, tapering posteriorly, ending at level before middle of eye. <italic>Labium</italic>: Extending to bases of mesocoxae; segment I not extending to base of head. <italic>Antenna</italic>: Segment I with only very short, fine, recumbent setae, with two erect, subapical, bristlelike setae; segment II thickly set with short, recumbent setae, intermixed with a few more erect, short setae on distal half. <italic>Pronotum</italic>: Shiny, with a glaucous sheen over weakly defined calli, impunctate; anterior angles rounded, lateral margins concave, strongly flaring at posterior angles; posterior margin weakly sinuate; sparsely set with short, fine, recumbent setae. <italic>Mesoscutum</italic>: Shiny, impunctate, with a few scattered, recumbent setae. <italic>Scutellum</italic>: Shiny, impunctate, with a few short, fine, recumbent setae. <italic>Hemelytron</italic>: Macropterous, cuneus and membrane fully developed, extending well beyond apex of abdomen; evenly set with scattered, short, fine, recumbent setae.</p><p><italic>Male genitalia</italic>: <italic>Left paramere</italic> (<xref ref-type="fig" rid="F19">Fig. 148</xref>): Mitt-shaped; right arm longest, stout, distally blunt; left arm short, blunt. <italic>Right paramere</italic> (<xref ref-type="fig" rid="F19">Fig. 149</xref>): Oval. <italic>Endosoma</italic> (<xref ref-type="fig" rid="F19">Fig. 150</xref>): C-shaped to weakly S-shaped. <italic>Phallotheca</italic> (<xref ref-type="fig" rid="F19">Fig. 151</xref>): Slender, apically acute.</p><p><italic>Macropterous female</italic> (n = 1) (<xref ref-type="fig" rid="F3">Fig. 22</xref>): Length to apex of hemelytron 2.65 mm, length to base of cuneus 1.87 mm, width across hemelytra 0.94 mm. <italic>Head</italic>: Length 0.37 mm, width across eyes mm, interocular width 0.32 mm. <italic>Labium</italic>: Length 0.91 mm. <italic>Antenna</italic>: Segment I length 0.22 mm, II 0.59 mm, III 0.40 mm, IV 0.40 mm. <italic>Pronotum</italic>: Length 0.42 mm, basal width 0.72 mm.</p><p>Very similar to the two macropterous males in overall shape and structure, differing in the significantly shorter antennal segments and in having all femora and the basal halves of the tibiae dark brown to fuscous.</p><p><!--PageBreak--><italic>Brachypterous female</italic> (n = 5) (<xref ref-type="fig" rid="F3">Fig. 23</xref>): Length to apex of hemelytron 1.85–2.20 mm, length to base of cuneus 1.53–1.75 mm, width across hemelytra 0.77-0.86 mm. <italic>Head</italic>: Length 0.38–0.42 mm, width across eyes 0.61–0.62 mm, interocular width 0.32–0.34 mm. <italic>Labium</italic>: Length 0.88-0.91 mm. <italic>Antenna</italic>: Segment I length 0.22-0.24 mm, II 0.64–0.78 mm, III 0.35–0.42 mm, IV 0.34–0.35 mm. <italic>Pronotum</italic>: Length 0.37–0.40 mm, basal width 0.56–0.58 mm. Similar to macropters in overall color pattern, but like the macropterous female, differing from males in the shorter antennal segment and darkened femora.</p><p>Similar in color to the macropterous males and the one macropterous female, but differing especially in the nearly quadrate pronotum that has only weakly flared posterior margins and the brachypterous hemelytron with a greatly shortened cuneus (fra<!--PageBreak-->cture still visible on most specimens) and a much abbreviated membrane lacking any trace of areoles (<xref ref-type="fig" rid="F3">Fig. 23</xref>).</p><fig id="F19" position="float" orientation="portrait"><label>Figures 148–155.</label><caption><p>Male genitalia <bold>148–151</bold> <italic><tp:taxon-name>Tytthus montanus</tp:taxon-name></italic> <bold>148</bold> left paramere <bold>149</bold> right paramere <bold>150</bold> endosoma <bold>151</bold> phallotheca <bold>152–155</bold> <italic><tp:taxon-name>Tytthus mundulus</tp:taxon-name></italic> <bold>152</bold> left paramere <bold>153</bold> right paramere <bold>154</bold> endosoma <bold>155</bold> phallotheca.</p></caption><graphic xmlns:xlink="http://www.w3.org/1999/xlink" xlink:href="ZooKeys-220-001-g019.jpg" position="float" orientation="portrait" xlink:type="simple"/></fig></tp:treatment-sec><tp:treatment-sec sec-type="Host"><title>Host.</title><p>No specific host. Specimens from Arizona were swept from a dry grass and flower meadow in eastern Arizona; the one male from Utah was beaten from the bases of bunch grasses.</p></tp:treatment-sec><tp:treatment-sec sec-type="Distribution"><title>Distribution.</title><p>Described and previously known only from Montana. Arizona and Utah represent new state records.</p></tp:treatment-sec><tp:treatment-sec sec-type="Discussion"><title>Discussion.</title><p>Although I have considered the series of 18 females collected in Arizona by Leonard Kelton (CNC) conspecific with the holotype male and one other male taken in northern Utah, I note that all femora of this southern population are uniformly dark except at the bases, whereas the Montana and Utah males have pale front and middle femora and only the hind femora dark. In addition, the actual measurements of the antennal segments are considerably smaller in these females than males, a variation not observed in other species.</p></tp:treatment-sec><tp:treatment-sec sec-type="Type material examined"><title>Type material examined.</title><p><bold>Holotype</bold> ♂ (macropterous) (00162198) (USNM): <bold>UNITED STATES:</bold> <bold>Montana:</bold> <bold><italic>Granite Co</italic>.:</bold> Drummond, July 10, 1935, Oman.</p></tp:treatment-sec><tp:treatment-sec sec-type="Other specimens examined"><title>Other specimens examined.</title><p><bold>UNITED STATES:</bold> <bold>Arizona:</bold> <bold><italic>Apache Co</italic>.:</bold> Big Lake, Apache National Forest, <named-content xmlns:xlink="http://www.w3.org/1999/xlink" content-type="dwc:verbatimCoordinates" xlink:type="simple">33.88667°N, 109.41667°W</named-content>, 2774 m, 12 Aug 1967 - 14 Aug 1967, L. A. Kelton, 18 ♀♀ (00112047 - 00112061, 00112063, 00161925 - 00161926) (CNC). <bold>Utah:</bold> <bold><italic>Cache Co</italic>.:</bold> 0.4 mi off Rt 89 along Franklin Basin Rd, <named-content xmlns:xlink="http://www.w3.org/1999/xlink" content-type="dwc:verbatimCoordinates" xlink:type="simple">41.93555°N, 111.57222°W</named-content>, 2004 m, 17 Jul 2001 - 18 Jul 2001, T. J. Henry and A. G. Wheeler, Jr., 1 ♂ (00161897) (USNM).</p></tp:treatment-sec><tp:treatment-sec><!--Section generated to contain objects referenced in tp:taxon-treatment.--><fig id="F3" position="float" orientation="portrait"><label>Figures 13–23. </label><caption><p><italic><tp:taxon-name>Tytthus</tp:taxon-name></italic> spp. <bold>13</bold> <italic><tp:taxon-name>Tytthus femoralis</tp:taxon-name></italic>, macropterous ♂ (holotype, Ecuador, Man., Bahiade Caraquez, 10 May 1975, A. B. Gurney, USNM) <bold>14</bold> <italic><tp:taxon-name>Tytthus femoralis</tp:taxon-name></italic>, macropterous ♀ (Peru, Huan. Tingo Maria, 19-24 April 1969, P. &amp; P. Spangler, USNM) <bold>15</bold> <italic><tp:taxon-name>Tytthus fuscicornis</tp:taxon-name></italic>, macropterous ♂ (holotype, USA, New Mexico, Grant Co., Gila Natl. Forest, N of Silver City, 12 May 2008, A. G. Wheeler, Jr., USNM) <bold>16</bold> <italic><tp:taxon-name>Tytthus fuscicornis</tp:taxon-name></italic>, macropterous ♀ (paratype, USA, New Mexico, Grant Co., Gila Natl. Forest, N of Silver City, 12 May 2008, A. G. Wheeler, Jr., USNM) <bold>17</bold> <italic><tp:taxon-name>Tytthus insperatus</tp:taxon-name></italic>, macropterous ♂ (holotype, USA, Arizona, Tuscon, 7 June 1924, A. A. Nichol, USNM) <bold>18</bold> <italic><tp:taxon-name>Tytthus insperatus</tp:taxon-name></italic>, macropterous ♀ <bold>19</bold> <italic><tp:taxon-name>Tytthus mexicanus</tp:taxon-name></italic>, macropterous, ♂ (Mexico, Sinaloa, Choix, 5 Aug. 1968, I. A. Sears, R. C. Gardner, &amp; C. S., UCD) <bold>20</bold> <italic><tp:taxon-name>Tytthus mexicanus</tp:taxon-name></italic>, macropterous ♀ (Mexico, Baja Calif. Sur, 12.2 mi. SE of San Perdito, 8 Oct 1981, F. Andrews &amp; D. Faulkner, SDNM) <bold>21</bold> <italic><tp:taxon-name>Tytthus montanus</tp:taxon-name></italic>, macropterous ♂ (Utah, Cache Co., Rt. 89 nr Franklin Basin Rd., 17-18 July 2001, T.J.Henry &amp; A.G. Wheeler, Jr., USNM) <bold>22</bold> <italic><tp:taxon-name>Tytthus montanus</tp:taxon-name></italic>, macropterous ♀ (Big Lake, Arizona, Apache Natl. For., 12-14 Aug. 1967, L. A. Kelton, CNC) <bold>23</bold> <italic><tp:taxon-name>Tytthus montanus</tp:taxon-name></italic>, brachypterous ♀ (Big Lake, Arizona, Apache Natl. For., 12-14 Aug. 1967, L. A. Kelton, CNC).</p></caption><graphic xmlns:xlink="http://www.w3.org/1999/xlink" xlink:href="ZooKeys-220-001-g003.jpg" position="float" orientation="portrait" xlink:type="simple"/></fig></tp:treatment-sec><ref-list><ref id="B23"><mixed-citation xmlns:xlink="http://www.w3.org/1999/xlink" xlink:type="simple"><person-group><name name-style="western"><surname>Carvalho</surname><given-names>JCM</given-names></name><name name-style="western"><surname>Southwood</surname><given-names>TRE</given-names></name></person-group> (<year>1955</year>)<source> Revisão do complexo <italic>Cyrtorhinus</italic> Fieber – <italic>Mecomma</italic> Fieber (Hemiptera-Heteroptera, Miridae). Boletim do Museu Paraense Emilio Goeldi 11: 1–72, 25 Figs</source></mixed-citation></ref><ref id="B46"><mixed-citation xmlns:xlink="http://www.w3.org/1999/xlink" xlink:type="simple"><person-group><name name-style="western"><surname>Henry</surname><given-names>TJ</given-names></name><name name-style="western"><surname>Wheeler AG</surname><given-names>Jr</given-names></name></person-group> (<year>1988</year>)<source> Family Miridae Hahn, 1833 (= Capsidae Burmeister, 1835). The Plant Bugs, pp. 251–507. <italic>In</italic>: Henry, TJ and RC Froeschner, eds. Catalog of the Heteroptera, or True Bugs, of Canada and the Continental United States. E. J. Brill, Leiden and New York. 958 pp.</source></mixed-citation></ref><ref id="B106"><mixed-citation xmlns:xlink="http://www.w3.org/1999/xlink" xlink:type="simple"><person-group><name name-style="western"><surname>Schuh</surname><given-names>RT</given-names></name></person-group> (<year>1995</year>)<source> Plant Bugs of the World (Insecta: Heteroptera: Miridae). Systematic Catalog, Distributions, Host List, and Bibliography. New York Entomological Society, New York. 1329 pp. (http://research.amnh.org/pbi/catalog) [accessed during preparation of ms. through Sept. 2011].</source></mixed-citation></ref></ref-list></tp:taxon-treatment>
