# Supplementary material for: Revision of the Plant Bug Genus Tytthus (Hemiptera, Heteroptera, Miridae, Phylinae)
Source: Zookeys. 2012 Sep 10;(220):1–114. doi: 10.3897/zookeys.220.2178 (PMC3459032; doi:10.3897/zookeys.220.2178)
Supplement: XML Treatment for Tytthus mundulus [file zookeys.220.2178-treatment14.xml]

<!DOCTYPE tp:taxon-treatment
  PUBLIC "-//TaxonX//DTD Taxonomic Treatment Publishing DTD v0 20100105//EN" "tax-treatment-NSO.dtd">
<tp:taxon-treatment xmlns:tp="http://www.plazi.org/taxpub"><tp:treatment-meta><mixed-citation publication-type="journal"><person-group><name><surname>Henry</surname><given-names>Thomas J.</given-names></name></person-group><article-title>Revision of the Plant Bug Genus 
                    <italic>Tytthus</italic>  (Hemiptera, Heteroptera, Miridae, Phylinae)
                </article-title><source>Zookeys</source><day>10</day><month>9</month><year>2012</year><volume>2012</volume><issue>220</issue><fpage>1</fpage><lpage>114</lpage><pub-id pub-id-type="doi">10.3897/zookeys.220.2178</pub-id></mixed-citation></tp:treatment-meta><tp:nomenclature><tp:taxon-name>
                        <tp:taxon-name-part taxon-name-part-type="genus">Tytthus</tp:taxon-name-part>
                        <tp:taxon-name-part taxon-name-part-type="species">mundulus</tp:taxon-name-part>
                    <object-id xmlns:xlink="http://www.w3.org/1999/xlink" xlink:type="simple">http://species-id.net/wiki/Tytthus_mundulus</object-id>
								</tp:taxon-name><tp:taxon-authority>(Breddin)</tp:taxon-authority><xref ref-type="fig" rid="F4">Figs 24, 25</xref><xref ref-type="fig" rid="F19">152–155</xref><tp:nomenclature-citation-list><tp:nomenclature-citation><tp:taxon-name>Periscopus mundulus</tp:taxon-name><comment><xref ref-type="bibr" rid="B6">Breddin 1896</xref>: 106 (orig. descrip).</comment></tp:nomenclature-citation><tp:nomenclature-citation><tp:taxon-name>Cyrtorhinus mundulus</tp:taxon-name><comment>: <xref ref-type="bibr" rid="B95">Reuter 1902</xref>: 178 (descrip.); <xref ref-type="bibr" rid="B65">Kirkaldy 1908</xref>: 378 (list); <xref ref-type="bibr" rid="B88">Poppius 1914</xref>: 168 (list); <xref ref-type="bibr" rid="B81">Muir 1920</xref>: 125 (notes); <xref ref-type="bibr" rid="B132">Williams 1931</xref>: 103 (notes); <xref ref-type="bibr" rid="B114">Swezey 1936</xref>: 79 (notes, history); <xref ref-type="bibr" rid="B119">Usinger 1939</xref>: 271 (key, host); <xref ref-type="bibr" rid="B135">Zimmerman 1948</xref>: 206 (note); <xref ref-type="bibr" rid="B122">Usinger 1951</xref>: 4 (descrip.).</comment></tp:nomenclature-citation><tp:nomenclature-citation><tp:taxon-name>Tytthus mundulus</tp:taxon-name><comment>: <xref ref-type="bibr" rid="B23">Carvalho and Southwood 1955</xref>: 26 (key, descrip.); Carvalho 1958: 158 (cat.); Nguyen et al.1984: 265 (note); <xref ref-type="bibr" rid="B46">Henry and Wheeler 1988</xref>: 458 (cat.); <xref ref-type="bibr" rid="B106">Schuh 1995</xref>: 249 (cat.); <xref ref-type="bibr" rid="B27">Cassis and Gross 1995</xref>: 204 (cat., hosts); <xref ref-type="bibr" rid="B61">Kerzhner and Josifov 1999</xref>: 441 (cat.); Wheeler 2000: 665 (hosts, biol., distr.), 2001: 278 (hosts, biol., distr.); <xref ref-type="bibr" rid="B133">Yasunaga et al. 2001</xref>: 182 (note, photo).</comment></tp:nomenclature-citation></tp:nomenclature-citation-list></tp:nomenclature><tp:treatment-sec sec-type="Diagnosis"><title>Diagnosis.</title><p><italic><tp:taxon-name>Tytthus mundulus</tp:taxon-name></italic> is distinguished by the fuscous to black head, pronotum, and scutellum; the translucent hemelytra with the clavus, most of the corium, and membrane tinged with brown; and the yellow legs and antennal segment I (apex sometimes narrowly infuscated), with contrasting fuscous to black antennal segments II–IV. <!--PageBreak-->Antennal segment II has short erect setae along the entire dorsal and ventral surface (most evident ventrally), similar to those found on in <italic><tp:taxon-name>Tytthus chinensis</tp:taxon-name></italic> and <italic><tp:taxon-name>Tytthus parviceps</tp:taxon-name></italic>; <italic><tp:taxon-name>Tytthus mundulus</tp:taxon-name></italic>, however, lacks the fuscous knee spots found in these two species. All known specimens of this species are macropterous.</p></tp:treatment-sec><tp:treatment-sec sec-type="Description"><title>Description.</title><p><italic>Male</italic> (n =5) (<xref ref-type="fig" rid="F4">Fig. 24</xref>): Length to apex of hemelytron 3.07–3.26 mm, length to base of cuneus 2.21–2.30 mm, width across hemelytra 0.93–1.01 mm. <italic>Head</italic>: Length 0.34–0.35 mm, width across eyes 0.70–0.72 mm, interocular width 0.34–0.35 mm. <italic>Labium</italic>: Length 1.04–1.15 mm. <italic>Antenna</italic>: Segment I length 0.38–0.40 mm, II 1.23–1.26 mm, III 0.66–0.67 mm, IV 0.54–0.56 mm. <italic>Pronotum</italic>: Length 0.38–0.40 mm, basal width 0.83–0.86 mm.</p><p><italic>Coloration</italic>: <italic>Head</italic>: Uniformly black, with an indistinct, pale yellow, interocular spot near inner margin of each eye; eyes dark reddish brown. <italic>Labium</italic>: Pale yellow, with only apical half of segment IV brown. <italic>Antenna</italic>: Segment I pale yellow, sometimes tinged with pale brownish orange, apex sometimes narrowly dark brown; segments II–IV dark brown to fuscous. <italic>Pronotum</italic>: Uniformly shiny, black. <italic>Mesoscutum</italic>: Shiny black. <italic>Scutellum</italic>: Shiny black. <italic>Hemelytron</italic>: Clavus, inner two thirds of corium and most of membrane tinged with brown to dark brown, leaving only outer margin of corium clear. <italic>Ostiolar evaporative area</italic>: Dark brown to fuscous. <italic>Ventral surface</italic>: Uniformly dark brown to fuscous. <italic>Legs</italic>: Coxae yellow, with bases dark brown to fuscous; femora, tibiae, tarsi, and claws uniformly yellow.</p><p><italic>Structure, texture, and vestiture</italic>: <italic>Head</italic>: Shiny, impunctate, with a glaucous patch along inner margin of each eye; wider than long; buccula relatively broad, ending near level with posterior margin of eye; sparsely set with short, recumbent setae, more so on glaucous patches, and with a few longer, erect setae along posterior margin. <italic>Labium</italic>: Extending to bases of mesocoxae; segment I extending beyond base of head to anterior edge of prosternum. <italic>Antennae</italic>: Segment I sparsely set with short, fine, recumbent setae and two erect, subapical, bristlelike setae; segment II thickly set dorsally and ventrally with short, erect and semierect, somewhat bristlelike setae, forming a “bottlebrush” appearance (similar to <italic>Tytthus chinensis</italic>). <italic>Pronotum</italic>: Shiny, impunctate; calli weakly swollen; anterior angles rounded; lateral margins weakly concave, moderately flaring at posterior angles; posterior margin sinuate; thickly set with semierect and recumbent setae. <italic>Mesoscutum</italic>: Shiny, impunctate, broadly exposed; with semierect and recumbent setae. <italic>Scutellum</italic>: Shiny, impunctate, equilateral; thickly set with semierect and recumbent setae. <italic>Hemelytron</italic>: Macropterous, subparallel when paired, with fully developed cuneus and membrane, extending well beyond apex of abdomen.</p><p><italic>Male genitalia</italic>: <italic>Left paramere</italic> (<xref ref-type="fig" rid="F19">Fig. 152</xref>): Mitt-shaped; right arm longest, gradually tapering to a point; left arm short, apically acute. <italic>Right paramere</italic> (<xref ref-type="fig" rid="F19">Fig. 153</xref>): Elongate oval. <italic>Endosoma</italic> (<xref ref-type="fig" rid="F19">Fig. 154</xref>): Strongly C-shaped. <italic>Phallotheca</italic> (<xref ref-type="fig" rid="F19">Fig. 155</xref>): Relatively slender, apically acute.</p><p><italic>Female</italic> (n = 5) (<xref ref-type="fig" rid="F4">Fig. 25</xref>): Length to apex of hemelytron 3.07–3.64 mm, length to base of cuneus 2.27–2.66 mm, width across hemelytra 1.04–1.22 mm. <italic>Head</italic>: Length 0.35–0.37 mm, width across eyes 0.74–0.77 mm, interocular width 0.35–0.37 mm. <italic>Labium</italic>: Length 1.06–1.22 mm. <italic>Antenna</italic>: Segment I length 0.34–0.38 mm, II 0.98<!--PageBreak-->–1.10 mm, III 0.58–0.59 mm, IV 0.50–0.58 mm. <italic>Pronotum</italic>: Length 0.40–0.43 mm, basal width 0.91–1.01 mm.</p></tp:treatment-sec><tp:treatment-sec sec-type="Hosts"><title>Hosts.</title><p>This species is an egg predator of the sugarcane delphacid, <italic><tp:taxon-name>Perkinsiella sacharicida</tp:taxon-name></italic> Kirkaldy (Zimmerman1948, Wheeler 2001). It has also been taken on corn and taro in Hawaii.</p></tp:treatment-sec><tp:treatment-sec sec-type="Distribution"><title>Distribution.</title><p>This Indo-Pacific species has been reported from Fiji, Hawaii, New Caledonia, Papua New Guinea, the Philippine Islands, and Queensland, Australia (<xref ref-type="bibr" rid="B105">Schuh 1984</xref>). It has been successfully introduced into Hawaii to control the sugarcane delphacid (<xref ref-type="bibr" rid="B135">Zimmerman 1948</xref>, <xref ref-type="bibr" rid="B23">Carvalho and Southwood 1955</xref>), representing one of the best examples of successful classical biological control (Wheeler 2001). It was released in Florida, according to <xref ref-type="bibr" rid="B82">Nguyen et al. (1984)</xref>, but apparently it has not become established (Wheeler 2001). It was also introduced into South Africa to control a tropiduchid, <italic><tp:taxon-name>Numicia viridis</tp:taxon-name></italic> Muir, on sugarcane but without success (<xref ref-type="bibr" rid="B11">Carnegie and Harris 1969</xref>). See Wheeler (2001) for additional information about this beneficial species.</p></tp:treatment-sec><tp:treatment-sec sec-type="Specimens examined"><title>Specimens examined.</title><p><bold>AUSTRALIA:</bold> <bold>Queensland:</bold> <bold><italic>North Queensland Co</italic>.:</bold> Halifax Apr. 1920, F. Muir, 1 ♀ (BMNH). Upper Mulgrave River, 8 miles from Goldsborough Road, 09 May 1967, D. H. Colless, 1 nymph (00161946) (USNM). <bold>FIJI:</bold> Natova, Apr. 1919, R. Veitch, 1 ♂, 5♀♀ (BMNH). <bold>MAURITIUS:</bold> Locality unknown, <named-content xmlns:xlink="http://www.w3.org/1999/xlink" content-type="dwc:verbatimCoordinates" xlink:type="simple">20.2°S, 57.5°E</named-content>, 02 May 1965, J.R. Williams, 2 ♂♂ (00138689, 00138743) (AMNH). <bold>PAPUA NEW GUINEA:</bold> <bold>Eastern Highlands:</bold> No. 11, Arau, Kratke Mountains, Valley of the upper Wanton River, 12 Oct 1959, L. J. Brass, 1 ♂ (00138756) (AMNH). <bold>Morobe Province:</bold> Lae at head of Huon Gulf near mouth of Markham River, camp #1, <named-content xmlns:xlink="http://www.w3.org/1999/xlink" content-type="dwc:verbatimCoordinates" xlink:type="simple">6.723°S, 146.991°E</named-content>, 2 m, 07 Oct 1959 - 19 Oct 1959, L. J. Brass, 1 ♀ (00095355) (AMNH). <bold>South High Province</bold>: Upper Mendi, Hoai Village, 1970 m, 4-5 Nov. 1981, B. M. Thistleton, from sugarcane, 2 ♂♂, 1 ♀ (BMNH). <bold>PHILIPPINES:</bold> <bold>Luzon:</bold> Los Banos, 21 Nov 1921, F. X. Williams, sugarcane, 1 ♀ (00161942) (USNM). <bold>UNITED STATES:</bold> <bold>Hawaii:</bold> <bold><italic>Honolulu Co</italic>.:</bold> Honolulu, Mar 1930, F.C. Hadden, 2 ♂♂ (00167072, 00167073) (CNC). Intercepted on ship at Honolulu port which originated from Treasure Island, California, 08 Mar 1939, R. G. Oakley, 1 ♂ (00162001) (USNM). Waialua, 22 Apr 1925, F. Muir, 1 nymph (00161928) (USNM); 22 Jan 1930, O. H. Swezey, 1 ♀ (00161919) (USNM). Waipio, 02 May 1923, O. H. Swezey, 1♀ (00161918) (USNM). <bold><italic>Maui Co</italic>.:</bold> 2191 S. Kihei Road, 29 Feb 1984, G. M. Stonedahl, at mercury vapor light, 30 ♂♂ (00138660, 00138662, 00138666, 00138668, 00138672 - 00138673, 00138682, 00138693, 00138711, 00138745, 00138749, 00138754, 00138757, 00138760, 00138787, 00165832 - 00165846), 8 ♀♀ (00165847 - 00165854) (AMNH), 2 ♂♂ (00161944, 00161945) (USNM). <bold><italic>Oahu Co</italic>.:</bold> Barber’s Point, Mar 1960, E. J. Ford, Jr., at light, 1 ♂ (00161947), 4 ♂ (00161952 - 00161954, 00161958) (USNM). Ewa Beach, 22 Nov 1982, collector unknown, 2 ♂♂ (00161949, 00161957), 2 ♀♀ (00161955, 00161956) (USNM). Honolulu, <named-content xmlns:xlink="http://www.w3.org/1999/xlink" content-type="dwc:verbatimCoordinates" xlink:type="simple">21.3069°N, 157.8583°W</named-content>, 35 m, 24 Feb 1943, N. L. H. Krauss, on corn plants, 1 ♀ (00161940) (USNM). John Rodgers [airport], May 1958, E. J. Ford, Jr., corn, 1 ♂ (00161941) (USNM). Kailua, 09 Oct 1930, O. H. Swezey, 1 ♂ (00161920) (USNM); 15 Sep 1950, T.H., feeding on corn leafhopper eggs, 1 ♂ (00161943) <!--PageBreak-->(USNM). Mokuleia, 05 Feb 1940, T. H., on green corn, 2 ♂♂ (00161950, 00161951), 1 ♀ (00161948) (USNM). Punloa, 21 Dec 1926, O. H. Swezey, 1 ♂ (00161922) (USNM). Waianae, 13 Jan 1931, O. H. Swezey, Taro, 1 ♀ (00161921) (USNM).</p></tp:treatment-sec><tp:treatment-sec><!--Section generated to contain objects referenced in tp:taxon-treatment.--><fig id="F4" position="float" orientation="portrait"><label>Figures 24–34. </label><caption><p><italic><tp:taxon-name>Tytthus</tp:taxon-name></italic> spp. <bold>24</bold> <italic><tp:taxon-name>Tytthus mundulus</tp:taxon-name></italic>, macropterous ♂ (Hawaii, Oahu, Ewa Beach, 22 Nov. 1982, no coll. data, USNM) <bold>25</bold> <italic><tp:taxon-name>Tytthus mundulus</tp:taxon-name></italic>, macropterous ♀ (Hawaii, Oahu, Barbers Point, Mar. 1960, E. J. Ford, USNM) <bold>26</bold> <italic><tp:taxon-name>Tytthus neotropicalis</tp:taxon-name></italic>, macropterous ♂ (Brazil, Minas Gerais, Viçosa, 13 Oct.-1 Nov. 1985, T.J. Henry &amp; P.S.F. Fiuza, USNM) <bold>27</bold> <italic><tp:taxon-name>Tytthus neotropicalis</tp:taxon-name></italic>, macropterous ♀ (Brazil, Minas Gerais, Viçosa, 13 Oct.-1 Nov. 1985, T.J. Henry &amp; P.S.F. Fiuza, USNM) <bold>28</bold> <italic><tp:taxon-name>Tytthus pallidus</tp:taxon-name></italic>, macropterous ♂ (holotype, Panama, El Real, 19 Mar. 1953, F. S. Blanton, USNM) <bold>29</bold> <italic><tp:taxon-name>Tytthus pallidus</tp:taxon-name></italic> macropterous ♀ (Brazil, Amazonas, Reserva Ducke, 25 km NNE Manaus, 26 July 1973, R. T. Schuh, AMNH) <bold>30</bold> <italic><tp:taxon-name>Tytthus panamensis</tp:taxon-name></italic>, macropterous ♂ (Paratype: Panama, Canal Zone, Corozal, 14 Apr12, A. Busch, USNM) <bold>31</bold> <italic><tp:taxon-name>Tytthus panamensis</tp:taxon-name></italic>, macropterous ♀ (Panama, Canal Zone, Ft. Gulick, 21 Aug. 1952, F. S. Blanton, USNM) <bold>32</bold> <italic><tp:taxon-name>Tytthus parviceps</tp:taxon-name></italic>, macropterous ♂ (pale pronotum) (Bermuda, Paget Par., Paget Marsh, 14-22 July 1988, M. R. Wilson &amp; D. J. Hilburn, USNM) <bold>33</bold> <italic><tp:taxon-name>Tytthus parviceps</tp:taxon-name></italic>, macropterous ♀ (dark pronotum) (Florida, Sebring, 25-31 July, C. T. Parsons, USNM) <bold>34</bold> <italic><tp:taxon-name>Tytthus parviceps</tp:taxon-name></italic>, macropterous ♀ (pale pronotum) (Florida, Deerfield, 26 July 1948, R. H. Beamer, KU).</p></caption><graphic xmlns:xlink="http://www.w3.org/1999/xlink" xlink:href="ZooKeys-220-001-g004.jpg" position="float" orientation="portrait" xlink:type="simple"/></fig><fig id="F19" position="float" orientation="portrait"><label>Figures 148–155.</label><caption><p>Male genitalia <bold>148–151</bold> <italic><tp:taxon-name>Tytthus montanus</tp:taxon-name></italic> <bold>148</bold> left paramere <bold>149</bold> right paramere <bold>150</bold> endosoma <bold>151</bold> phallotheca <bold>152–155</bold> <italic><tp:taxon-name>Tytthus mundulus</tp:taxon-name></italic> <bold>152</bold> left paramere <bold>153</bold> right paramere <bold>154</bold> endosoma <bold>155</bold> phallotheca.</p></caption><graphic xmlns:xlink="http://www.w3.org/1999/xlink" xlink:href="ZooKeys-220-001-g019.jpg" position="float" orientation="portrait" xlink:type="simple"/></fig></tp:treatment-sec><ref-list><ref id="B6"><mixed-citation xmlns:xlink="http://www.w3.org/1999/xlink" xlink:type="simple"><person-group><name name-style="western"><surname>Breddin</surname><given-names>G</given-names></name></person-group> (<year>1896</year>)<article-title> Javanische Zuckerrohrschädlinge aus der Familie der Rhynchoten.</article-title><source>Deutsche Entomologische Zeitschrift </source><volume>1896</volume>: <fpage>105</fpage>-<lpage>110</lpage>.</mixed-citation></ref><ref id="B95"><mixed-citation xmlns:xlink="http://www.w3.org/1999/xlink" xlink:type="simple"><person-group><name name-style="western"><surname>Reuter</surname><given-names>OM</given-names></name></person-group> (<year>1902</year>)<article-title> Miscellanea Hemipterologica.</article-title><source>Öfversigt af Finska Vetenskaps-Societatens Förhandlingar </source><volume>44</volume>: <fpage>141</fpage>-<lpage>188</lpage>.</mixed-citation></ref><ref id="B65"><mixed-citation xmlns:xlink="http://www.w3.org/1999/xlink" xlink:type="simple"><person-group><name name-style="western"><surname>Kirkaldy</surname><given-names>GW</given-names></name></person-group> (<year>1908</year>)<article-title> A catalogue of the Hemiptera of Fiji.</article-title><source>Proceedings of the Linnean Society of New South Wales </source><volume>33</volume>: <fpage>345</fpage>-<lpage>391</lpage>.</mixed-citation></ref><ref id="B88"><mixed-citation xmlns:xlink="http://www.w3.org/1999/xlink" xlink:type="simple"><person-group><name name-style="western"><surname>Poppius</surname><given-names>B</given-names></name></person-group> (<year>1914</year>)<article-title> Die Miriden der Äthiopsichen Region. II. Macrolophinae, Heterotominae, Phylinae.</article-title><source>Acta Societatis Scientiarum Fennicae </source><volume>44</volume> (<issue>3</issue>): <fpage>1</fpage>-<lpage>138</lpage>.</mixed-citation></ref><ref id="B81"><mixed-citation xmlns:xlink="http://www.w3.org/1999/xlink" xlink:type="simple"><person-group><name name-style="western"><surname>Muir</surname><given-names>F</given-names></name></person-group> (<year>1920</year>)<article-title> Report of entomological work in Australia, 1919–1920.</article-title><source>Hawaiian Planter’s Record </source><volume>23</volume> (<issue>3</issue>): <fpage>125</fpage>-<lpage>130</lpage>.</mixed-citation></ref><ref id="B132"><mixed-citation xmlns:xlink="http://www.w3.org/1999/xlink" xlink:type="simple"><person-group><name name-style="western"><surname>Williams</surname><given-names>FX</given-names></name></person-group> (<year>1931</year>)<source> Handbook of the insects and other invertebrates of Hawaiian sugar fields. Experiment Station of the Hawaiian Sugar Planter’ Association, Honolulu. 400 pp.</source></mixed-citation></ref><ref id="B114"><mixed-citation xmlns:xlink="http://www.w3.org/1999/xlink" xlink:type="simple"><person-group><name name-style="western"><surname>Swezey</surname><given-names>OH</given-names></name></person-group> (<year>1936</year>)<article-title> Biological control of the sugar cane leafhopper in Hawaii.</article-title><source>Bulletin of the Experiment Station of the Hawaii Sugar Planters Association </source><volume>21</volume>: <fpage>79</fpage>-<lpage>81</lpage>.</mixed-citation></ref><ref id="B119"><mixed-citation xmlns:xlink="http://www.w3.org/1999/xlink" xlink:type="simple"><person-group><name name-style="western"><surname>Usinger</surname><given-names>RL</given-names></name></person-group> (<year>1939</year>)<article-title> Distribution and host relationships of <italic>Cyrtorhinus</italic> (Hemiptera, Miridae).</article-title><source>Proceedings of the Hawaiian Entomological Society </source><volume>10</volume> (<issue>2</issue>): <fpage>271</fpage>-<lpage>273</lpage>.</mixed-citation></ref><ref id="B135"><mixed-citation xmlns:xlink="http://www.w3.org/1999/xlink" xlink:type="simple"><person-group><name name-style="western"><surname>Zimmerman</surname><given-names>EC</given-names></name></person-group> (<year>1948</year>)<source> Insects of Hawaii. Volume 3. Heteroptera. University of Hawaii Press, Honolulu. 255 pp.</source></mixed-citation></ref><ref id="B122"><mixed-citation xmlns:xlink="http://www.w3.org/1999/xlink" xlink:type="simple"><person-group><name name-style="western"><surname>Usinger</surname><given-names>RL</given-names></name></person-group> (<year>1951</year>)<article-title> A revised classification of Pacific island <italic>Cyrtorhinus</italic> with a new species from Fiji (Hemiptera: Miridae).</article-title><source>Commentationes Biologicae </source><volume>12</volume> (<issue>8</issue>): <fpage>1</fpage>-<lpage>5</lpage>.</mixed-citation></ref><ref id="B23"><mixed-citation xmlns:xlink="http://www.w3.org/1999/xlink" xlink:type="simple"><person-group><name name-style="western"><surname>Carvalho</surname><given-names>JCM</given-names></name><name name-style="western"><surname>Southwood</surname><given-names>TRE</given-names></name></person-group> (<year>1955</year>)<source> Revisão do complexo <italic>Cyrtorhinus</italic> Fieber – <italic>Mecomma</italic> Fieber (Hemiptera-Heteroptera, Miridae). Boletim do Museu Paraense Emilio Goeldi 11: 1–72, 25 Figs</source></mixed-citation></ref><ref id="B46"><mixed-citation xmlns:xlink="http://www.w3.org/1999/xlink" xlink:type="simple"><person-group><name name-style="western"><surname>Henry</surname><given-names>TJ</given-names></name><name name-style="western"><surname>Wheeler AG</surname><given-names>Jr</given-names></name></person-group> (<year>1988</year>)<source> Family Miridae Hahn, 1833 (= Capsidae Burmeister, 1835). The Plant Bugs, pp. 251–507. <italic>In</italic>: Henry, TJ and RC Froeschner, eds. Catalog of the Heteroptera, or True Bugs, of Canada and the Continental United States. E. J. Brill, Leiden and New York. 958 pp.</source></mixed-citation></ref><ref id="B106"><mixed-citation xmlns:xlink="http://www.w3.org/1999/xlink" xlink:type="simple"><person-group><name name-style="western"><surname>Schuh</surname><given-names>RT</given-names></name></person-group> (<year>1995</year>)<source> Plant Bugs of the World (Insecta: Heteroptera: Miridae). Systematic Catalog, Distributions, Host List, and Bibliography. New York Entomological Society, New York. 1329 pp. (http://research.amnh.org/pbi/catalog) [accessed during preparation of ms. through Sept. 2011].</source></mixed-citation></ref><ref id="B27"><mixed-citation xmlns:xlink="http://www.w3.org/1999/xlink" xlink:type="simple"><person-group><name name-style="western"><surname>Cassis</surname><given-names>G</given-names></name><name name-style="western"><surname>Gross</surname><given-names>G</given-names></name></person-group> (<year>1995</year>)<source> Hemiptera: Heteroptera (Coleorrhyncha to Cimicomorpha). Zoological Catalogue of Australia 27.3A: i–xv, 1–506. CSIRO, Melbourne.</source></mixed-citation></ref><ref id="B61"><mixed-citation xmlns:xlink="http://www.w3.org/1999/xlink" xlink:type="simple"><person-group><name name-style="western"><surname>Kerzhner</surname><given-names>IM</given-names></name><name name-style="western"><surname>Josifov</surname><given-names>M</given-names></name></person-group> (<year>1999</year>)<source> Cimicomorpha II. Miridae, pp. 1–577. <italic>In</italic>: Aukema, B and C Rieger, eds. Catalogue of the Heteroptera of the Palaearctic Region. Volume 3. Netherlands Entomological Society, Amsterdam.</source></mixed-citation></ref><ref id="B133"><mixed-citation xmlns:xlink="http://www.w3.org/1999/xlink" xlink:type="simple"><person-group><name name-style="western"><surname>Yasunaga</surname><given-names>T</given-names></name><name name-style="western"><surname>Takai</surname><given-names>M</given-names></name><name name-style="western"><surname>Kawasawa</surname><given-names>T</given-names></name></person-group> (<year>2001</year>)<source> A Field Guide to Japanese Bugs II. Zenkoku Noson Kyoidu Kyokai Publ., Tokyo. 350 pp.</source></mixed-citation></ref><ref id="B105"><mixed-citation xmlns:xlink="http://www.w3.org/1999/xlink" xlink:type="simple"><person-group><name name-style="western"><surname>Schuh</surname><given-names>RT</given-names></name></person-group> (<year>1984</year>)<article-title> Revision of the Phylinae (Hemiptera, Miridae) of the Indo-Pacific.</article-title><source>Bulletin of the American Museum of Natural History </source><volume>177</volume>: <fpage>1</fpage>-<lpage>476</lpage>.</mixed-citation></ref><ref id="B82"><mixed-citation xmlns:xlink="http://www.w3.org/1999/xlink" xlink:type="simple"><person-group><name name-style="western"><surname>Nguyen</surname><given-names>R</given-names></name><name name-style="western"><surname>Sosa</surname><given-names>O</given-names></name><name name-style="western"><surname>Mead</surname><given-names>FW</given-names></name></person-group> (<year>1984</year>)<source> Sugarcane delphacid, <italic>Perkinsiella saccharicida</italic> Kirkaldy 1903 (Homoptera: Delphacidae). Florida Department of Agriculture &amp; Consumer Services, Division of Plant Industry, Entomology Circular 265. 2 pp.</source></mixed-citation></ref><ref id="B11"><mixed-citation xmlns:xlink="http://www.w3.org/1999/xlink" xlink:type="simple"><person-group><name name-style="western"><surname>Carnegie</surname><given-names>AJM</given-names></name><name name-style="western"><surname>Harris</surname><given-names>RHG</given-names></name></person-group> (<year>1969</year>)<article-title> The introduction of mirid egg predators (<italic>Tytthus</italic> spp.) into South Africa.</article-title><source>Proceedings of the South African Sugar Technologists’ Association June </source><volume>1969</volume>: <fpage>113</fpage>-<lpage>116</lpage>.</mixed-citation></ref></ref-list></tp:taxon-treatment>
