# Supplementary material for: Revision of the Plant Bug Genus Tytthus (Hemiptera, Heteroptera, Miridae, Phylinae)
Source: Zookeys. 2012 Sep 10;(220):1–114. doi: 10.3897/zookeys.220.2178 (PMC3459032; doi:10.3897/zookeys.220.2178)
Supplement: XML Treatment for Tytthus neotropicalis [file zookeys.220.2178-treatment15.xml]

<!DOCTYPE tp:taxon-treatment
  PUBLIC "-//TaxonX//DTD Taxonomic Treatment Publishing DTD v0 20100105//EN" "tax-treatment-NSO.dtd">
<tp:taxon-treatment xmlns:tp="http://www.plazi.org/taxpub"><tp:treatment-meta><mixed-citation publication-type="journal"><person-group><name><surname>Henry</surname><given-names>Thomas J.</given-names></name></person-group><article-title>Revision of the Plant Bug Genus 
                    <italic>Tytthus</italic>  (Hemiptera, Heteroptera, Miridae, Phylinae)
                </article-title><source>Zookeys</source><day>10</day><month>9</month><year>2012</year><volume>2012</volume><issue>220</issue><fpage>1</fpage><lpage>114</lpage><pub-id pub-id-type="doi">10.3897/zookeys.220.2178</pub-id></mixed-citation></tp:treatment-meta><tp:nomenclature><tp:taxon-name>
                        <tp:taxon-name-part taxon-name-part-type="genus">Tytthus</tp:taxon-name-part>
                        <tp:taxon-name-part taxon-name-part-type="species">neotropicalis</tp:taxon-name-part>
                    <object-id xmlns:xlink="http://www.w3.org/1999/xlink" xlink:type="simple">http://species-id.net/wiki/Tytthus_neotropicalis</object-id>
								</tp:taxon-name><tp:taxon-authority>(Carvalho)</tp:taxon-authority><xref ref-type="fig" rid="F4">Figs 26, 27</xref><xref ref-type="fig" rid="F8">63–70</xref><xref ref-type="fig" rid="F20">156–159</xref><tp:nomenclature-citation-list><tp:nomenclature-citation><tp:taxon-name>Cyrtorhinus costae</tp:taxon-name><comment>: <xref ref-type="bibr" rid="B12">Carvalho 1945</xref>: 316 (misident., habitus, parameres).</comment></tp:nomenclature-citation><tp:nomenclature-citation><tp:taxon-name>Cyrtorhinus neotropicalis</tp:taxon-name><comment> Carvalho1954: 425 (orig. descrip.).</comment></tp:nomenclature-citation><tp:nomenclature-citation><tp:taxon-name>Tytthus neotropicalis</tp:taxon-name><comment>: <xref ref-type="bibr" rid="B23">Carvalho and Southwood 1955</xref>: 25 (n. comb.); Carvalho 1958: 158 (cat.); <xref ref-type="bibr" rid="B22">Carvalho and Rosas 1965</xref>: 210 (list); <xref ref-type="bibr" rid="B77">Maldonado 1969</xref>: 88 (descrip., Figs); <xref ref-type="bibr" rid="B19">Carvalho and Afonso 1977</xref>: 9 (list); <xref ref-type="bibr" rid="B106">Schuh 1995</xref>: 249 (cat.); <xref ref-type="bibr" rid="B47">Hernández and Henry 2010</xref>: 123 (diag., hosts).</comment></tp:nomenclature-citation></tp:nomenclature-citation-list></tp:nomenclature><tp:treatment-sec sec-type="Diagnosis"><title>Diagnosis.</title><p>This species is readily distinguished from all other species of <italic><tp:taxon-name>Tytthus</tp:taxon-name></italic> by the dark brown to fuscous head, pronotum, and scutellum; pale translucent hemelytra; pale yellow legs; and especially the pale first antennal segment having a broad, dark band through the middle. No other species has a broad band on antennal segment I with the base and apex pale. Males and females of this species are always macropterous.</p><p>As noted in the diagnosis of <italic><tp:taxon-name>Tytthus juturnaiba</tp:taxon-name></italic>, a photograph of the holotype stored in the PBI <tp:taxon-name>Heteroptera</tp:taxon-name> Species Database contradicts the color of antennal segments I and II described in the original description. If my interpretation of the banded antennal segment I in the photograph is correct, the two species probably are conspecific. A final decision, however, must await examination of the holotype of <italic><tp:taxon-name>Tytthus juturnaiba</tp:taxon-name></italic>.</p></tp:treatment-sec><tp:treatment-sec sec-type="Description"><title>Description.</title><p><italic>Male</italic> (n = 10) (26, 63, 64): Length to apex of hemelytron 2.40–2.60 mm, length to base of cuneus 1.68–1.80 mm, width across hemelytra 0.82–0.83 mm. <italic>Head</italic>: Length 0.27–0.29 mm, width across eyes 0.54–0.59 mm, interocular width 0.27–0.29 mm. <italic>Labium</italic>: Length 0.94–1.07 mm. <italic>Antenna</italic>: Segment I length 0.24–0.29 mm, II 0.75–0.96 mm, III 0.37–0.51 mm, IV 0.32–0.34 mm. <italic>Pronotum</italic>: Length 0.32–0.34 mm, basal width 0.74–0.77 mm.</p><p><italic>Coloration</italic>: <italic>Head</italic> (<xref ref-type="fig" rid="F8">Figs 65–67</xref>: Uniformly black, with an indistinct, pale yellow, interocular spot near inner margin of each eye; eyes reddish brown. <italic>Labium</italic>: Pale yellow, with apical half of segment IV brown. <italic>Antenna</italic>: Segment I pale or whitish on apical and basal fourth, with a broad, uniformly dark brown to fuscous band through middle and a very narrow dark brown ring at base; segments II–IV uniformly dark brown to fuscous. <italic>Pronotum</italic>: Uniformly dark brown to fuscous. <italic>Mesoscutum</italic>: Uniformly dark brown to fuscous. <italic>Scutellum</italic>: Uniformly dark brown to fuscous. <italic>Hemelytron</italic>: Translucent, highlighted or tinged with pale brown on clavus and inner half of corium, inner half of clavus along claval commissure accented with darker brown; translucent dusky brown. <italic>Ostiolar evaporative area</italic> (<xref ref-type="fig" rid="F8">Fig. 68</xref>): Dark reddish brown. <italic>Ventral surface</italic>: Thorax<!--PageBreak--> and abdomen uniformly dark reddish brown to fuscous. <italic>Legs</italic>: Coxae pale yellow, with bases reddish brown; femora pale yellowish, with metafemur sometimes accented with pale orange; tibiae, tarsi, and claws (<xref ref-type="fig" rid="F8">Fig. 70</xref>) pale yellow.</p><p><italic>Structure, texture, and vestiture</italic>: <italic>Head</italic>: Shiny, impunctate, wider than long; buccula narrow, tapering posteriorly, ending near hind margin of eye; set with scattered, relatively long, semierect setae. <italic>Labium</italic>: Extending just beyond metacoxae to base of abdomen; segment I extending past base of head to middle of xyphyus before procoxae. <italic>Antenna</italic>: Segment I with short, relatively sparse, recumbent setae and two or three erect, subapical, bristlelike setae; segment II evenly set with short, recumbent setae. <italic>Pronotum</italic>: Shiny, impunctate; calli weakly swollen, entire area covered with a glaucous sheen; anterior angles rounded; lateral margins concave, strongly flaring at posterior angles; posterior margin weakly sinuate; evenly set with recumbent and semierect setae, especially on disc. <italic>Mesoscutum</italic>: Broadly exposed; set with scattered semierect setae. <italic>Scutellum</italic>: Impunctate, equilateral; set with scattered, relatively long, semierect setae. <italic>Hemelytron</italic>: Macropterous, cuneus and membrane fully developed, extending well beyond apex of abdomen; evenly set with recumbent setae.</p><p><italic>Male genitalia</italic> (<xref ref-type="fig" rid="F8">Fig. 69</xref>): <italic>Left paramere</italic> (<xref ref-type="fig" rid="F20">Fig. 156</xref>): Mitt-shaped; right arm long and broad, tapering to a point apically; left arm shorter, pointed. <italic>Right paramere</italic> (<xref ref-type="fig" rid="F20">Fig. 157</xref>): Elongate oval. <italic>Endosoma</italic> (<xref ref-type="fig" rid="F20">Fig. 158</xref>): Strongly C-shaped. <italic>Phallotheca</italic> (<xref ref-type="fig" rid="F20">Fig. 159</xref>): Relatively slender, apically acute.</p><p><italic>Female</italic> (n = 10) (<xref ref-type="fig" rid="F4">Fig. 27</xref>): Length to apex of hemelytron 2.66–3.01 mm, length to base of cuneus 2.02–2.18 mm, width across hemelytra 0.96–1.04 mm. <italic>Head</italic>: Length 0.29–0.32 mm, width across eyes 0.56–0.61 mm, interocular width 0.27–0.32 mm. <italic>Labium</italic>: Length 1.06–1.17 mm. <italic>Antenna</italic>: Segment I length 0.26–0.27 mm, II 0.70–0.86 mm, III 0.45–0.54 mm, IV 0.43–0.45 mm. <italic>Pronotum</italic>: Length 0.32–0.35 mm, basal width 0.80–0.86 mm.</p><p>Similar to males in overall appearance, differing primarily in the slightly broader body form.</p><fig id="F20" position="float" orientation="portrait"><label>Figures 156–162.</label><caption><p>Male genitalia <bold>156–159</bold> <italic><tp:taxon-name>Tytthus neotropicalis</tp:taxon-name></italic> <bold>156</bold> left paramere <bold>157</bold> right paramere <bold>158</bold> endosoma <bold>159</bold> phallotheca <bold>160–163</bold> <italic><tp:taxon-name>Tytthus pallidus</tp:taxon-name></italic> <bold>160</bold> left paramere <bold>161</bold> right paramere <bold>162</bold> phallotheca.</p></caption><graphic xmlns:xlink="http://www.w3.org/1999/xlink" xlink:href="ZooKeys-220-001-g020.jpg" position="float" orientation="portrait" xlink:type="simple"/></fig></tp:treatment-sec><tp:treatment-sec sec-type="Hosts"><title>Hosts.</title><p>No specific host known. Associated with grass savannas and marshes and pine-oak sand scrub.</p></tp:treatment-sec><tp:treatment-sec sec-type="Distribution"><title>Distribution.</title><p>This species was described from Brazil (<xref ref-type="bibr" rid="B14">Carvalho 1954</xref>) and later reported from Ecuador, Peru, Puerto Rico, Surinam (<xref ref-type="bibr" rid="B106">Schuh 1995</xref>), and Cuba (<xref ref-type="bibr" rid="B47">Hernández and Henry 2010</xref>). New country records are Argentina, Belize, Bolivia, Brazil, Guyana, Haiti, Mexico (Veracruz), Nicaragua, Panama, Paraguay, the United States (Florida), and Venezuela.</p></tp:treatment-sec><tp:treatment-sec sec-type="Specimens examined"><title>Specimens examined.</title><p><bold>ARGENTINA:</bold> <bold>Misiones:</bold> Parque Nacional de Iguazú, <named-content xmlns:xlink="http://www.w3.org/1999/xlink" content-type="dwc:verbatimCoordinates" xlink:type="simple">25.61666°S, 54.33333°W</named-content>, Dec 1975, collector unknown, 1 ♀ (00095357) (AMNH). <bold>BELIZE:</bold> <bold>Toledo:</bold> Punta Gorda, <named-content xmlns:xlink="http://www.w3.org/1999/xlink" content-type="dwc:verbatimCoordinates" xlink:type="simple">16.1°N, 88.8°W</named-content>, Mar 1931, J.J. White, 1 ♀ (00161324) (USNM). <bold>BOLIVIA:</bold> <bold>El Beni:</bold> 40 km E. San Borja, Estacion Biologica Beni, Estancia El Porvenir, 06 Sep 1987 - 08 Sep 1987, W. E. Steiner, at black light trap in open grass savanna and marsh, 4 ♂♂ (00161989 - 00161990, 00161994, 00161997) (USNM). Capivara on Rio Itenez, approx. 20 km E. of Ver<!--PageBreak-->salles, 22 Jul 1964, J. K. Bouseman, J. Lussenhop, 1 ♂ (00165932) (AMNH). <bold>Sara:</bold> Locality unknown, 1700, Steinbach, 1 ♂ (00138669) (USNM). <bold>BRAZIL:</bold> <bold>Amazonas:</bold> Estirao do Equador, AM, <named-content xmlns:xlink="http://www.w3.org/1999/xlink" content-type="dwc:verbatimCoordinates" xlink:type="simple">4.52378°S, 71.56085°W</named-content>, Oct 1979, Alvarenga, 1 ♂ (00161385) (USNM). <bold>Ceara:</bold> Barbalha, <named-content xmlns:xlink="http://www.w3.org/1999/xlink" content-type="dwc:verbatimCoordinates" xlink:type="simple">7.3167°S, 39.2833°W</named-content>, May 1969, M. Alvarenga, 1 ♂ (00161384) (USNM). <bold>Minas Gerais:</bold> Vicosa, <named-content xmlns:xlink="http://www.w3.org/1999/xlink" content-type="dwc:verbatimCoordinates" xlink:type="simple">20.75°S, 42.8833°W</named-content>, 653 m, 13 Oct 1985 - 01 Nov 1985, T. J. Henry and P. S. F. Ferreira, 15 ♂♂ (00161893, 00161959 - 00161965, 00161968 - 00161972, 00161978, 00162006), 18 ♀♀ (00161892, 00161966 - 00161967, 00161973 - 00161977, 00161979 - 00161988) (USNM). <bold>Para:</bold> <bold><italic>Belem Co</italic>.:</bold> 8 km E Belem, Ananindeua, 12 Jun 1973, R. T. Schuh, 1 ♀ (00138665) (USNM). Rio Guama, 28 Aug 1973, R. T. Schuh, 2 ♂♂ (00138658, 00138734) (USNM). Jacareacanga, <named-content xmlns:xlink="http://www.w3.org/1999/xlink" content-type="dwc:verbatimCoordinates" xlink:type="simple">6.2667°S, 57.65°W</named-content>, 88 m, Jun 1970, F. R. Barbosa, 1 ♂ (00161386) (USNM). <bold>Parana:</bold> Antonia, Reserva Sapitanduva, 05 Oct 1986, Lev. Ent. ProfauPar. lampada, 1 ♀ (00161380) (USNM).<!--PageBreak--> <bold>Rio de Janeiro:</bold> Conceicao de Macabu, Aug 1977, M. Alvarenga, 1 ♀ (00138738) (USNM); Sep 1978, Alvarenga, 2 ♂♂ (00161322, 00161323) (USNM). Est do Rio, 1947, J.C.M. Carvalho, 3 ♀♀ (00161991 - 00161993) (USNM). Estrada Rio-Sao Paulo, Km 47, <named-content xmlns:xlink="http://www.w3.org/1999/xlink" content-type="dwc:verbatimCoordinates" xlink:type="simple">22.8669°S, 43.7789°W</named-content>, 12 Nov 1943, O. Braga, 1 ♂ (00174909) (MNRJ). Guaratiba, <named-content xmlns:xlink="http://www.w3.org/1999/xlink" content-type="dwc:verbatimCoordinates" xlink:type="simple">22.9667°S, 42.8°W</named-content>, Nov 1941, J. C. M. Carvalho, 1 ♂ (00161379) (USNM). <bold>Rondonia:</bold> 62 km SW of Ariquemes, near Fzda. Rancho Grande, <named-content xmlns:xlink="http://www.w3.org/1999/xlink" content-type="dwc:verbatimCoordinates" xlink:type="simple">10.32921°S, 63.46881°W</named-content>, 30 Mar 1992 - 10 Apr 1992, J. E. Eger, 1 ♂ (00161338), 2 ♀♀ (00161339, 00161340) (USNM). <bold>Santa Catarina:</bold> Nova Teutonia, <named-content xmlns:xlink="http://www.w3.org/1999/xlink" content-type="dwc:verbatimCoordinates" xlink:type="simple">27.18333°S, 52.38333°W</named-content>, 642 m, Dec 1944, F. Plaumann, 3 ♀♀ (00161381 - 00161383) (USNM); 03 Aug 1951, F. Plaumann, 1 ♀ (00161336) (USNM). <bold>São Paulo:</bold> <bold><italic>São Paulo Co</italic>.:</bold> km 47, Estr. Rio, 1950, J. Maldonado C., 1 ♂ (00161390) (USNM). <bold>CUBA:</bold> <bold>Havana:</bold> Habana-Alamar-Cojimer, 210 m, 10 Aug 1966 - 24 Aug 1966, Jar. Prokop, 1 ♂ (00161320) (USNM). <bold>Mantanzas:</bold> Varadero, <named-content xmlns:xlink="http://www.w3.org/1999/xlink" content-type="dwc:verbatimCoordinates" xlink:type="simple">23.1536°N, 81.2514°W</named-content>, 31 Jan 1965, Jar. Prokop, 1 ♀ (00161321) (USNM). <bold>HAITI:</bold> <bold>Ouest:</bold> Port-au-Prince, <named-content xmlns:xlink="http://www.w3.org/1999/xlink" content-type="dwc:verbatimCoordinates" xlink:type="simple">18.5392°N, 72.335°W</named-content>, 99 m, Jul 1961, J. Maldonado C., 1 ♂ (00161998) (USNM). <bold>MEXICO:</bold> <bold>Veracruz:</bold> Los Tuxtlas area, Rio Maquinas, “Los Tuxtlas” Biological Station, 31 km NE of Catemaco, 04 May 1981 - 14 May 1981, C. M. &amp; O. S. Flint, Jr., 1 ♀ (00161389) (USNM). Los Tuxtlas area, Rio Palma, below La Palma, “Los Tuxtlas” Biological Station, 31 km NE of Catemaco, 05 May 1981, C. M. &amp; O. S. Flint, Jr., 1 ♀ (00161388) (USNM). Veracruz, <named-content xmlns:xlink="http://www.w3.org/1999/xlink" content-type="dwc:verbatimCoordinates" xlink:type="simple">19.18333°N, 96.11666°W</named-content>, 1 m, Dec 1961, N. L. H. Krauss, 1 ♀ (00161343) (USNM). <bold>NICARAGUA:</bold> <bold>Managua:</bold> Managua, <named-content xmlns:xlink="http://www.w3.org/1999/xlink" content-type="dwc:verbatimCoordinates" xlink:type="simple">12.15083°N, 86.26833°W</named-content>, Baker, 1 ♂ (00161378), 1 ♀ (00161595) (USNM). <bold>PANAMA:</bold> <bold>Canal Zone:</bold> Playa Venado, 30 Jul 1975 - 31 Jul 1975, E. M. &amp; J. L. Fisher, 1 ♂ (00138763) (UCR). <bold>Cocle:</bold> Agua Dulce, 1951, Blanton, 2 ♂♂ (00161328, 00161329) (USNM); 07 Aug 1951, Blanton, 2 ♂♂ (00161326, 00161327), 1 ♀ (00161325) (USNM). Aguadulce, 07 Aug 1951, Blanton, 4 ♂♂ (00161353 - 00161356) (USNM); 25 Sep 1951, F. S. Blanton, 1 ♀ ( 00161344) (USNM). Puerto Obaldia, 04 Nov 1952, collector unknown, 1 ♀ (00161609) (USNM). Rio Hato, <named-content xmlns:xlink="http://www.w3.org/1999/xlink" content-type="dwc:verbatimCoordinates" xlink:type="simple">8.3833°N, 80.1667°W</named-content>, 03 Aug 1953, F. S. Blanton, 1 ♀ (00161319) (USNM). <bold>Darien:</bold> El Real, <named-content xmlns:xlink="http://www.w3.org/1999/xlink" content-type="dwc:verbatimCoordinates" xlink:type="simple">8.1333°N, 77.7167°W</named-content>, 17 m, 19 Mar 1953, F. S. Blanton, 2 ♀♀ (00161995, 00161996) (USNM). Garachine, <named-content xmlns:xlink="http://www.w3.org/1999/xlink" content-type="dwc:verbatimCoordinates" xlink:type="simple">8.06472°N, 78.36277°W</named-content>, 18 Feb 1953, F. S. Blanton, 1 ♀ (00161999) (USNM). <bold>Panama:</bold> Las Cumbres, <named-content xmlns:xlink="http://www.w3.org/1999/xlink" content-type="dwc:verbatimCoordinates" xlink:type="simple">9.06°N, 79.32°W</named-content>, 113 m, 28 Jul 1971, M. Daykin, 1 ♂ (00138698) (UCD). Tocumen, <named-content xmlns:xlink="http://www.w3.org/1999/xlink" content-type="dwc:verbatimCoordinates" xlink:type="simple">9.0833°N, 79.3833°W</named-content>, 25 Mar 1952, F. S. Blanton, 2 ♀♀ (00161341, 00162000) (USNM); 17 Nov 1952, F. S. Blanton, 1 ♀ (00161924) (USNM); 04 Dec 1952, F. S. Blanton, light trap, 1 ♀ (00161923) (USNM); 05 Oct 1953, F. S. Blanton, 1 ♀ (00161342) (USNM). <bold>PARAGUAY:</bold> <bold>Alto Parana:</bold> Reserva Biol. Tati Yupi, 14 Nov 1990, G. Arriagada, 2 ♂♂ (00161345, 00161346), 6 ♀♀ (00161347 - 00161352) (USNM). <bold>Tarija:</bold> <bold><italic>Gran Chaco Co</italic>.:</bold> 260 kilometers west of the Paraguay River, 13 Jul 1935, Alberto Schulze, 1 ♂ (00161927) (USNM). <bold>PERU:</bold> <bold>La Libertad:</bold> Trujillo, near mouth of Rio Moche, 02 Jul 1972, R.T. and J.C. Schuh, 1 ♀ (00138706) (USNM). <bold>Lima:</bold> <!--PageBreak-->Callao, <named-content xmlns:xlink="http://www.w3.org/1999/xlink" content-type="dwc:verbatimCoordinates" xlink:type="simple">12.03333°S, 77.13333°W</named-content>, 3 m, 17 Nov 1950, Michelbacher and Ross, 1 ♀ (00161611) (USNM). <bold>Loreto:</bold> Km 3 Tournavista Rd., 34 km W Pucallpa, <named-content xmlns:xlink="http://www.w3.org/1999/xlink" content-type="dwc:verbatimCoordinates" xlink:type="simple">8.48333°S, 74.8°W</named-content>, 300 m, 13 Dec 1971 - 31 Dec 1971, R. T. &amp; J. C. Schuh, light trap, 63 ♂♂ (00138655 - 00138657, 00138659, 00138671, 00138674 - 00138675, 00138678, 00138680, 00138683, 00138687, 00138691, 00138694, 00138696 - 00138697, 00138699, 00138702, 00138705, 00138712, 00138718, 00138721 - 00138728, 00138730 - 00138733, 00138737, 00138739 - 00138740, 00138744, 00138746 - 00138747, 00138750, 00138752 - 00138753, 00138758 - 00138759, 00138761 - 00138762, 00138764 - 00138767, 00138770 - 00138775, 00138778 - 00138779, 00138782 - 00138786, 00138788), 26 ♀♀ (00138661, 00138663, 00138667, 00138670, 00138676, 00138681, 00138685 - 00138686, 00138688, 00138695, 00138700 - 00138701, 00138704, 00138707 - 00138709, 00138714 - 00138715, 00138717, 00138720, 00138735, 00138751, 00138769, 00138777, 00138780, 00161318) (USNM). Lake Yarinacocha, 10 km NW of Pucallpa, 150 m, 08 Dec 1971 - 10 Dec 1971, R. T. Schuh, light trap, 2 ♀♀ (00138736, 00138741) (USNM); 08 Dec 1971, R. T. Schuh, light trap, 1 ♂ (00138692) (USNM). <bold>Madre de Dios:</bold> <bold><italic>Tambopata Co</italic>.:</bold> Rio Tambopata Reserve, 30 air km SW Pto. Maldonado, 290 m, 26 Nov 1979 - 30 Nov 1979, J. B. Heppner, subtropical moist forest, 1 ♀ (00161337) (USNM). <bold>PUERTO RICO:</bold> <bold>Caguas:</bold> Caguas, May 1965, Ricardo Jorge, 2 ♂♂ (00161361, 00161362) (USNM). El Verde, Jun 1967, J. Maldonado C., 1 ♂ (00161360), 1 ♀ (00161359) (USNM). <bold>Cayey:</bold> Cayey, Jul 1961, J. Maldonado C., 1 ♂ (00161363), 3 ♀♀ (00138713, 00161364 - 00161365), 1 nymph (00161366) (USNM). <bold>Comerio:</bold> Comerio, 05 Jun 1961, J. Maldonado C., 1 ♂ (00161376) (USNM). <bold>Guanica:</bold> <bold><italic>Locality unknown Co</italic>.:</bold> Lake Guanica, 23 Jul 1936, H. L. Dozier, 1 ♀ (00161335) (USNM). <bold>Guayanilla:</bold> Guayanilla, Sep 1960 - Nov 1960, E. Murphy, 2 ♀♀ (00161370, 00161371) (USNM). <bold>Maricao:</bold> Maricao, Jul 1960, J. Maldonado C., 1 ♂ (00161375) (USNM). <bold>Mayaguez:</bold> <bold><italic>Sabanetas Co</italic>.:</bold> Mani Beach, 04 Aug 1935, H. L. Dozier, 1 ♀ (00161334) (USNM). Mayaguez, Mar 1960, J. Maldonado C., 1 ♀ (00161372) (USNM); Jun 1962, J. Maldonado C., 3 ♂♂ (00161367 - 00161369) (USNM); Jul 1975, J. Maldonado C., 1 ♀ (00161373) (USNM). Mayaguez, Dec 1964, R. Ricardo, 1 ♂ (00161357), 1 ♀ (00161358) (USNM). <bold>Rio Grande:</bold> El Yunque, Apr 1967 - Jun 1967, J. Maldonado C., 1 ♀ (00161374) (USNM). <bold>San Juan:</bold> San Juan, <named-content xmlns:xlink="http://www.w3.org/1999/xlink" content-type="dwc:verbatimCoordinates" xlink:type="simple">18.46633°N, 66.10573°W</named-content>, 02 Aug 1914 - 03 Aug 1914, collector unknown, 1 ♀ (00161377) (USNM). Cayey, <named-content xmlns:xlink="http://www.w3.org/1999/xlink" content-type="dwc:verbatimCoordinates" xlink:type="simple">18.113°N, 66.166°W</named-content>, 431 m, 1961, Julio, 1 ♂ (00095356) (AMNH). <bold>UNITED STATES</bold>: <bold>Florida:</bold> <bold><italic>Highlands Co</italic>.:</bold> Archbold Biological Station, S of Lake Placid, hill area E. of Station, <named-content xmlns:xlink="http://www.w3.org/1999/xlink" content-type="dwc:verbatimCoordinates" xlink:type="simple">27.18333°N, 81.34166°W</named-content>, 01 Jan 2007, W.E. Steiner and J.M. Swearingen, at black light in pine-oak sand scrub, 1 ♀ (00161391) (USNM). <bold>VENEZUELA:</bold> <bold>Aragua:</bold> <bold><italic>Maracay Co</italic>.:</bold> Maracay, 10 Jul 1968, J. Maldonado C., 1 ♀ (00161387) (USNM). Maracay, <named-content xmlns:xlink="http://www.w3.org/1999/xlink" content-type="dwc:verbatimCoordinates" xlink:type="simple">10.24694°N, 67.59583°W</named-content>, 548 m, 10 Jul 1968, J. Maldonado C., 1 ♂ (00161433) (USNM). <bold>Guanare:</bold> Estado Portuguesa, 10 Sep 1957 - 13 Sep 1957, Borys Malkin, 2 ♂♂ (00161330, 00161331), 2 ♀♀ (00161332, 00161333) (USNM).<!--PageBreak--></p></tp:treatment-sec><tp:treatment-sec><!--Section generated to contain objects referenced in tp:taxon-treatment.--><fig id="F4" position="float" orientation="portrait"><label>Figures 24–34. </label><caption><p><italic><tp:taxon-name>Tytthus</tp:taxon-name></italic> spp. <bold>24</bold> <italic><tp:taxon-name>Tytthus mundulus</tp:taxon-name></italic>, macropterous ♂ (Hawaii, Oahu, Ewa Beach, 22 Nov. 1982, no coll. data, USNM) <bold>25</bold> <italic><tp:taxon-name>Tytthus mundulus</tp:taxon-name></italic>, macropterous ♀ (Hawaii, Oahu, Barbers Point, Mar. 1960, E. J. Ford, USNM) <bold>26</bold> <italic><tp:taxon-name>Tytthus neotropicalis</tp:taxon-name></italic>, macropterous ♂ (Brazil, Minas Gerais, Viçosa, 13 Oct.-1 Nov. 1985, T.J. Henry &amp; P.S.F. Fiuza, USNM) <bold>27</bold> <italic><tp:taxon-name>Tytthus neotropicalis</tp:taxon-name></italic>, macropterous ♀ (Brazil, Minas Gerais, Viçosa, 13 Oct.-1 Nov. 1985, T.J. Henry &amp; P.S.F. Fiuza, USNM) <bold>28</bold> <italic><tp:taxon-name>Tytthus pallidus</tp:taxon-name></italic>, macropterous ♂ (holotype, Panama, El Real, 19 Mar. 1953, F. S. Blanton, USNM) <bold>29</bold> <italic><tp:taxon-name>Tytthus pallidus</tp:taxon-name></italic> macropterous ♀ (Brazil, Amazonas, Reserva Ducke, 25 km NNE Manaus, 26 July 1973, R. T. Schuh, AMNH) <bold>30</bold> <italic><tp:taxon-name>Tytthus panamensis</tp:taxon-name></italic>, macropterous ♂ (Paratype: Panama, Canal Zone, Corozal, 14 Apr12, A. Busch, USNM) <bold>31</bold> <italic><tp:taxon-name>Tytthus panamensis</tp:taxon-name></italic>, macropterous ♀ (Panama, Canal Zone, Ft. Gulick, 21 Aug. 1952, F. S. Blanton, USNM) <bold>32</bold> <italic><tp:taxon-name>Tytthus parviceps</tp:taxon-name></italic>, macropterous ♂ (pale pronotum) (Bermuda, Paget Par., Paget Marsh, 14-22 July 1988, M. R. Wilson &amp; D. J. Hilburn, USNM) <bold>33</bold> <italic><tp:taxon-name>Tytthus parviceps</tp:taxon-name></italic>, macropterous ♀ (dark pronotum) (Florida, Sebring, 25-31 July, C. T. Parsons, USNM) <bold>34</bold> <italic><tp:taxon-name>Tytthus parviceps</tp:taxon-name></italic>, macropterous ♀ (pale pronotum) (Florida, Deerfield, 26 July 1948, R. H. Beamer, KU).</p></caption><graphic xmlns:xlink="http://www.w3.org/1999/xlink" xlink:href="ZooKeys-220-001-g004.jpg" position="float" orientation="portrait" xlink:type="simple"/></fig><fig id="F8" position="float" orientation="portrait"><label>Figures 63–70.</label><caption><p>SEM photomicrographs of <italic><tp:taxon-name>Tytthus neotropicalis</tp:taxon-name></italic>, male <bold>63</bold> dorsal habitus <bold>64</bold> lateral habitus  <bold>65</bold> head and pronotum, dorsal aspect <bold>66</bold> head and pronotum, lateral aspect <bold>67</bold> head, frontal aspect <bold>68</bold> ostiolar evaporative area <bold>69</bold> genital capsule, caudal aspect <bold>70</bold> claw.</p></caption><graphic xmlns:xlink="http://www.w3.org/1999/xlink" xlink:href="ZooKeys-220-001-g008.jpg" position="float" orientation="portrait" xlink:type="simple"/></fig></tp:treatment-sec><ref-list><ref id="B12"><mixed-citation xmlns:xlink="http://www.w3.org/1999/xlink" xlink:type="simple"><person-group><name name-style="western"><surname>Carvalho</surname><given-names>JCM</given-names></name></person-group> (<year>1945</year>)<article-title> Mirídeos neotropicais: XVII. Gêneros “Cyrtorhinus” Fieber e “Bothrophorella” Reuter (Hemiptera).</article-title><source>Revista de Brasileira Biologia </source><volume>5</volume>: <fpage>315</fpage>-<lpage>319</lpage>.</mixed-citation></ref><ref id="B23"><mixed-citation xmlns:xlink="http://www.w3.org/1999/xlink" xlink:type="simple"><person-group><name name-style="western"><surname>Carvalho</surname><given-names>JCM</given-names></name><name name-style="western"><surname>Southwood</surname><given-names>TRE</given-names></name></person-group> (<year>1955</year>)<source> Revisão do complexo <italic>Cyrtorhinus</italic> Fieber – <italic>Mecomma</italic> Fieber (Hemiptera-Heteroptera, Miridae). Boletim do Museu Paraense Emilio Goeldi 11: 1–72, 25 Figs</source></mixed-citation></ref><ref id="B22"><mixed-citation xmlns:xlink="http://www.w3.org/1999/xlink" xlink:type="simple"><person-group><name name-style="western"><surname>Carvalho</surname><given-names>JCM</given-names></name><name name-style="western"><surname>Rosas</surname><given-names>AF</given-names></name></person-group> (<year>1965</year>)<article-title> Mirideos neotropicais, XCV: Genero e especies nova do Suriname, com uma lista de espécies coligidas em Paramaribo (Hemiptera).</article-title><source>Revista de Brasileira Biologia </source><volume>25</volume>: <fpage>207</fpage>-<lpage>210</lpage></mixed-citation></ref><ref id="B77"><mixed-citation xmlns:xlink="http://www.w3.org/1999/xlink" xlink:type="simple"><person-group><name name-style="western"><surname>Maldonado</surname><given-names>J Capriles</given-names></name></person-group> (<year>1969</year>)<article-title> The Miridae of Puerto Rico (Insecta, Hemiptera).</article-title><source>University of Puerto Rico Agricultural Experiment Station Technical Paper </source><volume>45</volume>: <fpage>1</fpage>-<lpage>133</lpage>.</mixed-citation></ref><ref id="B19"><mixed-citation xmlns:xlink="http://www.w3.org/1999/xlink" xlink:type="simple"><person-group><name name-style="western"><surname>Carvalho</surname><given-names>JCM</given-names></name><name name-style="western"><surname>Afonso</surname><given-names>CRS</given-names></name></person-group> (<year>1977</year>)<article-title> Mirídeos neotropicais, CCVIII: Sobre uma coleção enviada para Estudo Pela Academia de Ciencias da California (Hemiptera).</article-title><source>Revista Brasileira de Biologia </source><volume>37</volume>: <fpage>7</fpage>-<lpage>16</lpage>.</mixed-citation></ref><ref id="B106"><mixed-citation xmlns:xlink="http://www.w3.org/1999/xlink" xlink:type="simple"><person-group><name name-style="western"><surname>Schuh</surname><given-names>RT</given-names></name></person-group> (<year>1995</year>)<source> Plant Bugs of the World (Insecta: Heteroptera: Miridae). Systematic Catalog, Distributions, Host List, and Bibliography. New York Entomological Society, New York. 1329 pp. (http://research.amnh.org/pbi/catalog) [accessed during preparation of ms. through Sept. 2011].</source></mixed-citation></ref><ref id="B47"><mixed-citation xmlns:xlink="http://www.w3.org/1999/xlink" xlink:type="simple"><person-group><name name-style="western"><surname>Hernández</surname><given-names>LM</given-names></name><name name-style="western"><surname>Henry</surname><given-names>TJ</given-names></name></person-group> (<year>2010</year>)<source> The Plant Bugs, or Miridae (Hemiptera: Heteroptera), of Cuba. Pensoft Publishers, Sofia and Moscow. 212 pp.</source></mixed-citation></ref><ref id="B14"><mixed-citation xmlns:xlink="http://www.w3.org/1999/xlink" xlink:type="simple"><person-group><name name-style="western"><surname>Carvalho</surname><given-names>JCM</given-names></name></person-group> (<year>1954</year>)<article-title> Neotropical Miridae, LXXVII: Miscellaneous observations in some European museums (Hemiptera).</article-title><source>Anais da Academia Brasileira de Ciências </source><volume>26</volume>: <fpage>423</fpage>-<lpage>427</lpage>.</mixed-citation></ref></ref-list></tp:taxon-treatment>
