# Supplementary material for: Revision of the Plant Bug Genus Tytthus (Hemiptera, Heteroptera, Miridae, Phylinae)
Source: Zookeys. 2012 Sep 10;(220):1–114. doi: 10.3897/zookeys.220.2178 (PMC3459032; doi:10.3897/zookeys.220.2178)
Supplement: XML Treatment for Tytthus pallidus [file zookeys.220.2178-treatment16.xml]

<!DOCTYPE tp:taxon-treatment
  PUBLIC "-//TaxonX//DTD Taxonomic Treatment Publishing DTD v0 20100105//EN" "tax-treatment-NSO.dtd">
<tp:taxon-treatment xmlns:tp="http://www.plazi.org/taxpub"><tp:treatment-meta><mixed-citation publication-type="journal"><person-group><name><surname>Henry</surname><given-names>Thomas J.</given-names></name></person-group><article-title>Revision of the Plant Bug Genus 
                    <italic>Tytthus</italic>  (Hemiptera, Heteroptera, Miridae, Phylinae)
                </article-title><source>Zookeys</source><day>10</day><month>9</month><year>2012</year><volume>2012</volume><issue>220</issue><fpage>1</fpage><lpage>114</lpage><pub-id pub-id-type="doi">10.3897/zookeys.220.2178</pub-id></mixed-citation></tp:treatment-meta><tp:nomenclature><tp:taxon-name>
                        <tp:taxon-name-part taxon-name-part-type="genus">Tytthus</tp:taxon-name-part>
                        <tp:taxon-name-part taxon-name-part-type="species">pallidus</tp:taxon-name-part>
                    <object-id xmlns:xlink="http://www.w3.org/1999/xlink" xlink:type="simple">urn:lsid:zoobank.org:act:E2C46E49-A43D-4C0B-9742-FBAFF41F3C2D</object-id>
								<object-id xmlns:xlink="http://www.w3.org/1999/xlink" xlink:type="simple">http://species-id.net/wiki/Tytthus_pallidus</object-id>
								</tp:taxon-name><tp:taxon-authority>Henry</tp:taxon-authority><tp:taxon-status xmlns:xlink="http://www.w3.org/1999/xlink" xlink:type="simple">sp. n.</tp:taxon-status><xref ref-type="fig" rid="F4">Figs 28, 29</xref><xref ref-type="fig" rid="F20">160</xref><xref ref-type="fig" rid="F21">–163</xref></tp:nomenclature><tp:treatment-sec sec-type="Diagnosis"><title>Diagnosis.</title><p>This species is recognized by the combination of the dark brown head, pronotum, and scutellum; the pale antennal segment I, with only the base fuscous, the brown antennal segment II; and the uniformly pale yellow legs. All known specimens are macropterous.</p><p><italic><tp:taxon-name>Tytthus pallidus</tp:taxon-name></italic> keys out with <italic><tp:taxon-name>Tytthus piceus</tp:taxon-name></italic> based on the pale antennal segment I and the pale hemelytra with smoky-brown shading. It can be distinguished from <italic><tp:taxon-name>Tytthus piceus</tp:taxon-name></italic> by the broader head, the longer antennal segment I that is longer than the interocular width, and the less prominent calli lacking a glaucous sheen.</p></tp:treatment-sec><tp:treatment-sec sec-type="Description"><title>Description.</title><p><italic>Holotype male</italic> (<xref ref-type="fig" rid="F4">Fig. 28</xref>): Length to apex of hemelytron 2.88 mm, length to base of cuneus 2.21 mm, width across hemelytra 0.88 mm. <italic>Head</italic>: Length 0.35 mm, width across eyes 0.61 mm, interocular width 0.29 mm. <italic>Labium</italic>: Length 1.31 mm. <italic>Antenna</italic>: Segment I length 0.35 mm, II 1.22 mm, III and IV missing. <italic>Pronotum</italic>: Length 0.35 mm, basal width 0.75 mm.</p><p><italic>Coloration</italic>: <italic>Head</italic>: Uniformly dark brown; pale interocular spot found in all other species apparently absent; fuscous to dark reddish brown. <italic>Labium</italic>: Pale brownish yellow. <italic>Antenna</italic>: Segment I uniformly pale yellow, with a dark brown or fuscous ring at base; segments II–IV dark brown. <italic>Pronotum</italic>: Uniformly dark brown. <italic>Mesoscutum</italic>: Uniformly dark brown. <italic>Scutellum</italic>: Uniformly dark brown. <italic>Hemelyton</italic>: Uniformly pale translucent brown. <italic>Ostiolar evaporative area</italic>: Dark brown to fuscous. <italic>Ventral surface</italic>: Thorax dark brown to dark reddish brown; abdomen dark reddish brown on segment II, III, and genital capsule, slightly paler in between. <italic>Legs</italic>: Coxa pale yellow, reddish brown at bases; femora, tibiae, tarsi, and claws uniformly pale yellow.</p><p><italic>Structure, texture, and vestiture</italic>: <italic>Antenna</italic>: Segment I set with a few, scattered, recumbent setae and two erect, subapical, bristlelike setae. <italic>Labium</italic>: Extending beyond metacoxae to abdominal segment II or III. <italic>Pronotum</italic>: Shiny, impunctate; anterior angles rounded; lateral margins weakly concave, flaring at posterior angles; posterior margin distinctly sinuate; calli weakly swollen; set with relatively long, semierect setae. <italic>Mesoscutum</italic>: Impunctate, broadly exposed; with a few scattered semierect setae. <italic>Scutellum</italic>: Weakly shining, impunctate; equilateral; set with scattered, semierect setae. <italic>Hemelytra</italic>: Macropterous, cuneus and membrane fully developed, extending well beyond apex of abdomen.</p><p><italic>Male genitalia</italic>: <italic>Left paramere</italic> (<xref ref-type="fig" rid="F20">Fig. 160</xref>): Mitt-shaped; right arm long, broad, apically blunt; left arm short, apically acute. <italic>Right paramere</italic> (<xref ref-type="fig" rid="F20">Fig. 161</xref>): Round. <italic>Endosoma</italic>: Teneral and damaged; not drawn. <italic>Phallotheca</italic> (<xref ref-type="fig" rid="F20">Fig. 162</xref>): slender, apically acute.</p><p><italic>Female</italic> (n = 4) (<xref ref-type="fig" rid="F4">Fig. 29</xref>): Length to apex of hemelytron 2.69–3.33 mm, length to base of cuneus 2.05–2.40 mm, width across hemelytra 0.82–1.02 mm. <italic>Head</italic>: Length 0.32–0.38 mm, width across eyes 0.56–0.64 mm, interocular width 0.29–0.30 mm. <italic>Labium</italic>: Length 1.12–1.44 mm. <italic>Antenna</italic>: Segment I length 0.26–0.34 mm, II 0.85–1.23 mm, III 0.61–0.78 mm, IV 0.51–0.56 mm. <italic>Pronotum</italic>: Length 0.29–0.37 mm, basal width 0.69–0.85 mm.</p><fig id="F21" position="float" orientation="portrait"><label>Figures 163–170.</label><caption><p>Male genitalia <bold>163–166</bold> <italic><tp:taxon-name>Tytthus parviceps</tp:taxon-name></italic> <bold>163</bold> left paramere <bold>164</bold> right paramere <bold>165</bold> endosoma <bold>166</bold> phallotheca <bold>167–170</bold> <italic><tp:taxon-name>Tytthus piceus</tp:taxon-name></italic> <bold>167</bold> left paramere <bold>168</bold> right paramere <bold>169</bold> endosoma <bold>170</bold> phallotheca.</p></caption><graphic xmlns:xlink="http://www.w3.org/1999/xlink" xlink:href="ZooKeys-220-001-g021.jpg" position="float" orientation="portrait" xlink:type="simple"/></fig></tp:treatment-sec><tp:treatment-sec sec-type="Etymology"><title>Etymology.</title><p>The specific epithet “pallidus” refers to the characteristic pale yellow first antennal segment.</p></tp:treatment-sec><tp:treatment-sec sec-type="Host"><title>Host.</title><p>Unknown.</p></tp:treatment-sec><tp:treatment-sec sec-type="Distribution"><title>Distribution.</title><p>Known from Brazil and Panama.</p></tp:treatment-sec><tp:treatment-sec sec-type="Type material"><title>Type material.</title><p><bold>Holotype</bold> ♂ (00162199) (USNM): <bold>PANAMA:</bold> <bold>Darien: [</bold>Pinogana District], El Real, 19 Mar. 1953, F. S. Blanton, 1 ♂ (USNM). El Real, 08 Aug 1952, F. S. Blanton, 2 ♀♀ (00161392, 00161393) (USNM). <bold>Paratypes:</bold> <bold>BRAZIL: Amazonas:</bold> Reserva Ducke, 25 km NNE of Manaus, 120 m, 26 Jul 1973, R.T. Schuh, 2 ♀♀ (00165829) (AMNH).</p></tp:treatment-sec><tp:treatment-sec><!--Section generated to contain objects referenced in tp:taxon-treatment.--><fig id="F4" position="float" orientation="portrait"><label>Figures 24–34. </label><caption><p><italic><tp:taxon-name>Tytthus</tp:taxon-name></italic> spp. <bold>24</bold> <italic><tp:taxon-name>Tytthus mundulus</tp:taxon-name></italic>, macropterous ♂ (Hawaii, Oahu, Ewa Beach, 22 Nov. 1982, no coll. data, USNM) <bold>25</bold> <italic><tp:taxon-name>Tytthus mundulus</tp:taxon-name></italic>, macropterous ♀ (Hawaii, Oahu, Barbers Point, Mar. 1960, E. J. Ford, USNM) <bold>26</bold> <italic><tp:taxon-name>Tytthus neotropicalis</tp:taxon-name></italic>, macropterous ♂ (Brazil, Minas Gerais, Viçosa, 13 Oct.-1 Nov. 1985, T.J. Henry &amp; P.S.F. Fiuza, USNM) <bold>27</bold> <italic><tp:taxon-name>Tytthus neotropicalis</tp:taxon-name></italic>, macropterous ♀ (Brazil, Minas Gerais, Viçosa, 13 Oct.-1 Nov. 1985, T.J. Henry &amp; P.S.F. Fiuza, USNM) <bold>28</bold> <italic><tp:taxon-name>Tytthus pallidus</tp:taxon-name></italic>, macropterous ♂ (holotype, Panama, El Real, 19 Mar. 1953, F. S. Blanton, USNM) <bold>29</bold> <italic><tp:taxon-name>Tytthus pallidus</tp:taxon-name></italic> macropterous ♀ (Brazil, Amazonas, Reserva Ducke, 25 km NNE Manaus, 26 July 1973, R. T. Schuh, AMNH) <bold>30</bold> <italic><tp:taxon-name>Tytthus panamensis</tp:taxon-name></italic>, macropterous ♂ (Paratype: Panama, Canal Zone, Corozal, 14 Apr12, A. Busch, USNM) <bold>31</bold> <italic><tp:taxon-name>Tytthus panamensis</tp:taxon-name></italic>, macropterous ♀ (Panama, Canal Zone, Ft. Gulick, 21 Aug. 1952, F. S. Blanton, USNM) <bold>32</bold> <italic><tp:taxon-name>Tytthus parviceps</tp:taxon-name></italic>, macropterous ♂ (pale pronotum) (Bermuda, Paget Par., Paget Marsh, 14-22 July 1988, M. R. Wilson &amp; D. J. Hilburn, USNM) <bold>33</bold> <italic><tp:taxon-name>Tytthus parviceps</tp:taxon-name></italic>, macropterous ♀ (dark pronotum) (Florida, Sebring, 25-31 July, C. T. Parsons, USNM) <bold>34</bold> <italic><tp:taxon-name>Tytthus parviceps</tp:taxon-name></italic>, macropterous ♀ (pale pronotum) (Florida, Deerfield, 26 July 1948, R. H. Beamer, KU).</p></caption><graphic xmlns:xlink="http://www.w3.org/1999/xlink" xlink:href="ZooKeys-220-001-g004.jpg" position="float" orientation="portrait" xlink:type="simple"/></fig><fig id="F20" position="float" orientation="portrait"><label>Figures 156–162.</label><caption><p>Male genitalia <bold>156–159</bold> <italic><tp:taxon-name>Tytthus neotropicalis</tp:taxon-name></italic> <bold>156</bold> left paramere <bold>157</bold> right paramere <bold>158</bold> endosoma <bold>159</bold> phallotheca <bold>160–163</bold> <italic><tp:taxon-name>Tytthus pallidus</tp:taxon-name></italic> <bold>160</bold> left paramere <bold>161</bold> right paramere <bold>162</bold> phallotheca.</p></caption><graphic xmlns:xlink="http://www.w3.org/1999/xlink" xlink:href="ZooKeys-220-001-g020.jpg" position="float" orientation="portrait" xlink:type="simple"/></fig></tp:treatment-sec></tp:taxon-treatment>
