# Supplementary material for: Revision of the Plant Bug Genus Tytthus (Hemiptera, Heteroptera, Miridae, Phylinae)
Source: Zookeys. 2012 Sep 10;(220):1–114. doi: 10.3897/zookeys.220.2178 (PMC3459032; doi:10.3897/zookeys.220.2178)
Supplement: XML Treatment for Tytthus panamensis [file zookeys.220.2178-treatment17.xml]

<!DOCTYPE tp:taxon-treatment
  PUBLIC "-//TaxonX//DTD Taxonomic Treatment Publishing DTD v0 20100105//EN" "tax-treatment-NSO.dtd">
<tp:taxon-treatment xmlns:tp="http://www.plazi.org/taxpub"><tp:treatment-meta><mixed-citation publication-type="journal"><person-group><name><surname>Henry</surname><given-names>Thomas J.</given-names></name></person-group><article-title>Revision of the Plant Bug Genus 
                    <italic>Tytthus</italic>  (Hemiptera, Heteroptera, Miridae, Phylinae)
                </article-title><source>Zookeys</source><day>10</day><month>9</month><year>2012</year><volume>2012</volume><issue>220</issue><fpage>1</fpage><lpage>114</lpage><pub-id pub-id-type="doi">10.3897/zookeys.220.2178</pub-id></mixed-citation></tp:treatment-meta><tp:nomenclature><tp:taxon-name>
                        <tp:taxon-name-part taxon-name-part-type="genus">Tytthus</tp:taxon-name-part>
                        <tp:taxon-name-part taxon-name-part-type="species">panamensis</tp:taxon-name-part>
                    <object-id xmlns:xlink="http://www.w3.org/1999/xlink" xlink:type="simple">http://species-id.net/wiki/Tytthus_panamensis</object-id>
								</tp:taxon-name><tp:taxon-authority>Carvalho &amp; Southwood</tp:taxon-authority><xref ref-type="fig" rid="F4">Figs 30, 31</xref><tp:nomenclature-citation-list><tp:nomenclature-citation><tp:taxon-name>Tytthus panamensis</tp:taxon-name><comment><xref ref-type="bibr" rid="B23">Carvalho and Southwood 1955</xref>: 32 (orig. descrip.); Carvalho 1958: 158 (cat.); <xref ref-type="bibr" rid="B19">Carvalho and Afonso 1977</xref>: 9 (list); <xref ref-type="bibr" rid="B21">Carvalho and Froeschner 1987</xref>: 218 (list, type info.); <xref ref-type="bibr" rid="B106">Schuh 1995</xref>: 249 (cat.); <xref ref-type="bibr" rid="B41">Froeschner 1999</xref>: 133 (list, note).</comment></tp:nomenclature-citation></tp:nomenclature-citation-list></tp:nomenclature><tp:treatment-sec sec-type="Diagnosis"><title>Diagnosis.</title><p><italic><tp:taxon-name>Tytthus panamensis</tp:taxon-name></italic> is a small species distinguished by the combination of the fuscous head, pronotum, and scutellum; the fuscous antennal segment I, with only the apex pale; the pale yellowish brown antennal segment II; and the uniformly pale legs. All known specimens are macropterous.</p><p>It is most similar to <italic><tp:taxon-name>Tytthus pallidus</tp:taxon-name></italic>, sp. n. in overall size and color, including the reduced or apparent lack of an interocular spot on the head and the uniformly pale legs. It differs in having a dark brown antennal segment I, with only the apex pale, and a pale brown antennal segment II, whereas <italic><tp:taxon-name>Tytthus pallidus</tp:taxon-name></italic> has a pale antennal segment I, with only a narrow dark ring at the base, and segment II is dark brown. <italic><tp:taxon-name>Tytthus panamensis</tp:taxon-name></italic> keys near <italic><tp:taxon-name>Tytthus vagus</tp:taxon-name></italic> based on the dark antennal segment I with only the apex pale, but can be distinguished by the uniformly pale yellowish brown antennal segment II and hind femur.</p></tp:treatment-sec><tp:treatment-sec sec-type="Description"><title>Description.</title><p><italic>Male</italic> (n =1, plus holotype in parentheses) (<xref ref-type="fig" rid="F4">Fig. 30</xref>): Length to apex of hemelytron 2.21 mm (2.37 mm), length to base of cuneus 1.57 mm (1.63 mm), width across hemelytra 2.21 mm (2.37 mm). <italic>Head</italic>: Length 0.26 mm (0.29 mm), width across eyes 0.48 mm (0.51 mm), interocular width 0.24 mm (0.26 mm). <italic>Labium</italic>: Length 0.85 mm (0.93 mm). <italic>Antenna</italic>: Segment I length 0.30 mm (0.35 mm), II 0.88 mm (0.99 mm), III missing (0.56 mm), IV missing (missing). <italic>Pronotum</italic>: Length 0.22 mm (0.22 mm), basal width 0.58 mm (0.66 mm).</p><p><italic>Coloration</italic>: <italic>Head</italic>: Uniformly dark brown, pale interocular spot found in all other species (except <italic>Tytthus pallidus</italic>) apparently absent; eyes dark brown to fuscous. <italic>Labium</italic>: Uniformly pale yellow. <italic>Antenna</italic>: Segment I dark brown, narrowly pale at apex; segment II pale yellowish brown; segments III and IV brown. <italic>Pronotum</italic>: Uniformly dark brown. <italic>Mesoscutum</italic>: Uniformly dark brown. <italic>Scutellum</italic>: Uniformly dark brown. <italic>Hemelytron</italic>: Uniformly pale translucent brown. <italic>Ostiolar evaporative area</italic>: Reddish brown. <italic>Ventral surface</italic>: Thorax and abdomen uniformly dark reddish brown. <italic>Legs</italic>: Procoxae<!--PageBreak--> pale yellow; meso- and metacoxae pale yellow, with bases reddish brown; femora, tibiae, tarsi, and claws uniformly pale yellow.</p><p><italic>Structure, texture, and vestiture</italic>: <italic>Head</italic>: Shiny, impunctate; buccula slender, tapering posteriorly, ending near level with middle of eye. <italic>Labium</italic>: Extending to apices of meso- or bases of metacoxae; segment I extending beyond base of head to anterior edge of xyphus before procoxae. <italic>Antenna</italic>: Segment I with relatively sparse, short, recumbent setae and two, long, subpical, bristlelike setae; segment II thickly set with short, recumbent setae, intermixed with a few more scattered, semierect setae. <italic>Pronotum</italic>: Shiny, impunctate; anterior angles weakly rounded; lateral margins straight, gradually widening to posterior angles; basal margin weakly sinuate; set with scattered recumbent and semierect setae. <italic>Mesoscutum</italic>: Shiny, impunctate, broadly exposed; set with a few short, semierect setae. <italic>Scutellum</italic>: Shiny, impunctate, equilateral; set with a few scattered, short, recumbent and semierect setae. <italic>Hemelytron</italic>: Macropterous, cuneus and membrane fully developed, extending posteriorly well beyond apex of abdomen; evenly set with relatively long, recumbent setae.</p><p><italic>Male genitalia</italic>: Not examined. See note below.</p><p><italic>Female</italic> (n = 1) (<xref ref-type="fig" rid="F4">Fig. 31</xref>): Length to apex of hemelytron 2.91mm, length to base of cuneus 1.98 mm, width across hemelytra 0.80 mm. <italic>Head</italic>: Length 0.34 mm, width across eyes 0.59 mm, interocular width 0.29 mm. <italic>Labium</italic>: Length 1.20 mm. <italic>Antenna</italic>: Missing. <italic>Pronotum</italic>: Length 0.27 mm, basal width 0.74 mm.</p><p>Similar to male in overall appearance, differing primarily in the broader body form.</p></tp:treatment-sec><tp:treatment-sec sec-type="Host"><title>Host.</title><p>Unknown.</p></tp:treatment-sec><tp:treatment-sec sec-type="Distribution"><title>Distribution.</title><p>Described and known only from Panama.</p></tp:treatment-sec><tp:treatment-sec sec-type="Discussion"><title>Discussion.</title><p>The one male paratype previously had been dissected and the genitalia apparently were placed in a glass genitalia vial sealed with a cork stopper. Since that dissection, the cork has dried and crumbled and the genitalia are missing from the vial. I now have placed the glass vial inside a polyethylene vial, sealed it with a neoprene stopper, and reattached it to the specimen pin.</p></tp:treatment-sec><tp:treatment-sec sec-type="Type material examined"><title>Type material examined.</title><p><bold>Holotype</bold> ♂ (00162200) (USNM): <bold>PANAMA:</bold> <bold>Canal Zone:</bold> Corozal, <named-content xmlns:xlink="http://www.w3.org/1999/xlink" content-type="dwc:verbatimCoordinates" xlink:type="simple">8.98844°N, 79.5719°W</named-content>,14 Apr 1912, A. Busck, at light. <bold>Paratypes</bold>: Same data as for holotype, 1 ♂ (00161395) (USNM), 1 ♀ (00161394) (USNM).</p></tp:treatment-sec><tp:treatment-sec sec-type="Other specimens examined"><title>Other specimens examined.</title><p><bold>PANAMA:</bold> <bold>Canal Zone:</bold>. Fort Gulick, <named-content xmlns:xlink="http://www.w3.org/1999/xlink" content-type="dwc:verbatimCoordinates" xlink:type="simple">9.31667°N, 79.86667°W</named-content>, 21 Aug 1952, F. S. Blanton, 1 ♀ (00162201) (USNM). <bold>Darien:</bold> Garachine, <named-content xmlns:xlink="http://www.w3.org/1999/xlink" content-type="dwc:verbatimCoordinates" xlink:type="simple">8.06472°N, 78.36277°W</named-content>, 17 Feb 1953, F. S. Blanton, 1 ♀ (00161396) (USNM).</p></tp:treatment-sec><tp:treatment-sec><!--Section generated to contain objects referenced in tp:taxon-treatment.--><fig id="F4" position="float" orientation="portrait"><label>Figures 24–34. </label><caption><p><italic><tp:taxon-name>Tytthus</tp:taxon-name></italic> spp. <bold>24</bold> <italic><tp:taxon-name>Tytthus mundulus</tp:taxon-name></italic>, macropterous ♂ (Hawaii, Oahu, Ewa Beach, 22 Nov. 1982, no coll. data, USNM) <bold>25</bold> <italic><tp:taxon-name>Tytthus mundulus</tp:taxon-name></italic>, macropterous ♀ (Hawaii, Oahu, Barbers Point, Mar. 1960, E. J. Ford, USNM) <bold>26</bold> <italic><tp:taxon-name>Tytthus neotropicalis</tp:taxon-name></italic>, macropterous ♂ (Brazil, Minas Gerais, Viçosa, 13 Oct.-1 Nov. 1985, T.J. Henry &amp; P.S.F. Fiuza, USNM) <bold>27</bold> <italic><tp:taxon-name>Tytthus neotropicalis</tp:taxon-name></italic>, macropterous ♀ (Brazil, Minas Gerais, Viçosa, 13 Oct.-1 Nov. 1985, T.J. Henry &amp; P.S.F. Fiuza, USNM) <bold>28</bold> <italic><tp:taxon-name>Tytthus pallidus</tp:taxon-name></italic>, macropterous ♂ (holotype, Panama, El Real, 19 Mar. 1953, F. S. Blanton, USNM) <bold>29</bold> <italic><tp:taxon-name>Tytthus pallidus</tp:taxon-name></italic> macropterous ♀ (Brazil, Amazonas, Reserva Ducke, 25 km NNE Manaus, 26 July 1973, R. T. Schuh, AMNH) <bold>30</bold> <italic><tp:taxon-name>Tytthus panamensis</tp:taxon-name></italic>, macropterous ♂ (Paratype: Panama, Canal Zone, Corozal, 14 Apr12, A. Busch, USNM) <bold>31</bold> <italic><tp:taxon-name>Tytthus panamensis</tp:taxon-name></italic>, macropterous ♀ (Panama, Canal Zone, Ft. Gulick, 21 Aug. 1952, F. S. Blanton, USNM) <bold>32</bold> <italic><tp:taxon-name>Tytthus parviceps</tp:taxon-name></italic>, macropterous ♂ (pale pronotum) (Bermuda, Paget Par., Paget Marsh, 14-22 July 1988, M. R. Wilson &amp; D. J. Hilburn, USNM) <bold>33</bold> <italic><tp:taxon-name>Tytthus parviceps</tp:taxon-name></italic>, macropterous ♀ (dark pronotum) (Florida, Sebring, 25-31 July, C. T. Parsons, USNM) <bold>34</bold> <italic><tp:taxon-name>Tytthus parviceps</tp:taxon-name></italic>, macropterous ♀ (pale pronotum) (Florida, Deerfield, 26 July 1948, R. H. Beamer, KU).</p></caption><graphic xmlns:xlink="http://www.w3.org/1999/xlink" xlink:href="ZooKeys-220-001-g004.jpg" position="float" orientation="portrait" xlink:type="simple"/></fig></tp:treatment-sec><ref-list><ref id="B23"><mixed-citation xmlns:xlink="http://www.w3.org/1999/xlink" xlink:type="simple"><person-group><name name-style="western"><surname>Carvalho</surname><given-names>JCM</given-names></name><name name-style="western"><surname>Southwood</surname><given-names>TRE</given-names></name></person-group> (<year>1955</year>)<source> Revisão do complexo <italic>Cyrtorhinus</italic> Fieber – <italic>Mecomma</italic> Fieber (Hemiptera-Heteroptera, Miridae). Boletim do Museu Paraense Emilio Goeldi 11: 1–72, 25 Figs</source></mixed-citation></ref><ref id="B19"><mixed-citation xmlns:xlink="http://www.w3.org/1999/xlink" xlink:type="simple"><person-group><name name-style="western"><surname>Carvalho</surname><given-names>JCM</given-names></name><name name-style="western"><surname>Afonso</surname><given-names>CRS</given-names></name></person-group> (<year>1977</year>)<article-title> Mirídeos neotropicais, CCVIII: Sobre uma coleção enviada para Estudo Pela Academia de Ciencias da California (Hemiptera).</article-title><source>Revista Brasileira de Biologia </source><volume>37</volume>: <fpage>7</fpage>-<lpage>16</lpage>.</mixed-citation></ref><ref id="B21"><mixed-citation xmlns:xlink="http://www.w3.org/1999/xlink" xlink:type="simple"><person-group><name name-style="western"><surname>Carvalho</surname><given-names>JCM</given-names></name><name name-style="western"><surname>Froeschner</surname><given-names>RC</given-names></name></person-group> (<year>1987</year>)<article-title> Taxonomic names proposed in the insect order Heteroptera by Jose Candido de Melo Carvalho from 1943 to January 1985, with type depositories.</article-title><source>Journal of the New York Entomological Society </source><volume>95</volume>: <fpage>121</fpage>-<lpage>224</lpage>.</mixed-citation></ref><ref id="B106"><mixed-citation xmlns:xlink="http://www.w3.org/1999/xlink" xlink:type="simple"><person-group><name name-style="western"><surname>Schuh</surname><given-names>RT</given-names></name></person-group> (<year>1995</year>)<source> Plant Bugs of the World (Insecta: Heteroptera: Miridae). Systematic Catalog, Distributions, Host List, and Bibliography. New York Entomological Society, New York. 1329 pp. (http://research.amnh.org/pbi/catalog) [accessed during preparation of ms. through Sept. 2011].</source></mixed-citation></ref><ref id="B41"><mixed-citation xmlns:xlink="http://www.w3.org/1999/xlink" xlink:type="simple"><person-group><name name-style="western"><surname>Froeschner</surname><given-names>RC</given-names></name></person-group> (<year>1999</year>)<article-title> True bugs (Heteroptera) of Panama: A synoptic catalog as a contribution to the study of Panamanian biodiversity.</article-title><source>Memoirs of the American Entomological Institute </source><volume>61</volume>: <fpage>1</fpage>-<lpage>393</lpage>.</mixed-citation></ref></ref-list></tp:taxon-treatment>
