# Supplementary material for: Revision of the Plant Bug Genus Tytthus (Hemiptera, Heteroptera, Miridae, Phylinae)
Source: Zookeys. 2012 Sep 10;(220):1–114. doi: 10.3897/zookeys.220.2178 (PMC3459032; doi:10.3897/zookeys.220.2178)
Supplement: XML Treatment for Tytthus parviceps [file zookeys.220.2178-treatment18.xml]

<!DOCTYPE tp:taxon-treatment
  PUBLIC "-//TaxonX//DTD Taxonomic Treatment Publishing DTD v0 20100105//EN" "tax-treatment-NSO.dtd">
<tp:taxon-treatment xmlns:tp="http://www.plazi.org/taxpub"><tp:treatment-meta><mixed-citation publication-type="journal"><person-group><name><surname>Henry</surname><given-names>Thomas J.</given-names></name></person-group><article-title>Revision of the Plant Bug Genus 
                    <italic>Tytthus</italic>  (Hemiptera, Heteroptera, Miridae, Phylinae)
                </article-title><source>Zookeys</source><day>10</day><month>9</month><year>2012</year><volume>2012</volume><issue>220</issue><fpage>1</fpage><lpage>114</lpage><pub-id pub-id-type="doi">10.3897/zookeys.220.2178</pub-id></mixed-citation></tp:treatment-meta><tp:nomenclature><tp:taxon-name>
                        <tp:taxon-name-part taxon-name-part-type="genus">Tytthus</tp:taxon-name-part>
                        <tp:taxon-name-part taxon-name-part-type="species">parviceps</tp:taxon-name-part>
                    <object-id xmlns:xlink="http://www.w3.org/1999/xlink" xlink:type="simple">http://species-id.net/wiki/Tytthus_parviceps</object-id>
								</tp:taxon-name><tp:taxon-authority>(Reuter)</tp:taxon-authority><xref ref-type="fig" rid="F4">Figs 32–34</xref><xref ref-type="fig" rid="F21">163–166</xref><tp:nomenclature-citation-list><tp:nomenclature-citation><tp:taxon-name>Cyrtorhinus parviceps</tp:taxon-name><comment><xref ref-type="bibr" rid="B94">Reuter 1890</xref>: 258 (orig. descrip.); <xref ref-type="bibr" rid="B13">Carvalho 1952</xref>: 80 (list).</comment></tp:nomenclature-citation><tp:nomenclature-citation><tp:taxon-name>Cylloceps pellicia</tp:taxon-name><comment><xref ref-type="bibr" rid="B117">Uhler 1893</xref>: 712 (orig. descrip.); <xref ref-type="bibr" rid="B2">Barber 1914</xref>: 500.; <xref ref-type="bibr" rid="B124">Van Duzee 1917</xref>: 418; (cat.); <xref ref-type="bibr" rid="B4">Blatchley 1926</xref>: 860 (descrip.); <xref ref-type="bibr" rid="B69">Knight 1927b</xref>: 105 (n. comb.). Synonymized by <xref ref-type="bibr" rid="B29">China 1924</xref>: 444; lectotype designated below.</comment></tp:nomenclature-citation><!--PageBreak--><tp:nomenclature-citation><tp:taxon-name>Cyrtorhinus parviceps</tp:taxon-name><comment> var. <italic>thoracicus</italic><xref ref-type="bibr" rid="B50">Horváth 1909</xref>: 294 (orig. descrip.); <xref ref-type="bibr" rid="B86">Oshanin 1910</xref>: 836 (cat.); <xref ref-type="bibr" rid="B88">Poppius 1914</xref>: 70 (descrip.); <xref ref-type="bibr" rid="B29">China 1924</xref>: 444 (list); <xref ref-type="bibr" rid="B73">Lindberg 1953</xref>: 126 (list). Lectotype designated by <xref ref-type="bibr" rid="B60">Kerzhner 1996</xref>: 102.</comment></tp:nomenclature-citation><tp:nomenclature-citation><tp:taxon-name>Cyrtorhinus pygmaeus</tp:taxon-name><comment>: <xref ref-type="bibr" rid="B124">Van Duzee 1917</xref>: 824 (misident.).</comment></tp:nomenclature-citation><tp:nomenclature-citation><tp:taxon-name>Cyrtorhinus pygmaeus</tp:taxon-name><comment>: <xref ref-type="bibr" rid="B4">Blatchley 1926</xref>: 853 (descrip., misident.); <xref ref-type="bibr" rid="B3">Barber 1954</xref>: 15 (list).</comment></tp:nomenclature-citation><tp:nomenclature-citation><tp:taxon-name>Tytthus pygmaeus</tp:taxon-name><comment> form <italic>intermedia</italic><xref ref-type="bibr" rid="B113">Stichel 1956</xref>: 272 (orig. descrip.). Synonymized by <xref ref-type="bibr" rid="B106">Schuh 1995</xref>: 249.</comment></tp:nomenclature-citation><tp:nomenclature-citation><tp:taxon-name>Cyrtorhinus pellicia</tp:taxon-name><comment>: <xref ref-type="bibr" rid="B52">Ingham et al. 1995</xref>: 73 (note).</comment></tp:nomenclature-citation><tp:nomenclature-citation><tp:taxon-name>Tytthus parviceps</tp:taxon-name><comment>: <xref ref-type="bibr" rid="B23">Carvalho and Southwood 1955</xref>: 21 (descrip., n. comb.); <xref ref-type="bibr" rid="B15">Carvalho 1956</xref>: 41 (descrip., hosts) 1958: 158 (cat.); <xref ref-type="bibr" rid="B103">Schmitz 1976</xref>: 502; <xref ref-type="bibr" rid="B82">Nguyen et al. 1984</xref>: 1 (note); <xref ref-type="bibr" rid="B46">Henry and Wheeler 1988</xref>: 458 (cat.); <xref ref-type="bibr" rid="B45">Henry and Hilburn 1990</xref>: 681 (distr., host); <xref ref-type="bibr" rid="B75">Linnavuori 1993</xref>: 141 (distr.); <xref ref-type="bibr" rid="B106">Schuh 1995</xref>: 249; <xref ref-type="bibr" rid="B76">Linnavuori and Van Harten 1997</xref>: 188 (distr., host); <xref ref-type="bibr" rid="B9">Carapezza 1997</xref>: 108 (distr.), <xref ref-type="bibr" rid="B10">1998</xref>: 37 (distr., fig.); <xref ref-type="bibr" rid="B61">Kerzhner and Josifov 1999</xref>: 441 (cat.); <xref ref-type="bibr" rid="B41">Froeschner 1999</xref>: 133 (list); Wheeler 2000: 665 (hosts, biol., review) 2001: 278 (hosts, biol., review); <xref ref-type="bibr" rid="B47">Hernández and Henry 2010</xref>: 123 (diag., hosts).</comment></tp:nomenclature-citation></tp:nomenclature-citation-list></tp:nomenclature><tp:treatment-sec sec-type="Diagnosis"><title>Diagnosis.</title><p>This widespread circumtropical species is best distinguished by the pale yellow anterior area of the pronotum on almost all specimens, a characteristic found only in some specimens of <italic><tp:taxon-name>Tytthus chinensis</tp:taxon-name></italic> and certain color forms of <italic><tp:taxon-name>Tytthus pygmaeus</tp:taxon-name></italic>. It is also recognized by the combination of the black head, with large, yellow interocular spots; black antennal segment I, with the apex and base of segment I narrowly pale, yellowish-brown to brown segment II with the base black (but often uniformly fuscous or black); black scutellum, pale translucent hemelytra; and uniformly pale yellow legs, with a fuscous knee spot on each tibia. <italic><tp:taxon-name>Tytthus parviceps</tp:taxon-name></italic> is readily distinguished from <italic><tp:taxon-name>Tytthus pymaeus</tp:taxon-name></italic> by the knee spots at the bases of the tibiae. From <italic><tp:taxon-name>Tytthus chinensis</tp:taxon-name></italic> it is distinguished by the usually extensively yellow anterior third to one half of the pronotum and the more strongly C-shaped (<xref ref-type="fig" rid="F21">Fig. 165</xref>) endosoma. Only macropterous individuals of this species are known.</p></tp:treatment-sec><tp:treatment-sec sec-type="Description"><title>Description.</title><p><italic>Male</italic> (n = 10) (<xref ref-type="fig" rid="F4">Fig. 32</xref>): Length to apex of hemelytron 2.11–2.46 mm, length to base of cuneus 1.50–1.70 mm, width across hemelytra 0.74–0.82 mm. <italic>Head</italic>: Length 0.26–0.27 mm, width across eyes 0.53–0.56 mm, interocular width 0.27–0.29 mm. <italic>Labium</italic>: Length 0.82–0.86 mm. <italic>Antenna</italic>: Segment I length 0.24–0.26 mm, II 0.72–0.80 mm, III 0.42–0.48 mm, IV 0.37–0.40 mm. <italic>Pronotum</italic>: Length 0.27–0.30 mm, basal width 0.67–0.74 mm.</p><p><italic>Coloration</italic>: <italic>Head</italic>: Uniformly fuscous to black, with a large, yellow, interocular spot touching inner margin of each eye, spots nearly contiguous in some individuals; eyes fuscous to dark reddish brown. <italic>Labium</italic>: Uniformly pale yellow, except brown apical half of segment IV. <italic>Antenna</italic>: Segment I black, with the apex pale yellow; segment II yellowish brown to brown, with base black but sometimes uniformly black; segments III–IV uniformly fuscous to black. <italic>Pronotum</italic>: Anterior half typically broadly yellow from margin to margin, sometimes yellow area reduced so lateral margins and area between calli become invaded with fuscous, to the extreme with yellow greatly reduced<!--PageBreak--> or absent; posterior half uniformly fuscous to black. <italic>Mesoscutum</italic>: Uniformly yellowish brown to fuscous. <italic>Scutellum</italic>: Uniformly fuscous to black. <italic>Hemelytron</italic>: Uniformly translucent yellow. <italic>Ostiolar evaporative area</italic>: Uniformly yellow to yellow with central area of auricle invaded by fuscous. <italic>Ventral surface</italic>: Anterior half of proacetabula yellow, propleura, pro- and mesosterna black; metapleura yellowish, invaded by fuscous; abdomen largely yellowish, with only genital capsule fuscous or black. <italic>Legs</italic>: Uniformly yellow, with only bases of tibiae fuscous.</p><p><italic>Structure, texture, and vestiture</italic>: <italic>Head</italic>: Weakly shiny, impunctate; buccula slender, extending posteriorly, ending near level with hind margin of eye; thickly set with short to relatively long semierect setae, especially on frons. <italic>Labium</italic>: Extending to apices of meso- or bases of metacoxae; segment I extending beyond base of head to xyphyus just before procoxae. <italic>Antenna</italic>: Segment I set with short, recumbent setae and two, long, subapical, bristlelike setae; segment II thickly set with short, recumbent setae, intermixed with row of longer, erect setae (similar to <italic>Tytthus chinensis</italic>) along ventral surface. <italic>Pronotum</italic>: Anterior angles rounded; lateral margins weakly concave, gradually widening to rounded posterior angles; posterior margin weakly sinuate. <italic>Mesoscutum</italic>: Weakly shiny, impunctate; set with a few scattered, semierect setae. <italic>Scutellum</italic>: Weakly shiny, impunctate; equilateral; set with a few scattered recumbent and semierect setae. <italic>Hemelytron</italic>: Macropterous, cuneus and membrane fully developed, extending posteriorly well beyond apex of abdomen; evenly set with relatively long, recumbent setae.</p><p><italic>Male genitalia</italic>: <italic>Left paramere</italic> (<xref ref-type="fig" rid="F21">Fig. 163</xref>): Mitt-shaped; right arm long, broad, almost triangular, bluntly pointed apically; left arm relatively long, apically pointed. <italic>Right paramere</italic> (<xref ref-type="fig" rid="F21">Fig. 164</xref>): Oval. <italic>Endosoma</italic> (<xref ref-type="fig" rid="F21">Fig. 165</xref>): Strongly C-shaped, blunt apically. <italic>Phallotheca</italic> (<xref ref-type="fig" rid="F21">Fig. 166</xref>): Slender, apically acute.</p><p><italic>Female</italic> (n = 10) (<xref ref-type="fig" rid="F4">Figs 33, 34</xref>): Length to apex of hemelytron 2.40–3.04 mm, length to base of cuneus 1.79–2.21 mm, width across hemelytra 1.02–1.09 mm. <italic>Head</italic>: Length 0.29–0.30 mm, width across eyes 0.59–0.64 mm, interocular width 0.30–0.32 mm. <italic>Labium</italic>: Length 0.88–1.04 mm. <italic>Antenna</italic>: Segment I length 0.26–0.29 mm, II 0.69–0.86 mm, III 0.43–0.56 mm, IV 0.43–0.50 mm. <italic>Pronotum</italic>: Length 0.34–0.38 mm, basal width 0.86–0.98 mm.</p><p>Similar to male, differing primarily in the larger size and broader body form.</p></tp:treatment-sec><tp:treatment-sec sec-type="Hosts"><title>Hosts.</title><p>In the New World, <italic><tp:taxon-name>Tytthus parviceps</tp:taxon-name></italic> has been associated with the delphacid <italic><tp:taxon-name>Saccarosydne saccharivora</tp:taxon-name></italic> (Westwood) (<xref ref-type="bibr" rid="B23">Carvalho and Southwood 1955</xref>) and the sugarcane delphacid, <italic><tp:taxon-name>Perkinsiella saccaricida</tp:taxon-name></italic> Kirkaldy (<xref ref-type="bibr" rid="B111">Sosa 1985</xref>), on sugarcane in Florida and Ecuador. It also has been taken on <italic><tp:taxon-name>Spartina alterniflora</tp:taxon-name></italic> Loisel [<tp:taxon-name>Poaceae</tp:taxon-name>] in North Carolina (Wheeler and Henry 1992). In the Old World, it is known to prey on eggs of the brown plant hopper, <italic><tp:taxon-name>Nilaparvata lugens</tp:taxon-name></italic> (Stål), in India and sugarcane delphacid in Australia (<xref ref-type="bibr" rid="B7">Bull 1981</xref>).</p></tp:treatment-sec><tp:treatment-sec sec-type="Distribution"><title>Distribution.</title><p>In the New World, this widespread circumtropical and subtropical species is known from Central and South America (see specimen data below), the West Indies, Bermuda, and Florida and North Carolina in the United States (<xref ref-type="bibr" rid="B45">Henry and Hilburn 1990</xref>, Wheeler and Henry 1992). In the Old World, it has been reported from southern Europe, the Middle East, Africa, eastern (Far-Eastern Russia, Korea) <!--PageBreak-->and southeastern Asia, Australia, India, and islands in the Indian, Pacific, and southern Atlantic oceans (Wheeler and Henry 1992, <xref ref-type="bibr" rid="B61">Kerzhner and Josifov 1999</xref>). <xref ref-type="bibr" rid="B27">Cassis and Gross (1995)</xref> omitted this species from the Australian list, suggesting that reports in the literature should be referred to the similar-appearing <italic><tp:taxon-name>Tytthus chinensis</tp:taxon-name></italic>.</p></tp:treatment-sec><tp:treatment-sec sec-type="Discussion"><title>Discussion.</title><p><italic><tp:taxon-name>Tytthus parviceps</tp:taxon-name></italic>, described from Egypt, is similar to <italic><tp:taxon-name>Tytthus chinensis</tp:taxon-name></italic> in nearly all external characters, except for the strongly pale yellow anterior area around the calli of the pronotum, which may cause considerable confusion between these species when individuals of <italic><tp:taxon-name>Tytthus parviceps</tp:taxon-name></italic> with greatly reduced yellow markings or an entirely dark pronotum are encountered, or when specimens of <italic><tp:taxon-name>Tytthus chinensis</tp:taxon-name></italic> with more extensive yellow markings are found. Dissection of representative males of <italic><tp:taxon-name>Tytthus parviceps</tp:taxon-name></italic> from different regions (list localities) shows that the endosoma is consistently S-shaped, whereas specimens of <italic><tp:taxon-name>Tytthus chinensis</tp:taxon-name></italic> from (list localities) have a C-shaped endosoma.</p><p><xref ref-type="bibr" rid="B29">China (1924)</xref> synonymized <italic><tp:taxon-name>Cylloceps pellicia</tp:taxon-name></italic> Uhler with <italic><tp:taxon-name>Cyrtorhinus parviceps</tp:taxon-name></italic> after examining the “type-specimen” deposited in the Natural History Museum (BMNH). I have examined the female syntype of <italic><tp:taxon-name>Cyrtorhinus parviceps</tp:taxon-name></italic> from Egypt and a female<!--PageBreak--> syntype of <italic><tp:taxon-name>Cylloceps pellicia</tp:taxon-name></italic> from St. Vincent in the Natural History Museum, as well as a male syntype of <italic><tp:taxon-name>Capsus pellicia</tp:taxon-name></italic> from Cuba (labeled in Uhler’s hand) in the USNM collection, and agree that Uhler’s species is a junior synonym of <italic><tp:taxon-name>Tytthus parviceps</tp:taxon-name></italic> as now defined.</p><p>Also, <xref ref-type="bibr" rid="B55">Josifov and Kerzhner (1972)</xref>, in describing <italic><tp:taxon-name>Tytthus koreanus</tp:taxon-name></italic>, initially indicated that it was similar to <italic><tp:taxon-name>Tytthus parviceps</tp:taxon-name></italic> (Reuter) based on the extensive pale areas on the pronotum. However, they also added that the new species might be conspecific with <italic><tp:taxon-name>Tytthus chinensis</tp:taxon-name></italic> described from Hong Kong, which according to the original description (<xref ref-type="bibr" rid="B112">Stål 1860</xref>) and to <xref ref-type="bibr" rid="B96">Reuter (1903)</xref> is a larger species (3.00 mm) than <italic><tp:taxon-name>Tytthus parviceps</tp:taxon-name></italic>. Unfortunately, the type of <italic><tp:taxon-name>Tytthus chinensis</tp:taxon-name></italic> is lost and the current concept of this species was established by <xref ref-type="bibr" rid="B23">Carvalho and Southwood (1955)</xref> and <xref ref-type="bibr" rid="B15">Carvalho (1956)</xref> as smaller, with the pronotum entirely black. I have examined a large amount of material from Australia and the Indo-Pacific Region that contains a few individuals among mostly black specimens exhibiting a yellow pronotal color not too unlike that described by <xref ref-type="bibr" rid="B55">Josifov and Kerzhner (1972)</xref> for <italic><tp:taxon-name>Tytthus koreanus</tp:taxon-name></italic>. In addition, I have studied three specimens from Korea that also have more yellow on the anterior area of the pronotum but less than for typical specimens of <italic><tp:taxon-name>Tytthus parviceps</tp:taxon-name></italic>. As a consequence, I am treating <italic><tp:taxon-name>Tytthus koreanus</tp:taxon-name></italic> as a junior synonym of <italic><tp:taxon-name>Tytthus chinensis</tp:taxon-name></italic> (which see) until additional studies can show otherwise.</p></tp:treatment-sec><tp:treatment-sec sec-type="Type material examined"><title>Type material examined.</title><p>To ensure nomenclatural stability, I am selecting the following syntypes as lectotypes:</p><p><italic><tp:taxon-name>Cyrtorhinus parviceps</tp:taxon-name></italic> ♀ (BMNH): label 1 (circular label with orange ring) “Type”; label 2, “Le Cairo, V. 86, E. Antian, Schweinfor”; label 3 “Cyrtorhinus parviceps Reut. <underline>type</underline>; label 4 (here added, red printed label), “<bold>LECTOTYPE</bold>: ♀, <italic><tp:taxon-name>Cyrtorhinus parviceps</tp:taxon-name></italic> Uhler, by T. J. Henry”; label 4 “00085519 (BMNH).</p><p><italic><tp:taxon-name>Cylloceps pellicia</tp:taxon-name></italic>: ♂ (USNM): label 1, “Cuba”; label 2 (handwritten), “152”; label 3, “PR Uhler Collection”; label 4 (handwritten), “Cylloceps pellicia Cuba: Uhler”; label 5 (handwritten, except “Det. Uhler”), “Cylloceps pellicia Uhler Cuba [printed] Det Uhler”; label 6 (name handwritten; remainder printed), “Tytthus parviceps (Rt.) det JCMCarvalho)”; label 7 (here added, printed red label), “<bold>LECTOTYPE</bold>: ♂, <italic><tp:taxon-name>Cylloceps pellicia</tp:taxon-name></italic> Uhler, by T. J. Henry.” A female from “St. Vincent, May, H. H. Smith” in the BMNH with 00085520 (BMNH) is here designated as a paralectotype.</p></tp:treatment-sec><tp:treatment-sec sec-type="Other specimens examined"><title>Other specimens examined.</title><p><bold>ANTIGUA AND BARBUDA:</bold> <bold>Antigua:</bold> Galleon Beach, 03 Aug 1992, H.V. &amp; R.M. Baranowski, 2 ♀♀ (00161495, 00161496) (USNM). <bold>BAHAMAS:</bold> <bold>Andros Island:</bold> Fresh Creek, <named-content xmlns:xlink="http://www.w3.org/1999/xlink" content-type="dwc:verbatimCoordinates" xlink:type="simple">24.7°N, 77.76666°W</named-content>, 23 Apr 1953, E.B. Hayden, 1 ♂ (00165901) (plus 10 ♂♂, 3 ♀♀) (AMNH). Mangrove Cay, <named-content xmlns:xlink="http://www.w3.org/1999/xlink" content-type="dwc:verbatimCoordinates" xlink:type="simple">24.28333°N, 77.66666°W</named-content>, 26 Apr 1953, E.B. Hayden, 12 ♂♂ (00165889 - 00165900), 6 ♀♀ (00165861 - 00165866) (AMNH). <bold>Bimini:</bold> South Bimini Island, <named-content xmlns:xlink="http://www.w3.org/1999/xlink" content-type="dwc:verbatimCoordinates" xlink:type="simple">25.70623°N, 79.28204°W</named-content>, 6 m, Jun 1951, Cazier and C. &amp; P. Vaurie, 1 ♀ (00165913) (AMNH). <bold>Exuma Cays:</bold> Staniard Cay, <named-content xmlns:xlink="http://www.w3.org/1999/xlink" content-type="dwc:verbatimCoordinates" xlink:type="simple">24.18333°N, 76.41666°W</named-content>, 13 Jan 1953, E. B. Hayden &amp; L. Giovannoli, 9 ♂♂ (00165876 - 00165884), 7 ♀♀ (00165867 - 00165873) (AMNH). <bold>Nassau:</bold> <bold><italic>New Providence Co</italic>.:</bold> New Providence Island, 03 Jan 1953, E.B. Hayden, 1 ♀ (00165874) (AMNH). <bold>San Salvador Island:</bold> nr. Cockburn Town, <named-content xmlns:xlink="http://www.w3.org/1999/xlink" content-type="dwc:verbatimCoordinates" xlink:type="simple">24.0333°N, 74.5167°W</named-content>, 18 Mar 1953, L. Giovannoli &amp; G.B. Rabb, 4 ♂♂ (00165885 - 00165888), 1 ♂ (00165875) (AMNH). <bold>BARBADOS</bold>: H. <!--PageBreak-->H. Smith, 1 ♂ (BMNH). <bold>BELIZE:</bold> <bold>Belize:</bold> Big Falls Ranch, 23 Dec 1975, R. Akers, <italic>Oryza sativa</italic> (<tp:taxon-name>Poaceae</tp:taxon-name>), 1 ♂ (00161546) (USNM). <bold>BERMUDA:</bold> <bold>Devonshire Parish:</bold> Devonshire Marsh, 13 Jan 1988, T. J. Henry, 1 ♂ ( 00161503) (USNM); 14 Jul 1988 - 22 Jul 1988, M.R. Wilson &amp; D.J. Hilburn, 1 ♂ (00161502) (USNM). <bold>Paget Parish:</bold> Paget Marsh, 23 Jul 1971, N. L. H. Krauss, 1 ♂ (00161505) (USNM); 13 Jan 1988, T. J. Henry, 1 ♀ (00161504) (USNM); 14 Jul 1988 - 22 Jul 1998, M.R. Wilson &amp; D.J. Hilburn, 15 ♂♂ (00161468 - 00161482), 3 ♀♀ (00161483 - 00161485) (USNM) (an additional 10 ♂♂, 5 ♀♀ in BMNH). <bold>BRAZIL:</bold> <bold>Para:</bold> <bold><italic>Santarem Co</italic>.:</bold> Taperinha, 11 Jun 1927 - 20 Jun 1927, Zerny, 1 ♀ (00161614) (USNM). <bold>BURKINA FASO:</bold> <bold>Kadiogo:</bold> Upper Volta, Ouagadougou, 03 Nov 1973 - 05 Nov 1973, R. Linnavuori, 1 ♂ (00166054), 3 ♀♀ (00166055 - 00166057) (AMNH). <bold>CAMEROON:</bold> Locality unknown, 1983, Irct A. Renou, 3 ♂♂ (00161707 -  00161709), 4 ♀♀ (00161705 - 00161706, 00161767 - 00161768), 2 nymphs (00161710, 00161711) (USNM). <bold>CAYMAN ISLANDS:</bold> <bold>Grand Cayman:</bold> Grand Cayman, 05 Aug 1988, P. Fitzgerald, 1 nymph (00161587) (USNM). <bold>CHAD:</bold> Farcha, 20 May 1973 - 22 May 1973, R. Linnavuori, 1 ♀ (00166052) (AMNH). <bold>CHILE:</bold> <bold>Vicuna:</bold> El Pangue, Nov 1961, L.E. Peña, 2 ♂♂ (00161464, 00161465), 1 ♀ (00161466) (USNM). <bold>COSTA RICA:</bold> <bold>Guanacaste:</bold> 10 mi NW of Liberia, <named-content xmlns:xlink="http://www.w3.org/1999/xlink" content-type="dwc:verbatimCoordinates" xlink:type="simple">10.723°N, 85.344°W</named-content>, 25 Jul 1965, Paul J. Spangler, 1 ♀ (00161586) (USNM). <bold>CUBA:</bold> <bold>Cienfuegos:</bold> La Jiquima, 29 Jul 1956, J. M. Osorio, 2 ♂♂ (00161519, 00161520), 6 ♀♀ (00161521 - 00161526) (USNM). <bold>La Habana:</bold> Alamar-Cojimar, 10 m, 04 May 1966 - 05 May 1966, Jar. Prokop, 1 ♂ (00161463) (USNM). Habana-Marianao, 15 m, 15 Jun 1966 - 20 Jul 1966, F. Gregor, 1 ♂ (00161462) (USNM). <bold>Pinar del Rio:</bold> La Jiquima, 27 Jul 1956, J. Acuna, 5 ♂♂ (00161729 - 00161730, 00161539, 00161729 - 00161730), 6 ♀♀ (00161540 - 00161544, 00161728) (USNM). <bold>DEMOCRATIC REPUBLIC OF THE CONGO:</bold> <bold>Haut-Katanga:</bold> Lubumbashi, 10 Apr 1971 - 11 Apr 1971, R. Linnavuori, 1 ♂ (00166024) (AMNH); 25 Apr 1971 - 26 Apr 1971, R. Linnavuori, 1 ♂ (00166023) (AMNH). <bold>Nord-Kivu:</bold> Lac Edouard, 15 Jan 1936, Dr. H. Damas, 1 ♂ (00161766) (USNM). <bold>DOMINICAN REPUBLIC:</bold> <bold>La Altagracia:</bold> Nisibon, 03 May 1978, Woodruff &amp; Fairchild, 1 ♀ (00161584) (USNM). Nisibon, Finca Papagayo, 46 m, 04 Apr 2000 - 07 Apr 2000, T. J. Henry and R. E. Woodruff, 5 ♂♂ (00161486 - 00161490), 3 ♀♀ (00161491 - 00161493) (USNM). <bold>Pendernales:</bold> Cabo Rojo, Alcoa Headquarters, 13 Jun 1988, R. E. Woodruff, 1 ♀ (00161583), 1 ♀ (00161582) (USNM). <bold>Puerto Plata:</bold> Rio Camu, 19 km NE of Jarabacoa, 12 Jun 1969, Flint &amp; Gomez, 1 ♀ (00161591) (USNM). <bold>San Juan:</bold> Locality unknown, <named-content xmlns:xlink="http://www.w3.org/1999/xlink" content-type="dwc:verbatimCoordinates" xlink:type="simple">18.88°N, 71.27°W</named-content>, 19 Oct 1967, collector unknown, 1 ♀ (00161550) (USNM). <bold>San Pedro de Macoris:</bold> Santo Domingo, 8 mi up Macoris river, 16 Jul 1917, Harold Morrison, 3 ♂♂ (00161536 - 00161538) (USNM). <bold>ECUADOR:</bold> <bold>El Oro:</bold> Victoria-Arenillas, 150 m, 18 Aug 1977 - 19 Aug 1977, L. Pena G., 1 ♂ (00161580) (USNM). <bold>Guayas:</bold> Ingenio San Carlos, 29 Nov 1995, Walter Gordillo, 1 ♂ (00161547), 2 ♀♀ (00161548, 00161549) (USNM). <bold>Imbabura:</bold> Otavalo, 01 Jan 1970, R. Levi-Castillo, 1 ♂ (00161531), 2 ♀♀ (00161530, 00161610) (USNM). <bold>Pichincha:</bold> Ingenio San Ca<!--PageBreak-->rlos, 07 May 1982, Robert Morey, 1 ♂ (00161721), 1 ♀ (00161722) (USNM). <bold>EGYPT:</bold> <bold>6th of October Governorate:</bold> W. Desert, Bahariya Oasis, 12 May 1995, Dr. Ullrich, 1 ♂ (00161648) (USNM); 30 Apr 1996, Dr. Ullrich, 2 ♂♂ (00161651, 00161652), 2 ♀♀ (00161649, 00161650) (USNM). <bold>Aswan:</bold> Aswan, <named-content xmlns:xlink="http://www.w3.org/1999/xlink" content-type="dwc:verbatimCoordinates" xlink:type="simple">24.0875°N, 32.8989°E</named-content>, 25 Dec 1993, Dr. Ullrich, 2 ♂♂ (00161572, 00161573), 1 ♀ (00161571) (USNM). <bold>Cairo Governorate:</bold> 25 km SW of Cairo, Wadi Digla, 23 Jan 1998, Dr. Ullrich, 1 ♂ (00161575), 1 ♀ (00161576) (USNM). Cairo, Digla, Road to Wadi Digla, <named-content xmlns:xlink="http://www.w3.org/1999/xlink" content-type="dwc:verbatimCoordinates" xlink:type="simple">29.95861°N, 31.32041°E</named-content>, 01 Feb 1998, Dr. Ullrich, 4 ♂♂ (00161657 - 00161660), 3 ♀♀ (00161661 - 00161663) (USNM); 11 Feb 1998, Dr. Ullrich, 1 ♂ (00161577), 1 ♀ (00161616) (USNM). Dahshur, ca. 23 km S. Cairo, <named-content xmlns:xlink="http://www.w3.org/1999/xlink" content-type="dwc:verbatimCoordinates" xlink:type="simple">29.79908°N, 31.24625°E</named-content>, 29 May 1996, Dr. Ullrich, 12 ♂♂ (00161617 - 00161624, 00161632 - 00161633, 00161645 - 00161646), 17 ♀♀ (00161625 - 00161630, 00161634 - 00161644), 1 nymph (00161631) (USNM). El-Marg, 02 Apr 1912, Alfieri, 1 ♂ (00161654) (USNM). Maadi, 05 May 1931, Alfieri, 1 ♂ (00161655) (USNM); 29 Aug 1992, Dr. Ullrich, 1 ♀ (00161647) (USNM); 28 May 1996, Dr. Ullrich, 1 ♀ (00161653) (USNM). Meadi, 12 June 1961, R. Linnavuori, 1 ♂ (BMNH). Umgeb, Cairo, 1-19 June 1961, R. Linnavuori, 1 ♀ (BMNH). <bold>Fayum Governorate</bold>: Fayum, 13-14 June 1961, R. Linnavuori, 2 ♀♀ (BMNH). <bold>Qahirah:</bold> Cairo (‘Le Caire,’ ‘Al Qahirah’), <named-content xmlns:xlink="http://www.w3.org/1999/xlink" content-type="dwc:verbatimCoordinates" xlink:type="simple">30.05°N, 31.25°E</named-content>, May 1888, Schweinfurth, syntype, 1 ♀ (00085519) (BMNH). Meadi, <named-content xmlns:xlink="http://www.w3.org/1999/xlink" content-type="dwc:verbatimCoordinates" xlink:type="simple">29.9667°N, 31.25°E</named-content>, 20 m, 06 May 1931, H. Priesner, 1 ♂ (00235057) (ZISP). <bold>EL SALVADOR:</bold> <bold>La Libertad:</bold> La Libertad, 10 m, 29 Oct 1965, N. L. H. Krauss, 1 ♀ (00161589) (USNM). <bold>GHANA:</bold> Accra, 27 Sep 1943 - 29 Sep 1943, M.A. Locke, 1 ♂ (00161780), 3 ♀♀ (00161781 - 00161783) (USNM). <bold>GRENADA:</bold> Balthazar, Windward side, 07 Aug 1963, O. S. Flint, 1 ♀ (00161588) (USNM). <bold>GUATEMALA:</bold> <bold>San Marcos:</bold> 17.3 km SE of Talisman, Rio Cabuz at Hwy. CA2, <named-content xmlns:xlink="http://www.w3.org/1999/xlink" content-type="dwc:verbatimCoordinates" xlink:type="simple">14.85°N, 92.06666°W</named-content>, 200 m, 23 May 1973, G. F. Hevel, 1 ♀ (00161585) (USNM). <bold>GUYANA</bold>: Mibicury, 26 Feb 1998, Srinivasan, on “paddy plant hopper,” 8 ♂♂, 18 ♀♀ (BMNH). Demerara (?), Sahr, C. B. Williams, 1910, 1 ♀ (BMNH). <bold>HAITI</bold>: Gonave Id., 21 Jul 1931, B. M. 1931-448, 2 ♂♂, 1 ♀ (BMNH). <bold>INDIA:</bold> <bold>Manipur:</bold> Delhi, 01 Jan 1950, P.K. Pathek, 2 ♂♂ (00161701, 00161702), 2 ♀♀ (00161703, 00161704) (USNM). <bold>Orrisa</bold>: Cuttack, CRRI, 1980, “predatory on brown planthopper,” 3 ♂♂, 1 ♀ (BMNH). <bold>IRAN (ISLAMIC REPUBLIC OF):</bold> <bold>Hormozgan:</bold> Rodan, 27 Mar 2001 - 29 Mar 2001, R. &amp; S. Linnavuori, 3 ♂♂ (00161675 - 00161677), 1 ♀ (00161678) (USNM). <bold>Khuzestan:</bold> Dezful Research Station, garden, 30 Oct 1971 - 10 Nov 1971, L. Knutson, 1 ♂ (00161656) (USNM). Hormozgan Garband, 23-25 Feb. 2001, 26 Mar., 4 Apr. 2001, R. Linnavuori, 13 ♂♂, 11 ♀♀ (NMW). Harmozagan Oeshm Ramkan, 14-15 May 2002, R. Linnavuori, 1 ♂ (NMW). <bold>ISRAEL:</bold> <bold>Mehoz HaZafon (Northern region):</bold> Dan, <named-content xmlns:xlink="http://www.w3.org/1999/xlink" content-type="dwc:verbatimCoordinates" xlink:type="simple">33.21666°N, 35.65°E</named-content>, 07 Jul 1958, R. Linnavuori, 1 ♂ (00235058) (ZISP). Deganya, <named-content xmlns:xlink="http://www.w3.org/1999/xlink" content-type="dwc:verbatimCoordinates" xlink:type="simple">32.7°N, 35.56666°E</named-content>, 23 Jul 1958, R. Linnavuori, 1 ♀ (00235173) (ZISP).N. Distr., Bet-Savoa Res., 8-9 Aug. 1986, R. Linnavuori, 1 ♂, 3 ♀♀ (NMW). N. Distr., Dan, 11 June 1986, R. Linnavuori, 1 ♀ (NMW). S. Distr. Melot hakikkar, 16-20 Jul. 1986, R. Linnavuori, 1 ♂, 1 ♀ (NMW). S. Distr., Nahal <!--PageBreak-->‘Aruoot, 22 Jul. 1986, R. Linnavuori, 9 ♂♂, 6 ♀♀ (NMW). Yad Hashmone, 10 June 1986, Linnavuori, 1 ♀; S. Distr., Be’er Shev’, June 1986, R. Linnavuori, 2 ♀♀ (NMW). S. Distr., Revivim, 4 June 1986, R. Linnavuori, 1 ♀, (NMW). S. Distr., ‘En Gedi, 28 Apr. 1986, R. Linnavuori, 3 ♂♂, 7 ♀♀ (NMW). S. Distr., ‘Ein Avdat, 10 Aug. 1986, R. Linnavuori, 1 ♀ (NMW). S. Distr., ‘En Besor, 6 Jul. 1986, R. Linnavuori, 8 ♂♂, 3 ♀♀ (NMW). S. Distr., Be’er Sheva’, May 1986, R. Linnavuori, 1 ♂, 2 ♀♀ (NMW). S. Distr., Na’ot hakikkar, 16-20 Jul. 1986, R. Linnavuori, 1 ♂ (NMW). S. Distr., Eliias nr Imma, 23 June 1986, R. Linnavuori, 1 ♂, 1 ♀ (NMW). <bold>IVORY COAST</bold>: Gouméré, 19 Sept. 1973, R. Linnavuori, 3 ♂♂, 6 ♀♀ (NMW). Foro Foro, 25-28 Sept. 1973, R. Linnavuori, 6 ♂♂, 8 ♀♀ (NMW). Lamto, 8-9 Oct. 1973, R. Linnavuori, 1♀ (NMW); Adiopodoumé, 29 Sept.-7 Oct. 1973, R. Linnavuori, 1 ♀ (NMW). Man, 14-21 Oct. 1973, R. Linnavuori, 2 ♂♂, 2 ♀♀ (NMW). <bold>JAMAICA:</bold> <bold>Clarendon Parish:</bold> Monymusk Estate, Jul 1959, F. D. Bennett, (<tp:taxon-name>Poaceae</tp:taxon-name>), 1 ♀ (00161532) (USNM); 10 Dec 1959, F. D. Bennett, (<tp:taxon-name>Poaceae</tp:taxon-name>), 1 ♂ (00161535), 2 ♀♀ (00161533, 00161534) (USNM). J. Faradane, B. M. 1970-455, 1 ♂, 3 ♀♀ (BMNH). <bold>MAURITIUS</bold>: Bel Etan, 3 Oct 1957, J. R. Williams, on sugarcane, 3 ♂♂, 1 ♀ (BMNH). <bold>MEXICO:</bold> <bold>Tamaulipas:</bold> Tampico, <named-content xmlns:xlink="http://www.w3.org/1999/xlink" content-type="dwc:verbatimCoordinates" xlink:type="simple">22.2167°N, 97.85°W</named-content>, 2 m, 29 Dec 1908, collector unknown, 1 ♂ (00161402) (USNM). <bold>Yucatan:</bold> Progreso, <named-content xmlns:xlink="http://www.w3.org/1999/xlink" content-type="dwc:verbatimCoordinates" xlink:type="simple">21.28°N, 89.67°W</named-content>, 01 Apr 1992, J. R. Vockeroth, 1 ♂ (00112062), 1;f (00166921) (CNC). <bold>NICARAGUA:</bold> <bold>Granada:</bold> Santa Lastenia, Malacatoya, 08 Nov 1971, Ev. Vogel, 4 ♀♀ (00161513 - 00161516) (USNM). Locality unknown, Nov 1989, J. M. Maes, 10 ♂♂ (00161596 - 00161605), 2 ♀♀ (00161606, 00161607) (USNM). <bold>NIGERIA:</bold> <bold>Lagos</bold>: Ikoyi, 25 Oct 1975, J. Riley, 2 ♀♀ (BMNH). NE St. Yola, 25 Aug. 1973, R. Linnavuori, 2 ♂♂, 4 ♀♀ (NMW). Tahoua- In Waggeur, 12-13 Nov. 1973, R. Linnavuori, 4 ♂♂, 2 ♀♀ (NMW). Kw. St. nr. Sinau, 4 Sept. 1975, R. Linnavuori, 1 ♂, 2 ♀♀ (NMW). N. C. St., Malumfashi, 26-30 Jul. 1973, R. Linnavuori, 3 ♂♂, 9 ♀♀ (NMW). W. St. Ife, 7-8 Jul., 14 Aug. 1973, R. Linnavuori, 1 ♀. NW St. Badeggi, 8-9 Aug. 1973, R. Linnavuori, 1 ♂ (NMW). Oyo State, Ibadan, INTA 1994, C. T. Williams &amp; S. Okhidie, from filtering irrigated lowland rice, 1 ♂ (NMW). Niamey, 9 Nov. 1973, R. Linnavuori (NMW), 1 ♂, 5 ♀♀. Ile-Ife, 5 Aug. 1969, J. T. Medler, 2 ♂♂, 1 ♀ (NMW). N. Bussa K state, 12 Jan. 1970, J. T. Medler, 1 ♀ (NMW). B. Pl. St., nr. Makurdi, 30 Aug. 1973, R. Linnavuori, 3 ♂♂, 3 ♀♀ (NMW). <bold>Kwara:</bold> Shaganu Biological Station, 20 Jul 1973 - 22 Jul 1973, R. Linnavuori, 1 ♂ (00166053) (AMNH). <bold>NE State:</bold> Serti, 20 Aug 1975, R. Linnavuori, 1 ♂ (00161733), 1 nymph (00161734) (USNM). Yola, 25 Aug 1973, R. Linnavuori, 1 ♂ (00161731), 1 ♀ (00161732) (USNM). <bold>Oyo</bold>: Ibadan, Oct 1982, C.I.E., on rice, 1 ♂, 1 ♀ (BMNH). <bold>OMAN</bold>: Wadi Ghul, 1450 m, 23E14'N,57E09'E, 1 Nov. 1990, M. D. Gallagher &amp; J. C. Deeming, 1 ♂ (NMW). DhoPar, Ain Hamran, streamside vegetation, 10 Oct. 1990, J. C. Deeming, 2 ♂♂ (NMW). <bold>PALESTINE TERRITORY[?]</bold>: <bold>West Bank</bold>: Beit-el-Ghofr, N of Haz, about 16 mi NW of San’a, ca 9,300 ft, 4 Feb. 1938, from a lucerne field, 1 ♂ (BMNH). <bold>PANAMA:</bold> <bold>Barro Colorado Island:</bold> Canal Zone, 19 Oct 1971, D. Engleman, 1 ♀ (00165989) (AMNH). <bold>Canal Zone:</bold> Barro Colorado Island,<!--PageBreak--> <named-content xmlns:xlink="http://www.w3.org/1999/xlink" content-type="dwc:verbatimCoordinates" xlink:type="simple">9.16667°N, 79.85°W</named-content>, 08 Aug 1972, D. Engleman, light trap, 1 ♂ (00165958) (AMNH). Fort Amador, Feb 1964, Ch. Keenan, 1 ♀ (00161467) (USNM). Playa Venado, 30 Jul 1975 - 31 Jul 1975, E. M. ♀ J. L. Fisher, 1 ♂ (00161497) (USNM). <bold>Cocle:</bold> Agua Dulce, 07 Aug 1951, Blanton, 1 ♀ (00161581) (USNM). El Chiru, 10 Nov 1952, F. S. Blanton, 1 ♂ (00161593) (USNM). <bold>Herrera:</bold> Port Chitre, 24 Oct 1952, F. S. Blanton, 1 ♂ (00161719), 1 ♀ (00161720) (USNM). <bold>PERU:</bold> <bold>Lima:</bold> Barranca, 01 Jan 1900, Sauer, 1 ♂ (00161507) (USNM); 16 Sep 1940, collector unknown, 2 ♀♀ (00161608, 00161612) (USNM). <bold>PHILIPPINES:</bold> <bold>Bulacan:</bold> Malolos, 29 May 1972, A. D. Pawar, 1 ♀ (00166922) (CNC). <bold>Laguna:</bold> Los Banos, International Rice Research Institute, 10 Jul 1972, A. D. Pawar, <italic>Oryza</italic> sp. (<tp:taxon-name>Poaceae</tp:taxon-name>), 1 ♂ (00112064) (CNC). <bold>Mountain:</bold> Sagada, 09 Apr 1972, A. D. Pawar, 1 ♀ (00166923) (CNC). <bold>PUERTO RICO:</bold> <bold>Arecibo:</bold> Arecibo, 30 Jul 1914 - 01 Aug 1914, collector unknown, 1 ♀ (00165914) (AMNH). <bold>Caguas:</bold> Caguas, May 1965, Ricardo Jorge, 2 ♂♂ (00161528, 00161712), 3 ♀♀ (00161529, 00161713 - 00161714) (USNM). <bold>Cayey:</bold> Cayey, Sep 1960 - Nov 1960, M. M. Beauchamp, 1 ♂ (00161718), 1 nymph (00161717) (USNM); Sep 1960, M. Santiago, 2 ♂♂ (00161725, 00161726) (USNM). <bold>Comerio:</bold> Comerio, 05 Jun 1961, J. Maldonado C., 1 ♂ (00161727) (USNM). <bold>Guanica:</bold> State Forest, 30 Jun 1955, J. A. Ramos, J. Maldonado, 1 nymph (00161461) (USNM). <bold>Guayanilla:</bold> Guayanilla, Sep 1960 - Nov 1960, E. Murphy, 2 ♀♀ (00161715, 00161716) (USNM). <bold>Lajas:</bold> Lajas, <named-content xmlns:xlink="http://www.w3.org/1999/xlink" content-type="dwc:verbatimCoordinates" xlink:type="simple">18.0519°N, 67.0597°W</named-content>, 47 m, 01 May 1954 - 20 May 1954, J. Maldonado Capriles, 1 ♂ (00161592) (USNM); Sep 1960, J. Maldonado C., 1 ♂ (00161724) (USNM). <bold>Mayaguez:</bold> Guanajibo, 03 Aug 1935, H. L. Dozier, 1 ♀ (00161527) (USNM). Mayaguez, Mar 1960, J. Maldonado C., 1 ♂ (00161723) (USNM); Jul 1975, J. Maldonado C., 2 ♀♀ (00161451, 00161452) (USNM). <bold>San Juan:</bold> Rio Piedras, <named-content xmlns:xlink="http://www.w3.org/1999/xlink" content-type="dwc:verbatimCoordinates" xlink:type="simple">18.3994°N, 66.0503°W</named-content>, 29 m, 01 Jan 1972, G. F. and S. Hevel, 1 ♂ (00161590) (USNM). San Juan, <named-content xmlns:xlink="http://www.w3.org/1999/xlink" content-type="dwc:verbatimCoordinates" xlink:type="simple">18.46633°N, 66.10573°W</named-content>, 18 Feb 1964, L.T. Sanders, 1 ♀ (00161545) (USNM). Manati, <named-content xmlns:xlink="http://www.w3.org/1999/xlink" content-type="dwc:verbatimCoordinates" xlink:type="simple">18.429°N, 66.492°W</named-content>, 53 m, 27 Jun 1915 - 29 Jun 1915, collector unknown, 1 ♂ (00095358) (AMNH). <bold>REUNION:</bold> Savannah, 17 Jan 1990, B. Vercambre, 1 ♀ (00161553) (USNM); 09 Feb 1990, B. Vercambre, 1 ♂ (00161551), 1 ♀ (00161552) (USNM). <bold>RODRIGUES ISLAND</bold>: Aug-Nov 1918, H. J. Snell and H. P. Thomasset, 1 ♂, 1 ♀ (BMNH). <bold>SAINT LUCIA:</bold> Castries, 0-210 meters, Aug 1976, N. L. H. Krauss, 1 ♂ (00165986) (AMNH). <bold>ST. HELENA</bold>: Diana’s Peak, 27 June 1959, . R. Wallace, swept from grass, 1 ♀. Picquet Post. 27 Feb 1936, H. F. D. Barlett, 1 ♂ (BMNH). <bold>SAUDI ARABIA:</bold> <bold>Ash Sharqiyah:</bold> Al Hasa, Oct 1977, R. Linnavuori, 3 ♂♂ (00161697 - 00161699), 1 ♀ (00161700) (USNM). Al Hasa, 10 Nov 1917, R. Linnavuori, 4 ♂♂ (00165919 - 00165922), 2 ♀♀ (00165923, 00165924) (AMNH); Oct 1977, R. Linnavuori, 1 ♂ (00165925), 3 ♀♀ (`00165926 - 00165928) (AMNH); 05 Dec 1977, R. Linnavuori, 1 ♂ (00165931), 2 ♀♀ (00165929, 00165930) (AMNH); 02 Oct 1978, R. Linnavuori, 4 ♂♂ (00165915 - 00165918) (AMNH). El Riyadh, <named-content xmlns:xlink="http://www.w3.org/1999/xlink" content-type="dwc:verbatimCoordinates" xlink:type="simple">24.63333°N, 46.71666°E</named-content>, 31 Mar 1959 - 05 Apr 1959, E. W. Diehl, 1 ♀ (00235174) (ZISP). <bold>SENEGAL:</bold> <bold>Dakar:</bold> Dakar, 25 Oct 1943, J. Phillips, 2 ♂♂ (00161777, 00161778), <!--PageBreak-->1♀ (00161779) (USNM). <bold>SIERRA LEON:</bold> Njala, 21-23 Nov. 1981, L. H. Rolston, 2 ♂♂, 3 ♀♀ (USNM). <bold>SOMALIA:</bold> Sar Uanle, 28 May 1973, S.B.S., 1 ♂ (00165999) (AMNH); 08 Jun 1973, S.B.S., 1 ♂ (00166022), 1 ♀ (00166040) (AMNH); 11 Jun 1973, S.B.S., 1 ♀ (00166025) (AMNH); 11 Jun 1973, R. Linnavuori, 1 ♀ (00166041) (AMNH). <bold>SOUTH AFRICA:</bold> <bold>Cape Province:</bold> Rondvlei near Knysna, 08 Feb 1968, T. Schuh, J. A. &amp; S. Slater, M. Sweet, 1 ♂ (00165906) (AMNH). Wilderness, 12 Mar 1968 - 13 Mar 1968, P. J. Spangler, 1 ♂ (00161771), 2 ♀♀ (00161769, 00161770) (USNM). <bold>Gauteng:</bold> Lyttelton, <named-content xmlns:xlink="http://www.w3.org/1999/xlink" content-type="dwc:verbatimCoordinates" xlink:type="simple">25.833°S, 28.216°E</named-content>, 1492 m, 12 Jan 1968, J. A. &amp; S. Slater, 1 ♀ (00165912) (AMNH); 29 Feb 1968, J. and S. Slater, 4 ♂♂ (00165902 - 00165905), 1 ♀ (00095359) (AMNH). <bold>KwaZulu-Natal</bold>: Port-Shepstone, 5.97, 1926, 1 ♀ (BMNH). <bold>Northern Cape:</bold> McDougall Bay, Port Nolloth, <named-content xmlns:xlink="http://www.w3.org/1999/xlink" content-type="dwc:verbatimCoordinates" xlink:type="simple">29.28796°S, 16.87945°E</named-content>, 2 m, 06 Sep 2004, Schuh, Schwartz, Henry, Wyniger, Forero, <italic>Sporobolus virginicus</italic> (L.) Kunth (<tp:taxon-name>Poaceae</tp:taxon-name>), det. J Manning VOUCHER-NYBG, 17 ♂♂ (00161735 - 00161751), 19 ♀♀ (00161752 - 00161765, 00161772 - 00161776) (USNM). <bold>SPAIN</bold>: <bold>Canary Islands</bold>: Grand Canary Island, Maspalomas, 14 Aug 1966, K. M. Guichad &amp; P. H. Ward, 9 ♂♂, 6 ♀♀ (BMNH). <bold>SUDAN:</bold> <bold>Bahr El-Jabal:</bold> Equatoria, Juba, 27 Feb 1963 - 02 Mar 1963, R. Linnavuori, 5 ♂♂ (00166002 - 00166005, 00166013), 1 ♀ (00166042) (AMNH). Equatoria, Juba-Nimule, 10 Mar 1963 - 11 Mar 1963, R. Linnavuori, 1 ♂ (00166016) (AMNH). Equatoria, Lalyo-Juba, 26 Feb 1963 - 27 Feb 1963, R. Linnavuori, 1 ♀ (00166049) (AMNH). Equatoria, Loka Forest, 08 Apr 1963 - 10 Apr 1963, R. Linnavuori, 1 ♀ (00166050) (AMNH). Equatoria, Nimule, 11 Mar 1963 - 13 Mar 1963, R. Linnavuori, 1 ♂ (00166015) (AMNH). Central Equatoria, Juba, 27 Feb-2 Mar 1963, R. Linnavuori, 2 ♂♂, 2 ♀♀ (BMNH). <bold>Blue Nile:</bold> Singa-Damazin, 15 Nov 1962 - 17 Nov 1962, R. Linnavuori, 9 ♂♂ (00165975 - 00165983), 5 ♀♀ (00166030 - 00166034) (AMNH). Umm Banein, 14 Nov 1962, R. Linnavuori, 5 ♂♂ (00166007 - 00166011), 1 ♀ (00166035) (AMNH). Wad Madani [Medani], <named-content xmlns:xlink="http://www.w3.org/1999/xlink" content-type="dwc:verbatimCoordinates" xlink:type="simple">14.4°N, 33.5°E</named-content>, 11 Nov 1962 - 12 Nov 1962, R. Linnavuori, 1 ♂ (00166012), 2 ♀♀ (00166044, 00166045) (AMNH). Wad es Zaki, 10 May 1963, R. Linnavuori, 1 ♂ (00166014) (AMNH). <bold>Kassala:</bold> Kassala, 30 Nov 1962, R. Linnavuori, 1 ♀ (00166043) (AMNH). <bold>Khartoum:</bold> Khartoum, 13 Aug 1966, Stys, 1 ♂ (00161569), 1 ♀ (00161570) (USNM). <bold>Nile:</bold> Ed Damer, 05 Jul 1961 - 10 Jul 1961, R. Linnavuori, 2 ♂♂ (00166019, 00166020), 1 ♀ (00166047) (AMNH). Shendi, 02 Nov 1962 - 05 Nov 1962, R. Linnavuori, 1 ♀ (00166048) (AMNH). <bold>Southern Kordofan:</bold> Lake Keilak, 08 Feb 1963 - 11 Feb 1963, R. Linnavuori, 1 ♂ (00166018) (AMNH). Upper Nile, Malakal, 05 Jan 1963 - 20 Jan 1963, R. Linnavuori, 2 ♂♂ (00165984, 00166006) (AMNH). <bold>Upper Nile:</bold> Malakal, 05 Jan 1963 - 20 Jan 1963, R. Linnavuori, 3 ♀♀ (00166026 - 00166028) (AMNH). <bold>Warab:</bold> Bahr el Ghazal, 19 Feb 1963, R. Linnavuori, 1 ♂ (00166021) (AMNH). <bold>White Nile:</bold> Blue Nile, Kosti, 22 Jan 1963, R. Linnavuori, 2 ♂♂ (00166000, 00166001) (AMNH). Kordofan, Kadugli, 02 Feb 1963 - 14 Feb 1963, R. Linnavuori, 1 ♂ (00166017), 1 ♀ (00166029) (AMNH). APO 625, AMM #A857, 30 Oct 1943, collector unknown, 1 ♂ (00161784) (USNM). <bold>TAIWAN:</bold> <bold>Nantou:</bold> <bold><italic>Ren-ai Tow<!--PageBreak-->nship Co</italic>.:</bold> Huei-Sun For. Rec. Area, 5km NE of Meiyuan, <named-content xmlns:xlink="http://www.w3.org/1999/xlink" content-type="dwc:verbatimCoordinates" xlink:type="simple">24.0667°N, 120.9833°E</named-content>, 733 m, 10 Jul 1992 - 11 Jul 1992, T. J. Henry and A. G Wheeler, Jr., 1 ♀ (00161420) (USNM). <bold>TANZANIA:</bold> Ukiriguru, 18 May 1961, I. A. D. Robertson, ex light trap, 1 ♂, 5 ♀♀ (AMNH). <bold>TRINIDAD AND TOBAGO:</bold> <bold>Arima:</bold> Curepa, 11 Aug 1975, F. D. Bennett, 1 ♀ (00165988) (AMNH). <bold>Port-of-Spain:</bold> Port-of-Spain, <named-content xmlns:xlink="http://www.w3.org/1999/xlink" content-type="dwc:verbatimCoordinates" xlink:type="simple">10.65°N, 61.5167°W</named-content>, 09 Sep 1969, H.A. Wright, 1 ♀ (00161494) (USNM). <bold>UNITED STATES:</bold> <bold>Florida:</bold> <bold><italic>Alachua Co</italic>.:</bold> Gainesville, <named-content xmlns:xlink="http://www.w3.org/1999/xlink" content-type="dwc:verbatimCoordinates" xlink:type="simple">29.63527°N, 82.37111°W</named-content>, 24 m, 29 Dec 1964, F.W. Mead, <italic>Medicago sativa</italic> (<tp:taxon-name>Fabaceae</tp:taxon-name>), 3 ♂♂ (00161670 - 00161672) (USNM); 25 Oct 1982, R. Nguyen, <italic>Saccharum officinarum</italic> (<tp:taxon-name>Poaceae</tp:taxon-name>), 1 ♀ (00161666) (USNM). <bold><italic>Brevard Co</italic>.:</bold> Orsino, 13 Aug 1951, collector unknown, 1 ♂♂ (00161594) (USNM). <bold><italic>Broward Co</italic>.:</bold> Deerfield Beach, 26 Jul 1948, R. H. Beamer, 1 ♀ (00165991) (AMNH). W. Park, <named-content xmlns:xlink="http://www.w3.org/1999/xlink" content-type="dwc:verbatimCoordinates" xlink:type="simple">29.66806°N, 82.40194°W</named-content>, 18 Aug 1939, collector unknown, 2 ♀♀ (00161400, 00161401) (USNM). <bold><italic>Hendry Co</italic>.:</bold> Locality unknown, 31 Aug 1982, D. G. Hall, 1 ♀ (00161421) (USNM). <bold><italic>Highlands Co</italic>.:</bold> Lake Placid, <named-content xmlns:xlink="http://www.w3.org/1999/xlink" content-type="dwc:verbatimCoordinates" xlink:type="simple">27.29278°N, 81.36306°W</named-content>, 13 Jul 1948, R. H. Beamer, 1 ♀ (00165992) (AMNH), 1 ♂ (00161673) (USNM). Sebring, <named-content xmlns:xlink="http://www.w3.org/1999/xlink" content-type="dwc:verbatimCoordinates" xlink:type="simple">27.49555°N, 81.44083°W</named-content>, 41 m, 24 Jul 1950 - 31 Jul 1950, C. T. Parsons, 2 ♀♀ (00165966, 00165967) (AMNH); 06 Aug 1950 - 12 Aug 1950, C. T. Parsons, 9 ♂♂ (00165960 - 00165965, 00165971 - 00165973), 1 ♀ (00165974) (AMNH); 10 Aug 1950 - 30 Aug 1950, C. T. Parsons, 2 ♀♀ (00165969, 00165970) (AMNH); 01 Sep 1950 - 16 Sep 1950, C. T. Parsons, 1 ♀ (00165968) (AMNH). <bold><italic>Indian River Co</italic>.:</bold> Fellsmere, 04 Sep 1937, H.A.J., 1 ♀ (00161664) (USNM). Sebastian, <named-content xmlns:xlink="http://www.w3.org/1999/xlink" content-type="dwc:verbatimCoordinates" xlink:type="simple">27.81642°N, 80.47061°W</named-content>, Apr 1700, G. Nelson, 1 ♂ (00165985) (AMNH). <bold><italic>Jefferson Co</italic>.:</bold> Monticello, <named-content xmlns:xlink="http://www.w3.org/1999/xlink" content-type="dwc:verbatimCoordinates" xlink:type="simple">30.545°N, 83.87°W</named-content>, 08 Oct 1965, W.H. Whitcomb, 1 ♀ (00161665) (USNM). <bold><italic>Miami-Dade Co</italic>.:</bold> Airport Fumigation Site, <named-content xmlns:xlink="http://www.w3.org/1999/xlink" content-type="dwc:verbatimCoordinates" xlink:type="simple">25.79966°N, 80.30733°W</named-content>, 02 Jun 2008, T. Dobbs, light trap, 1 ♀ (00161412) (USNM). Biscayne Bay, <named-content xmlns:xlink="http://www.w3.org/1999/xlink" content-type="dwc:verbatimCoordinates" xlink:type="simple">25.5747°N, 80.3112°W</named-content>, 1700, Mrs. A.T. Slosson, 2 ♂♂ (00165907, 00165908) (AMNH), 1 nymph (00161404) (USNM); 01 Jan 1900, collector unknown, 2 ♀♀ (00165994, 00165995) (AMNH), 1 ♂ (00161397) (USNM). Coconut Grove, Mar 1900, G. Fairchild, 1 ♀ (00165993) (AMNH). Everglades National Park, <named-content xmlns:xlink="http://www.w3.org/1999/xlink" content-type="dwc:verbatimCoordinates" xlink:type="simple">25.3125°N, 80.9375°W</named-content>, 19 Jul 1973, C. W. O’Brien, 1 ♂ (00165959) (AMNH). Homestead, <named-content xmlns:xlink="http://www.w3.org/1999/xlink" content-type="dwc:verbatimCoordinates" xlink:type="simple">25.46833°N, 80.47778°W</named-content>, 26 Aug 1968, R. M. Baranowski, 1 ♂ (00161417) (USNM); 08 Dec 1974, J. A. Slater, 1 ♀ (00165990) (AMNH). Miami, <named-content xmlns:xlink="http://www.w3.org/1999/xlink" content-type="dwc:verbatimCoordinates" xlink:type="simple">25.77389°N, 80.19389°W</named-content>, 1 m, 01 May 2005, APHIS port inspector, 2 ♀♀ (00161498, 00161499) (USNM); 20 Dec 2009, APHIS port inspector, 1 ♂ (00161501) (USNM). <bold><italic>Monroe Co</italic>.:</bold> Big Pine Key, Watsons Hammock, <named-content xmlns:xlink="http://www.w3.org/1999/xlink" content-type="dwc:verbatimCoordinates" xlink:type="simple">24.68643°N, 81.36715°W</named-content>, 14 Apr 1981, T. J. Henry and A. G. Wheeler, Jr., 3 ♀♀ (00161409 - 00161411) (USNM). <bold><italic>Orange Co</italic>.:</bold> Orlando, <named-content xmlns:xlink="http://www.w3.org/1999/xlink" content-type="dwc:verbatimCoordinates" xlink:type="simple">28.53805°N, 81.37944°W</named-content>, 34 m, 02 Jul 1918, Geo. G. Ainslie, rye, 1 ♀ (00161399) (USNM). Winter Park, <named-content xmlns:xlink="http://www.w3.org/1999/xlink" content-type="dwc:verbatimCoordinates" xlink:type="simple">28.59972°N, 81.33944°W</named-content>, 16 Aug 1944, H. T. Fernald, 1 ♂ (00165910) (AMNH). <bold><italic>Osceola Co</italic>.:</bold> CR 532, 1 km E. of CR 545, 3.5 km NNW of Loughman, 05 Apr 2003, A. G. Wheeler, Jr., 1 ♀ (00161413) (USNM). <bold><italic>Palm Beach Co</italic>.:</bold> 2 miles south of co. line on Rt. 27, 20 Apr 1981, T. J. Henry, 1 ♂ (00161405) (USNM). Belle Glade, <!--PageBreak--><named-content xmlns:xlink="http://www.w3.org/1999/xlink" content-type="dwc:verbatimCoordinates" xlink:type="simple">26.68417°N, 80.66778°W</named-content>, 10 Jul 1963, Tullosand Brandt, 1 ♀ (00161674) (USNM). Canal Point, 07 Feb 1983, O. Sosa Jr., 2 ♀♀ (00161418, 00161419) (USNM). Lake Worth, <named-content xmlns:xlink="http://www.w3.org/1999/xlink" content-type="dwc:verbatimCoordinates" xlink:type="simple">26.58°N, 80.04°W</named-content>, 01 Jan 1750, Mrs. A.T. Slosson, 1 ♀ (00165996) (AMNH); 01 Jan 1900, collector unknown, 1 nymph (00161398) (USNM). Palm Beach, <named-content xmlns:xlink="http://www.w3.org/1999/xlink" content-type="dwc:verbatimCoordinates" xlink:type="simple">26.70528°N, 80.03667°W</named-content>, 1 m, 27 Jul 1948, R. H. Beamer, 1 ♀ (00161500) (USNM); 19 Nov 1982, D. G. Hall, 3 ♂♂ (00161667 - 00161669) (USNM); 24 Nov 1982 - 26 Nov 1982, D. G. Hall, sugarcane, 1 ♂ (00161406), 2 ♀♀ (00161407, 00161408) (USNM). <bold><italic>Pinellas Co</italic>.:</bold> Saint Petersburg, <named-content xmlns:xlink="http://www.w3.org/1999/xlink" content-type="dwc:verbatimCoordinates" xlink:type="simple">27.7709°N, 82.6793°W</named-content>, 12 Aug 1910, J. C. Bradley, 1 ♂ (00165987) (AMNH). <bold><italic>Polk Co</italic>.:</bold> Lakeland, <named-content xmlns:xlink="http://www.w3.org/1999/xlink" content-type="dwc:verbatimCoordinates" xlink:type="simple">28.0392°N, 81.95°W</named-content>, 02 Oct 1948, R. F. Hussey, 1 ♂ (00165909) (AMNH); 14 Nov 1948, R. F. Hussey, 3 ♂ (00161554 - 00161556) (USNM); 24 Sep 1952, R. F. Hussey, 1 ♀ (00165911) (AMNH). <bold>North Carolina:</bold> <bold><italic>Camden Co</italic>.:</bold> North River, 17 Oct 1959, L. Davis, 1 ♂ (00161414), 2 ♀♀ (00161415, 00161416) (USNM). <bold>Virginia:</bold> <bold><italic>Louisa Co</italic>.:</bold> 4 mi. S. of Cuckoo, 01 Jun 1985, J. Kloke &amp; D.R. Smith, 1 ♀ (00161828) (USNM). <bold>VENEZUELA:</bold> <bold>Aragua:</bold> <bold><italic>Maracay Co</italic>.:</bold> Maracay, 10 Jul 1968, J. Maldonado C., 7 ♂♂ (00161557 - 00161563), 5 ♀♀ (00161564 - 00161568) (USNM). Maracay, <named-content xmlns:xlink="http://www.w3.org/1999/xlink" content-type="dwc:verbatimCoordinates" xlink:type="simple">10.24694°N, 67.59583°W</named-content>, 548 m, 10 Jul 1968, J. Maldonado C., 11 ♂♂ (00161422 - 00161432), 6 ♀♀ (00161434 - 00161439) (USNM). <bold>Carabobo:</bold> Mariara, Las Vueltas, <named-content xmlns:xlink="http://www.w3.org/1999/xlink" content-type="dwc:verbatimCoordinates" xlink:type="simple">10.2983°N, 67.7161°W</named-content>, 450 m, Aug 1970, L. J. Joly, 1 ♂ (00161460) (USNM). Saman Mocho, <named-content xmlns:xlink="http://www.w3.org/1999/xlink" content-type="dwc:verbatimCoordinates" xlink:type="simple">10.1206°N, 67.8914°W</named-content>, 595 m, Aug 1970, L. J. Joly, 1 ♂ (00161440), 5 ♀♀ (00161441 - 00161445) (USNM). Saman Mocho, <named-content xmlns:xlink="http://www.w3.org/1999/xlink" content-type="dwc:verbatimCoordinates" xlink:type="simple">10.1206°N, 67.8914°W</named-content>, 450 m, Aug 1970, L. J. Joly, 1 ♂ (00161453), 7 ♀♀ (00161454 - 00161459, 00161578) (USNM). Tocuyo, Aug 1970, L. J. Joly, 2 ♂♂ (00161447, 00161448), 1 ♀ (00161446) (USNM). <bold>VIRGIN ISLANDS (U.S.):</bold> <bold>St. Thomas:</bold> 3 miles from Charlotte Amalie, 31 May 1917, Harold Morrison, 1 ♂ (00161512) (USNM). Charlotte Amalie, <named-content xmlns:xlink="http://www.w3.org/1999/xlink" content-type="dwc:verbatimCoordinates" xlink:type="simple">18.3439°N, 64.9311°W</named-content>, 02 Jun 1917, Harold Morrison, 2 ♀♀ (00161517, 00161579), 1 nymph (00161518), 1 ♂ (00161403) (USNM). <bold>YEMEN:</bold> <bold>Abyan:</bold> Al Kowd, <named-content xmlns:xlink="http://www.w3.org/1999/xlink" content-type="dwc:verbatimCoordinates" xlink:type="simple">13.08333°N, 45.36666°E</named-content>, Jan 2000, van Harten Awad, 4 ♂♂ (00161691 - 00161694), 2 ♀ (00161695, 00161696) (USNM). <bold>Ta’izz:</bold> Ta’izz, Aug 1999 - Nov 1999, van Harten Awad, 7 ♂♂ (00161679 - 00161685), 5 ♀♀ (00161686 - 00161690) (USNM). Ta’izz, Jan., Jul., Aug., Sept., &amp; Nov. 1999, van Harten &amp; Awad, 30 ♂♂, 18 ♀♀ (NMW). Ta’izz, May, June, Aug., &amp; Sept. 2000, van Hartenn &amp; Al Yarimi, 8 ♂♂, 12 ♀♀ (NMW). Ta’izz, Abkhawkhah, 4 May 1992, R. Linnavuori, 1 ♂ (NMW). Abyan, A Kowd, Jul., Sept., &amp; Dec. 1999, van Harten, Al Harun, &amp; Sallam, 8 ♂♂, 10 ♀♀. Abyan, A Kowd, 4 May &amp; 8-12 July 2001, van Harten &amp; Asi Harun, 5 ♂♂, 1 ♀ (NMW). Abyan, A Kowd, 7 Sept. 2002, van Harten &amp; Alö Harun, 3 ♀♀ (NMW). Abyan, A Kowd, Sept. 2003, van Harten &amp; Al Haurn, 1 ♂. A Kowd, Jan., Feb., May, June, Jul., Oct. 2000, van Harten &amp; Sallam, 22 ♂♂, 19 ♀♀ (NMW). Hudaydah, Zabid, 19-20 Mar. 1992, R. Linnavuori, 3 ♂♂, 1 ♀ (NMW). Sana’a Sana’a, Feb.-Mar. 1992, R. Linnavuori, 3 ♂♂, 1 ♀ (NMW). Sana’a, May &amp; 1-10 Jul. 1999, van Harten, 3 ♂, 4 ♀♀ (NMW). Lahj: Lahi, 3-5 2002, van Harten &amp; Sallam, 1 ♂, 3 ♀♀ (NMW). Al Kadan, Oct. 2001, van Harten &amp; Abdul-Haq, 8 ♂♂, 2 ♀♀ (NMW).<!--PageBreak--></p></tp:treatment-sec><tp:treatment-sec><!--Section generated to contain objects referenced in tp:taxon-treatment.--><fig id="F4" position="float" orientation="portrait"><label>Figures 24–34. </label><caption><p><italic><tp:taxon-name>Tytthus</tp:taxon-name></italic> spp. <bold>24</bold> <italic><tp:taxon-name>Tytthus mundulus</tp:taxon-name></italic>, macropterous ♂ (Hawaii, Oahu, Ewa Beach, 22 Nov. 1982, no coll. data, USNM) <bold>25</bold> <italic><tp:taxon-name>Tytthus mundulus</tp:taxon-name></italic>, macropterous ♀ (Hawaii, Oahu, Barbers Point, Mar. 1960, E. J. Ford, USNM) <bold>26</bold> <italic><tp:taxon-name>Tytthus neotropicalis</tp:taxon-name></italic>, macropterous ♂ (Brazil, Minas Gerais, Viçosa, 13 Oct.-1 Nov. 1985, T.J. Henry &amp; P.S.F. Fiuza, USNM) <bold>27</bold> <italic><tp:taxon-name>Tytthus neotropicalis</tp:taxon-name></italic>, macropterous ♀ (Brazil, Minas Gerais, Viçosa, 13 Oct.-1 Nov. 1985, T.J. Henry &amp; P.S.F. Fiuza, USNM) <bold>28</bold> <italic><tp:taxon-name>Tytthus pallidus</tp:taxon-name></italic>, macropterous ♂ (holotype, Panama, El Real, 19 Mar. 1953, F. S. Blanton, USNM) <bold>29</bold> <italic><tp:taxon-name>Tytthus pallidus</tp:taxon-name></italic> macropterous ♀ (Brazil, Amazonas, Reserva Ducke, 25 km NNE Manaus, 26 July 1973, R. T. Schuh, AMNH) <bold>30</bold> <italic><tp:taxon-name>Tytthus panamensis</tp:taxon-name></italic>, macropterous ♂ (Paratype: Panama, Canal Zone, Corozal, 14 Apr12, A. Busch, USNM) <bold>31</bold> <italic><tp:taxon-name>Tytthus panamensis</tp:taxon-name></italic>, macropterous ♀ (Panama, Canal Zone, Ft. Gulick, 21 Aug. 1952, F. S. Blanton, USNM) <bold>32</bold> <italic><tp:taxon-name>Tytthus parviceps</tp:taxon-name></italic>, macropterous ♂ (pale pronotum) (Bermuda, Paget Par., Paget Marsh, 14-22 July 1988, M. R. Wilson &amp; D. J. Hilburn, USNM) <bold>33</bold> <italic><tp:taxon-name>Tytthus parviceps</tp:taxon-name></italic>, macropterous ♀ (dark pronotum) (Florida, Sebring, 25-31 July, C. T. Parsons, USNM) <bold>34</bold> <italic><tp:taxon-name>Tytthus parviceps</tp:taxon-name></italic>, macropterous ♀ (pale pronotum) (Florida, Deerfield, 26 July 1948, R. H. Beamer, KU).</p></caption><graphic xmlns:xlink="http://www.w3.org/1999/xlink" xlink:href="ZooKeys-220-001-g004.jpg" position="float" orientation="portrait" xlink:type="simple"/></fig><fig id="F21" position="float" orientation="portrait"><label>Figures 163–170.</label><caption><p>Male genitalia <bold>163–166</bold> <italic><tp:taxon-name>Tytthus parviceps</tp:taxon-name></italic> <bold>163</bold> left paramere <bold>164</bold> right paramere <bold>165</bold> endosoma <bold>166</bold> phallotheca <bold>167–170</bold> <italic><tp:taxon-name>Tytthus piceus</tp:taxon-name></italic> <bold>167</bold> left paramere <bold>168</bold> right paramere <bold>169</bold> endosoma <bold>170</bold> phallotheca.</p></caption><graphic xmlns:xlink="http://www.w3.org/1999/xlink" xlink:href="ZooKeys-220-001-g021.jpg" position="float" orientation="portrait" xlink:type="simple"/></fig></tp:treatment-sec><ref-list><ref id="B94"><mixed-citation xmlns:xlink="http://www.w3.org/1999/xlink" xlink:type="simple"><person-group><name name-style="western"><surname>Reuter</surname><given-names>OM</given-names></name></person-group> (<year>1890</year>)<article-title> Capsidae novae ex Africa boreali, descripsit.</article-title><source>Revue d’Entomologie </source><volume>9</volume>: <fpage>255</fpage>-<lpage>260</lpage>.</mixed-citation></ref><ref id="B13"><mixed-citation xmlns:xlink="http://www.w3.org/1999/xlink" xlink:type="simple"><person-group><name name-style="western"><surname>Carvalho</surname><given-names>JCM</given-names></name></person-group> (<year>1952</year>)<article-title> On the major classification of the Miridae (Hemiptera). (With keys to the subfamilies and tribes and a catalogue of the world genera).</article-title><source>Anais da Academia Brasileira de Ciências </source><volume>24</volume>: <fpage>31</fpage>-<lpage>110</lpage>.</mixed-citation></ref><ref id="B117"><mixed-citation xmlns:xlink="http://www.w3.org/1999/xlink" xlink:type="simple"><person-group><name name-style="western"><surname>Uhler</surname><given-names>PR</given-names></name></person-group> (<year>1893</year>)<article-title> A list of Hemiptera-Heteroptera collected in the island of St. Vincent by Mr. Herbert H. Smith; with descriptions of new genera and species.</article-title><source>Proceedings of the Zoological Society of London </source><volume>1893</volume>: <fpage>705</fpage>-<lpage>719</lpage>.</mixed-citation></ref><ref id="B2"><mixed-citation xmlns:xlink="http://www.w3.org/1999/xlink" xlink:type="simple"><person-group><name name-style="western"><surname>Barber</surname><given-names>HG</given-names></name></person-group> (<year>1914</year>)<article-title> Insects of Florida. II. Hemiptera.</article-title><source>Bulletin of the American Museum of Natural History </source><volume>33</volume>: <fpage>495</fpage>-<lpage>535</lpage>.</mixed-citation></ref><ref id="B124"><mixed-citation xmlns:xlink="http://www.w3.org/1999/xlink" xlink:type="simple"><person-group><name name-style="western"><surname>Van Duzee</surname><given-names>EP</given-names></name></person-group> (<year>1917</year>)<source> Catalogue of the Hemiptera of America north of Mexico (excepting the Aphididae, Coccidae, and Aleurodidae). University of California Publications, Technical Bulletins, Entomology 2: i–xiv, 1–902.</source></mixed-citation></ref><ref id="B4"><mixed-citation xmlns:xlink="http://www.w3.org/1999/xlink" xlink:type="simple"><person-group><name name-style="western"><surname>Blatchley</surname><given-names>WS</given-names></name></person-group> (<year>1926</year>)<source> Heteroptera or True Bugs of Eastern North America with Especial Reference to the Faunas of Indiana and Florida. Nature Publishing Co., Indianapolis. 1116 pp. </source>doi: <ext-link ext-link-type="uri" xlink:href="http://dx.doi.org/10.5962/bhl.title.6871" xlink:type="simple">10.5962/bhl.title.6871</ext-link></mixed-citation></ref><ref id="B69"><mixed-citation xmlns:xlink="http://www.w3.org/1999/xlink" xlink:type="simple"><person-group><name name-style="western"><surname>Knight</surname><given-names>HH</given-names></name></person-group> (<year>1927b</year>)<article-title> On the Miridae in Blatchley’s “Heteroptera of Eastern North America.</article-title><source>” Bulletin of the Brooklyn Entomological Society </source><volume>22</volume>: <fpage>98</fpage>-<lpage>105</lpage>.</mixed-citation></ref><ref id="B29"><mixed-citation xmlns:xlink="http://www.w3.org/1999/xlink" xlink:type="simple"><person-group><name name-style="western"><surname>China</surname><given-names>WE</given-names></name></person-group> (<year>1924</year>)<source> The Hemiptera-Heteroptera of Rodriguez, together with the description of a new species of <italic>Cicada</italic> from that island. Annals and Magazine of Natural History (9)14: 427–453. </source>doi: <ext-link ext-link-type="uri" xlink:href="http://dx.doi.org/10.1080/00222932408633137" xlink:type="simple">10.1080/00222932408633137</ext-link></mixed-citation></ref><ref id="B50"><mixed-citation xmlns:xlink="http://www.w3.org/1999/xlink" xlink:type="simple"><person-group><name name-style="western"><surname>Horváth</surname><given-names>G</given-names></name></person-group> (<year>1909</year>)<article-title> Hémiptères recueillis par M. Th. Becker aux îles Canaries.</article-title><source>Annales Historico-Naturales Musei Nationalis Hungarici </source><volume>7</volume>: <fpage>289</fpage>-<lpage>301</lpage>.</mixed-citation></ref><ref id="B86"><mixed-citation xmlns:xlink="http://www.w3.org/1999/xlink" xlink:type="simple"><person-group><name name-style="western"><surname>Oshanin</surname><given-names>B</given-names></name></person-group> (<year>1910</year>)<article-title> Verzeichnis der Paläarktischen Hemipteren mit besonderer Berücksichtigung ihrer Verteilung im Russischen Reiche 1 (3).</article-title><source>Ezhegodnik Zoologischeskago Muzey Imperatorskaya Akademiya Nauk 14, suppl.</source>: <fpage>587</fpage>-<lpage>1087</lpage></mixed-citation></ref><ref id="B88"><mixed-citation xmlns:xlink="http://www.w3.org/1999/xlink" xlink:type="simple"><person-group><name name-style="western"><surname>Poppius</surname><given-names>B</given-names></name></person-group> (<year>1914</year>)<article-title> Die Miriden der Äthiopsichen Region. II. Macrolophinae, Heterotominae, Phylinae.</article-title><source>Acta Societatis Scientiarum Fennicae </source><volume>44</volume> (<issue>3</issue>): <fpage>1</fpage>-<lpage>138</lpage>.</mixed-citation></ref><ref id="B73"><mixed-citation xmlns:xlink="http://www.w3.org/1999/xlink" xlink:type="simple"><person-group><name name-style="western"><surname>Lindberg</surname><given-names>H</given-names></name></person-group> (<year>1953</year>)<article-title> Hemiptera Insularum Canariensium.</article-title><source>Commentationes Biologicae </source><volume>14</volume> (<issue>1</issue>): <fpage>1</fpage>-<lpage>304</lpage>.</mixed-citation></ref><ref id="B60"><mixed-citation xmlns:xlink="http://www.w3.org/1999/xlink" xlink:type="simple"><person-group><name name-style="western"><surname>Kerzhner</surname><given-names>IM</given-names></name></person-group> (<year>1996</year>)<article-title> On the type specimens of some Palaearctic Miridae in the Hungarian Museum of Natural History (Heteroptera).</article-title><source>Zoosystematica Rossica </source><volume>5</volume>: <fpage>99</fpage>-<lpage>102</lpage>.</mixed-citation></ref><ref id="B3"><mixed-citation xmlns:xlink="http://www.w3.org/1999/xlink" xlink:type="simple"><person-group><name name-style="western"><surname>Barber</surname><given-names>HG</given-names></name></person-group> (<year>1954</year>)<article-title> A report on the Hemiptera Heteroptera from the Bimini Islands, Bahamas, British West Indies.</article-title><source>American Museum Novitates </source><volume>1682</volume>: <fpage>1</fpage>-<lpage>18</lpage>.</mixed-citation></ref><ref id="B113"><mixed-citation xmlns:xlink="http://www.w3.org/1999/xlink" xlink:type="simple"><person-group><name name-style="western"><surname>Stichel</surname><given-names>W</given-names></name></person-group> (<year>1956</year>)<source> Illustrierte Bestimmungstabellen der Wanzen. Europa (Hemiptera-Heteroptera Europae) 2: 169–480. Stichel, Berlin-Hermsdorf.</source></mixed-citation></ref><ref id="B106"><mixed-citation xmlns:xlink="http://www.w3.org/1999/xlink" xlink:type="simple"><person-group><name name-style="western"><surname>Schuh</surname><given-names>RT</given-names></name></person-group> (<year>1995</year>)<source> Plant Bugs of the World (Insecta: Heteroptera: Miridae). Systematic Catalog, Distributions, Host List, and Bibliography. New York Entomological Society, New York. 1329 pp. (http://research.amnh.org/pbi/catalog) [accessed during preparation of ms. through Sept. 2011].</source></mixed-citation></ref><ref id="B52"><mixed-citation xmlns:xlink="http://www.w3.org/1999/xlink" xlink:type="simple"><person-group><name name-style="western"><surname>Ingham</surname><given-names>(DS)</given-names></name><name name-style="western"><surname>Samways</surname><given-names>MJ</given-names></name><name name-style="western"><surname>Govender</surname><given-names>P</given-names></name></person-group> (<year>1995</year>)<source> The development of an effective monitoring method for the wattle mirid <italic>Lygidolon laevigatum</italic> Reuter (Hemiptera: Miridae). In: Proceedings of the Tenth Entomological Congress, Entomological Society of South Africa, Grahamstown, 3–7 July 1995, p. 73. Entomological Society of Southern Africa, Pretoria.</source></mixed-citation></ref><ref id="B23"><mixed-citation xmlns:xlink="http://www.w3.org/1999/xlink" xlink:type="simple"><person-group><name name-style="western"><surname>Carvalho</surname><given-names>JCM</given-names></name><name name-style="western"><surname>Southwood</surname><given-names>TRE</given-names></name></person-group> (<year>1955</year>)<source> Revisão do complexo <italic>Cyrtorhinus</italic> Fieber – <italic>Mecomma</italic> Fieber (Hemiptera-Heteroptera, Miridae). Boletim do Museu Paraense Emilio Goeldi 11: 1–72, 25 Figs</source></mixed-citation></ref><ref id="B15"><mixed-citation xmlns:xlink="http://www.w3.org/1999/xlink" xlink:type="simple"><person-group><name name-style="western"><surname>Carvalho</surname><given-names>JCM</given-names></name></person-group> (<year>1956</year>)<article-title> Insects of Micronesia. Heteroptera: Miridae. B. P.</article-title><source>Bishop Museum, Honolulu </source><volume>7</volume> (<issue>1</issue>): <fpage>1</fpage>-<lpage>100</lpage>.</mixed-citation></ref><ref id="B103"><mixed-citation xmlns:xlink="http://www.w3.org/1999/xlink" xlink:type="simple"><person-group><name name-style="western"><surname>Schmitz</surname><given-names>G</given-names></name></person-group> (<year>1976</year>)<source> La faune terrestre de l’île de Sainte-Hélène: Insectes, 20. Heteroptera, 10. Fam. Miridae. Annales Musée Royal de l’Afrique Centrale, Série in 8E, Sciences Zoologiques 215: 473–533.</source></mixed-citation></ref><ref id="B82"><mixed-citation xmlns:xlink="http://www.w3.org/1999/xlink" xlink:type="simple"><person-group><name name-style="western"><surname>Nguyen</surname><given-names>R</given-names></name><name name-style="western"><surname>Sosa</surname><given-names>O</given-names></name><name name-style="western"><surname>Mead</surname><given-names>FW</given-names></name></person-group> (<year>1984</year>)<source> Sugarcane delphacid, <italic>Perkinsiella saccharicida</italic> Kirkaldy 1903 (Homoptera: Delphacidae). Florida Department of Agriculture &amp; Consumer Services, Division of Plant Industry, Entomology Circular 265. 2 pp.</source></mixed-citation></ref><ref id="B46"><mixed-citation xmlns:xlink="http://www.w3.org/1999/xlink" xlink:type="simple"><person-group><name name-style="western"><surname>Henry</surname><given-names>TJ</given-names></name><name name-style="western"><surname>Wheeler AG</surname><given-names>Jr</given-names></name></person-group> (<year>1988</year>)<source> Family Miridae Hahn, 1833 (= Capsidae Burmeister, 1835). The Plant Bugs, pp. 251–507. <italic>In</italic>: Henry, TJ and RC Froeschner, eds. Catalog of the Heteroptera, or True Bugs, of Canada and the Continental United States. E. J. Brill, Leiden and New York. 958 pp.</source></mixed-citation></ref><ref id="B45"><mixed-citation xmlns:xlink="http://www.w3.org/1999/xlink" xlink:type="simple"><person-group><name name-style="western"><surname>Henry</surname><given-names>TJ</given-names></name><name name-style="western"><surname>Hilburn</surname><given-names>DJ</given-names></name></person-group> (<year>1990</year>)<article-title> An annotated list of the true bugs (Heteroptera) of Bermuda.</article-title><source>Proceedings of the Entomological Society of Washington </source><volume>92</volume>: <fpage>675</fpage>-<lpage>684</lpage>.</mixed-citation></ref><ref id="B75"><mixed-citation xmlns:xlink="http://www.w3.org/1999/xlink" xlink:type="simple"><person-group><name name-style="western"><surname>Linnavuori</surname><given-names>R</given-names></name></person-group> (<year>1993</year>)<article-title> The Phylinae (Hemiptera: Miridae) of West, Central and North East Africa.</article-title><source>Garcia de Orta, Séries Zoologia </source><volume>18</volume> (<issue>1991</issue>): <fpage>115</fpage>-<lpage>296</lpage>.</mixed-citation></ref><ref id="B76"><mixed-citation xmlns:xlink="http://www.w3.org/1999/xlink" xlink:type="simple"><person-group><name name-style="western"><surname>Linnavuori</surname><given-names>R</given-names></name><name name-style="western"><surname>van Harten</surname><given-names>A.</given-names></name></person-group> (<year>1997</year>)<article-title> Notes on Heteroptera (Insecta: Hemiptera) of Yemen.</article-title><source>Fauna of Saudi Arabia </source><volume>16</volume>: <fpage>169</fpage>-<lpage>236</lpage>.</mixed-citation></ref><ref id="B9"><mixed-citation xmlns:xlink="http://www.w3.org/1999/xlink" xlink:type="simple"><person-group><name name-style="western"><surname>Carapezza</surname><given-names>A</given-names></name></person-group> (<year>1997</year>)<source> Heteroptera of Tunisa. Il Naturalista Siciliano Organo della Società Siciliana di Scienze Naturali 21 (suppl A): 1–331.</source></mixed-citation></ref><ref id="B10"><mixed-citation xmlns:xlink="http://www.w3.org/1999/xlink" xlink:type="simple"><person-group><name name-style="western"><surname>Carapezza</surname><given-names>A</given-names></name></person-group> (<year>1998</year>)<source> New species and new records of Heteroptera from Cyprus. Atti Dell’Accademia Roveretana Degli Agiati (7) 8 (B): 29–40.</source></mixed-citation></ref><ref id="B61"><mixed-citation xmlns:xlink="http://www.w3.org/1999/xlink" xlink:type="simple"><person-group><name name-style="western"><surname>Kerzhner</surname><given-names>IM</given-names></name><name name-style="western"><surname>Josifov</surname><given-names>M</given-names></name></person-group> (<year>1999</year>)<source> Cimicomorpha II. Miridae, pp. 1–577. <italic>In</italic>: Aukema, B and C Rieger, eds. Catalogue of the Heteroptera of the Palaearctic Region. Volume 3. Netherlands Entomological Society, Amsterdam.</source></mixed-citation></ref><ref id="B41"><mixed-citation xmlns:xlink="http://www.w3.org/1999/xlink" xlink:type="simple"><person-group><name name-style="western"><surname>Froeschner</surname><given-names>RC</given-names></name></person-group> (<year>1999</year>)<article-title> True bugs (Heteroptera) of Panama: A synoptic catalog as a contribution to the study of Panamanian biodiversity.</article-title><source>Memoirs of the American Entomological Institute </source><volume>61</volume>: <fpage>1</fpage>-<lpage>393</lpage>.</mixed-citation></ref><ref id="B47"><mixed-citation xmlns:xlink="http://www.w3.org/1999/xlink" xlink:type="simple"><person-group><name name-style="western"><surname>Hernández</surname><given-names>LM</given-names></name><name name-style="western"><surname>Henry</surname><given-names>TJ</given-names></name></person-group> (<year>2010</year>)<source> The Plant Bugs, or Miridae (Hemiptera: Heteroptera), of Cuba. Pensoft Publishers, Sofia and Moscow. 212 pp.</source></mixed-citation></ref><ref id="B111"><mixed-citation xmlns:xlink="http://www.w3.org/1999/xlink" xlink:type="simple"><person-group><name name-style="western"><surname>Sosa</surname><given-names>O Jr</given-names></name></person-group> (<year>1985</year>)<article-title> The sugarcane delphacid, <italic>Perkinsiella saccharicida</italic> (Homoptera: Delphacidae), a sugarcane pest new to North America detected in Florida.</article-title><source>Florida Entomolgist </source><volume>68</volume>: <fpage>357</fpage>-<lpage>360</lpage>. doi: <ext-link ext-link-type="uri" xlink:href="http://dx.doi.org/10.2307/3494376" xlink:type="simple">10.2307/3494376</ext-link></mixed-citation></ref><ref id="B7"><mixed-citation xmlns:xlink="http://www.w3.org/1999/xlink" xlink:type="simple"><person-group><name name-style="western"><surname>Bull</surname><given-names>RM</given-names></name></person-group> (<year>1981</year>)<article-title> Population studies on the sugar cane leafhopper (<italic>Perkinsiella saccharicida</italic> Kirk.) in the Bundaberg District.</article-title><source>Proceedings of Australian Society of Sugar Cane Technologists </source><volume>1981</volume>: <fpage>293</fpage>-<lpage>303</lpage>.</mixed-citation></ref><ref id="B27"><mixed-citation xmlns:xlink="http://www.w3.org/1999/xlink" xlink:type="simple"><person-group><name name-style="western"><surname>Cassis</surname><given-names>G</given-names></name><name name-style="western"><surname>Gross</surname><given-names>G</given-names></name></person-group> (<year>1995</year>)<source> Hemiptera: Heteroptera (Coleorrhyncha to Cimicomorpha). Zoological Catalogue of Australia 27.3A: i–xv, 1–506. CSIRO, Melbourne.</source></mixed-citation></ref><ref id="B55"><mixed-citation xmlns:xlink="http://www.w3.org/1999/xlink" xlink:type="simple"><person-group><name name-style="western"><surname>Josifov</surname><given-names>M</given-names></name><name name-style="western"><surname>Kerzhner</surname><given-names>IM</given-names></name></person-group> (<year>1972</year>)<article-title> Heteroptera aus Korea. I. Teil (Ochteridae, Gerridae, Saldidae, Nabidae, Anthocoridae, Miridae, Tingidae und Reduviidae).</article-title><source>Annales Zoologici, Warszawa </source><volume>29</volume>: <fpage>147</fpage>-<lpage>180</lpage>.</mixed-citation></ref><ref id="B112"><mixed-citation xmlns:xlink="http://www.w3.org/1999/xlink" xlink:type="simple"><person-group><name name-style="western"><surname>Stål</surname><given-names>C</given-names></name></person-group> (<year>1860</year>)<source> Hemiptera. Species novas descripsit. <italic>In</italic>: Konglika Svenska fregatens Eugenies resa omkring jordenunder befäl af C. A. Virgin åren 1851–1853. 2, Zoologi 1. Insecta: 219–298. Norstedt, Stockholm.</source></mixed-citation></ref><ref id="B96"><mixed-citation xmlns:xlink="http://www.w3.org/1999/xlink" xlink:type="simple"><person-group><name name-style="western"><surname>Reuter</surname><given-names>OM</given-names></name></person-group> (<year>1903</year>)<article-title> Capsidae Chinenses et Thibetanae hactneus cognitae enumeratae novaeque species descriptae.</article-title><source>Öfversigt af Finska Vetenskaps-Societatens Förhandlingar </source><volume>45</volume> (<issue>16</issue>): <fpage>1</fpage>-<lpage>23</lpage>.</mixed-citation></ref></ref-list></tp:taxon-treatment>
