# Supplementary material for: Revision of the Plant Bug Genus Tytthus (Hemiptera, Heteroptera, Miridae, Phylinae)
Source: Zookeys. 2012 Sep 10;(220):1–114. doi: 10.3897/zookeys.220.2178 (PMC3459032; doi:10.3897/zookeys.220.2178)
Supplement: XML Treatment for Tytthus piceus [file zookeys.220.2178-treatment19.xml]

<!DOCTYPE tp:taxon-treatment
  PUBLIC "-//TaxonX//DTD Taxonomic Treatment Publishing DTD v0 20100105//EN" "tax-treatment-NSO.dtd">
<tp:taxon-treatment xmlns:tp="http://www.plazi.org/taxpub"><tp:treatment-meta><mixed-citation publication-type="journal"><person-group><name><surname>Henry</surname><given-names>Thomas J.</given-names></name></person-group><article-title>Revision of the Plant Bug Genus 
                    <italic>Tytthus</italic>  (Hemiptera, Heteroptera, Miridae, Phylinae)
                </article-title><source>Zookeys</source><day>10</day><month>9</month><year>2012</year><volume>2012</volume><issue>220</issue><fpage>1</fpage><lpage>114</lpage><pub-id pub-id-type="doi">10.3897/zookeys.220.2178</pub-id></mixed-citation></tp:treatment-meta><tp:nomenclature><tp:taxon-name>
                        <tp:taxon-name-part taxon-name-part-type="genus">Tytthus</tp:taxon-name-part>
                        <tp:taxon-name-part taxon-name-part-type="species">piceus</tp:taxon-name-part>
                    <object-id xmlns:xlink="http://www.w3.org/1999/xlink" xlink:type="simple">http://species-id.net/wiki/Tytthus_piceus</object-id>
								</tp:taxon-name><tp:taxon-authority>(Osborn &amp; Drake)</tp:taxon-authority><tp:taxon-status xmlns:xlink="http://www.w3.org/1999/xlink" xlink:type="simple">comb. n.</tp:taxon-status><xref ref-type="fig" rid="F5">Figs 35–37</xref><xref ref-type="fig" rid="F9">71–78</xref><xref ref-type="fig" rid="F21">167–170</xref><tp:nomenclature-citation-list><tp:nomenclature-citation><tp:taxon-name>Isoproba picea</tp:taxon-name><comment><xref ref-type="bibr" rid="B85">Osborn and Drake 1915</xref>: 533 (orig. descrip.); <xref ref-type="bibr" rid="B13">Carvalho 1952</xref>: 72 (as type); Carvalho 1958(2): 201 (cat.); <xref ref-type="bibr" rid="B25">Cassis 1984</xref>: 165 (subfam. note); <xref ref-type="bibr" rid="B106">Schuh 1995</xref>: 498 (cat.).</comment></tp:nomenclature-citation><tp:nomenclature-citation><tp:taxon-name>Tytthus hondurensis</tp:taxon-name><comment><xref ref-type="bibr" rid="B18">Carvalho 1984</xref>: 203 (orig. descrip.); <xref ref-type="bibr" rid="B106">Schuh 1995</xref>: 248 (cat.). <bold>syn. n.</bold></comment></tp:nomenclature-citation></tp:nomenclature-citation-list></tp:nomenclature><tp:treatment-sec sec-type="Diagnosis"><title>Diagnosis.</title><p>This species, known from macropterous males and females (<xref ref-type="fig" rid="F5">Figs 35, 36</xref>) and brachypterous females (<xref ref-type="fig" rid="F5">Fig. 37</xref>), is distinguished by the bulbous black head, the black pronotum and scutellum having a distinct glaucous sheen, the raised finely punctate pronotal calli, the pale translucent-brown hemelytra, and the pale yellow to white first antennal segment with a narrow black ring at the base.</p><p><italic><tp:taxon-name>Tytthus piceus</tp:taxon-name></italic> keys out with <italic><tp:taxon-name>Tytthus pallidus</tp:taxon-name></italic>, n. sp but can be distinguished by the bulbous head, especially in males, the shorter antennal segment I that is only subequal to the interocular width, and the distinct calli that are covered in a glaucous sheen.</p></tp:treatment-sec><tp:treatment-sec sec-type="Description"><title>Description.</title><p><italic>Male</italic> (n = 10; holotype in parentheses) (<xref ref-type="fig" rid="F5">Figs 35</xref>, <xref ref-type="fig" rid="F9">71, 72</xref>): Length to apex of hemelytron 2.35–2.50 mm (2.70 mm), length to base of cuneus 1.70–1.75 mm (1.89 mm), width across hemelytra 0.62–0.66 mm (wings folded). <italic>Head</italic>: Length 0.34–0.37 mm (0.35 mm), width across eyes 0.51–0.54 mm (0.50 mm), interocular width 0.24–0.26 mm (0.26 mm). <italic>Labium</italic>: Length 1.07–1.14 mm (imbedded in glue). <italic>Antenna</italic>: Segment I, length 0.26–0.27 mm (antennae missing); II, 0.98–1.02 mm; III, 0.50–0.56 mm; IV, 0.40–0.50 mm. <italic>Pronotum</italic>: Length 0.32–0.34 mm (0.32 mm), basal width 0.59–0.61 mm (0.59 mm).</p><p><italic>Coloration</italic>: <italic>Head</italic> (<xref ref-type="fig" rid="F9">Figs 73–75</xref>): Shiny black; eyes black. <italic>Labium</italic>: Segment I fuscous to black, apex paler yellowish brown, tinged with red or reddish brown in some specimens; segments II–IV pale yellowish brown, apex of segment IV fuscous. <italic>Antenna</italic>: Segment I pale yellowish brown to white, with a narrow black ring at base; segments II–IV uniformly black. <italic>Pronotum, mesoscutum, and scutellum</italic>: Shiny black, with a distinct glaucous sheen. <italic>Hemelytron</italic>: Uniformly smoky brown, slightly darker brown on clavus. <italic>Ostiolar evaporative area</italic> (<xref ref-type="fig" rid="F9">Fig. 76</xref>): Dark reddish brown to fuscous. <italic>Ventral surface</italic>: Thorax dark brown or fuscous; abdomen in males dark brown, sometimes paler ventrally, genital capsule fuscous to black; abdomen in females yellowish green to pale brown, with broad lateral margins and ovipositor fuscous to black. <italic>Legs</italic>: Uniformly yellowish brown, inner face of pro- and mesofemora and outer face of metafemur usually with a narrow reddish line; claw (<xref ref-type="fig" rid="F9">Fig. 78</xref>).</p><p><italic>Structure, texture, and vestiture</italic>: <italic>Head</italic>: Impunctate, round or bulbous in both sexes, slightly wider than long; with scattered, long, erect setae on frons and vertex and a few short, erect setae on eyes. <italic>Labium</italic>: Extending to abdominal segment II or III. <italic>Pronotum</italic>: Trapeziform, narrowest anteriorly, lateral margins weakly concave, flaring to humeral angles; impunctate, except for a few scattered punctures on distinctly swollen calli. <italic>Mesoscutum</italic>: Broadly exposed. <italic>Scutellum</italic>: Equilateral, weakly convex, rising just <!--PageBreak-->above level of hemelytra. <italic>Hemelytron</italic>: Translucent, subparallel; in macropterous males and females (<xref ref-type="fig" rid="F5">Figs 35, 36</xref>) cuneus longer than wide at base, membrane fully developed, extending well beyond apex of abdomen; in brachypterous females (<xref ref-type="fig" rid="F5">Fig. 37</xref>) lateral margins slightly more rounded than macropters, cuneus reduced to about as wide as long, membrane greatly reduced, extending only to the sixth or seventh abdominal tergite, exposing apex of abdomen.</p><p><italic>Male genitalia</italic>: <italic>Left paramere</italic> (<xref ref-type="fig" rid="F21">Fig. 167</xref>): Mitt-shaped; right arm long, wide, apically blunt; left arm shorter, apically pointed. <italic>Right paramere</italic> (<xref ref-type="fig" rid="F21">Fig. 168</xref>): Elongate oval. <italic>Endosoma</italic> (<xref ref-type="fig" rid="F21">Fig. 169</xref>): Strongly C-shaped, apically blunt. <italic>Phallotheca</italic> (<xref ref-type="fig" rid="F21">Fig. 170</xref>): Relatively slender, apically acute.</p><p><italic>Macropterous female</italic> (n = 10) (<xref ref-type="fig" rid="F5">Fig. 36</xref>): Length to apex of hemelytron 2.60–2.85 mm, length to base of cuneus 1.85–2.05 mm, width across hemelytra 0.70–0.83 mm. <italic>Head</italic>: Length 0.35–0.40 mm, width across eyes 0.54–0.58 mm, interocular width 0.27–0.29 mm. <italic>Labium</italic>: Length 1.18–1.22 mm, extending to near base of ovipositor. <italic>Antenna</italic>: Segment I, length 0.26 mm; II, 0.85–0.93 mm; III, 0.51–0.53 mm; IV, 0.43–0.45 mm. <italic>Pronotum</italic>: Length 0.34–0.37 mm, basal width 0.69–0.70 mm.</p><p><italic>Brachypterous female</italic> (n = 3) (<xref ref-type="fig" rid="F5">Fig. 37</xref>): Length to apex of hemelytron 1.80–1.90 mm; length to base of cuneus 1.55–1.60 mm; length to apex of abdomen 2.20–2.40 mm; width across hemelytra 0.64–0.70 mm. <italic>Head</italic>: Length 0.35–0.40 mm, width across eyes 0.54–0.58 mm, interocular width 0.29 mm. <italic>Labium</italic>: Length 1.10–1.14 mm, extending to abdominal segment II. <italic>Antenna</italic>: Segment I, length 0.26–0.29 mm; II, 0.82–9.94 mm; III, 0.51–.56 mm; IV, 0.43–0.45 mm. <italic>Pronotum</italic>: Length 0.29–0.34 mm, basal width 0.51–0.59 mm.</p></tp:treatment-sec><tp:treatment-sec sec-type="Host"><title>Host.</title><p>Adults and nymphs have been taken in large numbers on switch grass, <italic><tp:taxon-name>Panicum virgatum</tp:taxon-name></italic> L. cv ‘Alamo’ [<tp:taxon-name>Poaceae</tp:taxon-name>], infested with <tp:taxon-name>Delphacidae</tp:taxon-name> (A. G. Wheeler, pers. comm.).</p></tp:treatment-sec><tp:treatment-sec sec-type="Distribution"><title>Distribution.</title><p>This species was described and known previously only from Guatemala (as <italic><tp:taxon-name>Isoproba picea</tp:taxon-name></italic>) and Honduras (as <italic><tp:taxon-name>Tytthus hondurensis</tp:taxon-name></italic>). Colombia, Costa Rica, Mexico, Panama, and the United States (Florida, Maryland, and South Carolina) represent new country records and considerable range extensions.</p></tp:treatment-sec><tp:treatment-sec sec-type="Discussion"><title>Discussion.</title><p>Specimens of <italic><tp:taxon-name>Tytthus piceus</tp:taxon-name></italic> from Colombia, Costa Rica, Honduras, Mexico, and Panama represent an expected distribution for a Central American species, but the recent detection of it in Florida, Maryland, and South Carolina in the United States is somewhat of a mystery. The eastern United States is relatively well collected, so it seems unlikely that early workers overlooked this unusual bug, given that other obscure species of the genus with similar habits, such as <italic><tp:taxon-name>Tytthus vagus</tp:taxon-name></italic> (Knight) and the tiny <italic><tp:taxon-name>Tytthus alboornatus</tp:taxon-name></italic> (Knight), have been discovered. The most logical explanation is that <italic><tp:taxon-name>Isoproba piceus</tp:taxon-name></italic> has been inadvertently introduced relatively recently and moved around on ornamental grasses, such the one A. G. Wheeler found serving as a host in the South Carolina Botanical Gardens.</p><p>I have examined the holotypes of <italic><tp:taxon-name>Tytthus hondurensis</tp:taxon-name></italic> and <italic><tp:taxon-name>Tytthus piceus</tp:taxon-name></italic> and find them conspecific.</p></tp:treatment-sec><tp:treatment-sec sec-type="Type material examined"><title>Type material examined.</title><p><bold>Holotype</bold> ♂ (of <italic><tp:taxon-name>Isoproba picea</tp:taxon-name></italic>) (00162336) (OSU): <bold>GUATEMALA:</bold> Pt. Barios<bold>:</bold> 3/3/05 [J. S. Hine coll., as per Osborn and Drake, 1915],<!--PageBreak--> Herbert Osborn collection. <bold>Holotype</bold> ♂ (of <italic><tp:taxon-name>Tytthus hondurensis</tp:taxon-name></italic>) (00162205) (USNM): <bold>HONDURAS:</bold> <bold>Atlantida:</bold> Lancetilla, Aug 1701, Stadelmann.</p></tp:treatment-sec><tp:treatment-sec sec-type="Other specimens examined"><title>Other specimens examined.</title><p><bold>COLOMBIA:</bold> <bold>Cundinamarca:</bold> Sasaima, <named-content xmlns:xlink="http://www.w3.org/1999/xlink" content-type="dwc:verbatimCoordinates" xlink:type="simple">4.96638°N, 76.4375°W</named-content>, 1221 m, 28 Aug 1965, J. A. Ramos, 1 ♀ (00161785) (USNM). <bold>COSTA RICA:</bold> <bold>Cartago:</bold> Pejibaye, 24 Mar 1987 - 25 Mar 1987, W. E. Steiner, 1 ♀ (00161786) (USNM). <bold>Puntarenas:</bold> El Palmar, Jan 1962, J. O. Harrison, 2 ♂♂ (00161449 - 00161450) (USNM). <bold>MEXICO</bold>: <bold><italic>San Luis Potosi</italic>:</bold> Huichihayan, 25 Sept. 1938, L. J. Lipovsky, 1 ♂ (UK).</p><p><bold>PANAMA</bold>: Cerro Jefe, 12 Mar. 1969, R. L. Fischer, elev. 2000 ft., 1 ♀ (00166062) (AMNH). <bold>UNITED STATES:</bold> <bold>Florida:</bold> <bold><italic>Miami-Dade Co</italic>.:</bold> Coral Gables, Matheson Hammock, 10 May 1997, Vince Golia, sweeping, 1 ♀ (00161829) (USNM). <bold>Maryland:</bold> <bold><italic>Howard Co</italic>.:</bold> Howard Co. field, 18 Oct 1961, collector unknown, red clover (<tp:taxon-name>Fabaceae</tp:taxon-name>), 1 ♂ (00161827) (USNM). <bold>South Carolina:</bold> <bold><italic>Pickens Co</italic>.:</bold> South Carolina Botanical Garden, Clemson, 28 Aug 2004, A. G. Wheeler, Jr., <italic><tp:taxon-name>Panicum virgatum</tp:taxon-name></italic>, 1 ♀ (00161813) (<tp:taxon-name>Poaceae</tp:taxon-name>), 5 ♂♂ (00161814 - 00161818), 7 ♀♀ (00161819 - 00161825), 1 nymph (00161826) (USNM); 31 Jul 2005, A. G. Wheeler, Jr., <italic><tp:taxon-name>Panicum virgatum</tp:taxon-name></italic> (<tp:taxon-name>Poaceae</tp:taxon-name>), 11 ♂♂ (00161787 - 00161797), 15 ♀♀ (00161798 - 00161812) (USNM).</p></tp:treatment-sec><tp:treatment-sec><!--Section generated to contain objects referenced in tp:taxon-treatment.--><fig id="F5" position="float" orientation="portrait"><label>Figures 35–44.</label><caption><p><italic><tp:taxon-name>Tytthus</tp:taxon-name></italic> spp. <bold>35</bold> <italic><tp:taxon-name>Tytthus piceus</tp:taxon-name></italic>, macropterous ♂ (South Carolina, Pickens Co., SC Botanical Gardens, Clemson, 28 Aug. 2004, A. G. Wheeler, Jr., USNM) <bold>36</bold> <italic><tp:taxon-name>Tytthus piceus</tp:taxon-name></italic>, macropterous ♀ (South Carolina, Pickens Co., SC Botanical Garden, Clemson, 28 Aug. 2004, A. G. Wheeler, Jr., USNM)  <bold>37</bold> <italic><tp:taxon-name>Tytthus piceus</tp:taxon-name></italic>, brachypterous ♀ (South Carolina, Pickens Co., SC Botanical Gardens, Clemson, 28 Aug. 2004, A. G. Wheeler, Jr., USNM) <bold>38</bold> <italic><tp:taxon-name>Tytthus pubescens</tp:taxon-name></italic>, macropterous ♂ (British Colombia, Pouce Coupe, 18 Aug 1982, L. A. Kelton, CNC) <bold>39</bold> <italic><tp:taxon-name>Tytthus pubescens</tp:taxon-name></italic>, macropterous ♀ (Colorado, [2024], Spicer’s North Park, 18 July 1896, C. F. Baker, USNM) <bold>40</bold> <italic><tp:taxon-name>Tytthus pubescens</tp:taxon-name></italic>, brachpterous ♀ (Alberta, Banff-Jasper Hwy., Jasper Natl. Pk, 26 and 28 Aug 1970, L. A. Kelton, CNC) <bold>41</bold> <italic><tp:taxon-name>Tytthus pygmaeus</tp:taxon-name></italic>, macropterous ♂ (dark pronotum) (Alberta, McMurray, 11 July 1993, W. J. Brown, CNC) <bold>42</bold> <italic><tp:taxon-name>Tytthus pygmaeus</tp:taxon-name></italic>, macropterous ♀ (dark pronotum) (To be added) <bold>43</bold> <italic><tp:taxon-name>Tytthus pygmaeus</tp:taxon-name></italic>, macropterous ♂ (pale pronotum) (England, Wolvercote, Oxford, 14 July 1968, G. G. E Scudder, CNC) <bold>44</bold> <italic><tp:taxon-name>Tytthus pygmaeus</tp:taxon-name></italic> ♀ (pale pronotum) (same locality as for ♂).</p></caption><graphic xmlns:xlink="http://www.w3.org/1999/xlink" xlink:href="ZooKeys-220-001-g005.jpg" position="float" orientation="portrait" xlink:type="simple"/></fig><fig id="F9" position="float" orientation="portrait"><label>Figures 71–78.</label><caption><p>SEM photomicrographs of <italic><tp:taxon-name>Tytthus piceus</tp:taxon-name></italic>, male <bold>71</bold> dorsal habitus <bold>72</bold> lateral habitus <bold>73</bold> head and pronotum, dorsal aspect <bold>74</bold> head and pronotum, lateral aspect <bold>75</bold> head, anterior aspect <bold>76</bold> ostiolar evaporative area <bold>77</bold> genital capsule, caudal aspect <bold>78</bold> claw.</p></caption><graphic xmlns:xlink="http://www.w3.org/1999/xlink" xlink:href="ZooKeys-220-001-g009.jpg" position="float" orientation="portrait" xlink:type="simple"/></fig><fig id="F21" position="float" orientation="portrait"><label>Figures 163–170.</label><caption><p>Male genitalia <bold>163–166</bold> <italic><tp:taxon-name>Tytthus parviceps</tp:taxon-name></italic> <bold>163</bold> left paramere <bold>164</bold> right paramere <bold>165</bold> endosoma <bold>166</bold> phallotheca <bold>167–170</bold> <italic><tp:taxon-name>Tytthus piceus</tp:taxon-name></italic> <bold>167</bold> left paramere <bold>168</bold> right paramere <bold>169</bold> endosoma <bold>170</bold> phallotheca.</p></caption><graphic xmlns:xlink="http://www.w3.org/1999/xlink" xlink:href="ZooKeys-220-001-g021.jpg" position="float" orientation="portrait" xlink:type="simple"/></fig></tp:treatment-sec><ref-list><ref id="B85"><mixed-citation xmlns:xlink="http://www.w3.org/1999/xlink" xlink:type="simple"><person-group><name name-style="western"><surname>Osborn</surname><given-names>H</given-names></name><name name-style="western"><surname>Drake</surname><given-names>CJ</given-names></name></person-group> (<year>1915</year>)<article-title> Records of Guatemalan Hemiptera-Heteroptera with description of new species.</article-title><source>Ohio Naturalist </source><volume>15</volume>: <fpage>52</fpage>-<lpage>541</lpage>.</mixed-citation></ref><ref id="B13"><mixed-citation xmlns:xlink="http://www.w3.org/1999/xlink" xlink:type="simple"><person-group><name name-style="western"><surname>Carvalho</surname><given-names>JCM</given-names></name></person-group> (<year>1952</year>)<article-title> On the major classification of the Miridae (Hemiptera). (With keys to the subfamilies and tribes and a catalogue of the world genera).</article-title><source>Anais da Academia Brasileira de Ciências </source><volume>24</volume>: <fpage>31</fpage>-<lpage>110</lpage>.</mixed-citation></ref><ref id="B25"><mixed-citation xmlns:xlink="http://www.w3.org/1999/xlink" xlink:type="simple"><person-group><name name-style="western"><surname>Cassis</surname><given-names>G</given-names></name></person-group> (<year>1984</year>)<source> A systematic study of the subfamily Dicyphinae (Heteroptera: Miridae). Ph.D. Dissertation, Oregon State University, Corvallis. 389 pp.</source></mixed-citation></ref><ref id="B106"><mixed-citation xmlns:xlink="http://www.w3.org/1999/xlink" xlink:type="simple"><person-group><name name-style="western"><surname>Schuh</surname><given-names>RT</given-names></name></person-group> (<year>1995</year>)<source> Plant Bugs of the World (Insecta: Heteroptera: Miridae). Systematic Catalog, Distributions, Host List, and Bibliography. New York Entomological Society, New York. 1329 pp. (http://research.amnh.org/pbi/catalog) [accessed during preparation of ms. through Sept. 2011].</source></mixed-citation></ref><ref id="B18"><mixed-citation xmlns:xlink="http://www.w3.org/1999/xlink" xlink:type="simple"><person-group><name name-style="western"><surname>Carvalho</surname><given-names>JCM</given-names></name></person-group> (<year>1984</year>)<article-title> Mirídeos neotropicais, CCLII: Descrições de novos gêneros e espécies da tribo Phylini Douglas &amp; Scott (Hemiptera).</article-title><source>Boletim do Museu Paraense Emilio Goeldi Zoologia </source><volume>1</volume>: <fpage>143</fpage>-<lpage>206</lpage>.</mixed-citation></ref></ref-list></tp:taxon-treatment>
