# Supplementary material for: Revision of the Plant Bug Genus Tytthus (Hemiptera, Heteroptera, Miridae, Phylinae)
Source: Zookeys. 2012 Sep 10;(220):1–114. doi: 10.3897/zookeys.220.2178 (PMC3459032; doi:10.3897/zookeys.220.2178)
Supplement: XML Treatment for Tytthus pubescens [file zookeys.220.2178-treatment20.xml]

<!DOCTYPE tp:taxon-treatment
  PUBLIC "-//TaxonX//DTD Taxonomic Treatment Publishing DTD v0 20100105//EN" "tax-treatment-NSO.dtd">
<tp:taxon-treatment xmlns:tp="http://www.plazi.org/taxpub"><tp:treatment-meta><mixed-citation publication-type="journal"><person-group><name><surname>Henry</surname><given-names>Thomas J.</given-names></name></person-group><article-title>Revision of the Plant Bug Genus 
                    <italic>Tytthus</italic>  (Hemiptera, Heteroptera, Miridae, Phylinae)
                </article-title><source>Zookeys</source><day>10</day><month>9</month><year>2012</year><volume>2012</volume><issue>220</issue><fpage>1</fpage><lpage>114</lpage><pub-id pub-id-type="doi">10.3897/zookeys.220.2178</pub-id></mixed-citation></tp:treatment-meta><tp:nomenclature><tp:taxon-name>
                        <tp:taxon-name-part taxon-name-part-type="genus">Tytthus</tp:taxon-name-part>
                        <tp:taxon-name-part taxon-name-part-type="species">pubescens</tp:taxon-name-part>
                    <object-id xmlns:xlink="http://www.w3.org/1999/xlink" xlink:type="simple">http://species-id.net/wiki/Tytthus_pubescens</object-id>
								</tp:taxon-name><tp:taxon-authority>(Knight)</tp:taxon-authority><xref ref-type="fig" rid="F5">Figs 38–40</xref><xref ref-type="fig" rid="F10">79–86</xref><xref ref-type="fig" rid="F22">171–174</xref><tp:nomenclature-citation-list><tp:nomenclature-citation><tp:taxon-name>Capsus geminus</tp:taxon-name><comment><xref ref-type="bibr" rid="B40">Flor 1860</xref>: 464 (orig. descrip.). Preoccupied by <italic><tp:taxon-name>Capsus geminus</tp:taxon-name></italic> Say, 1832 as noted by Henry and Wheeler 1988: 457.</comment></tp:nomenclature-citation><tp:nomenclature-citation><tp:taxon-name>Cyrtorhinus geminus</tp:taxon-name><comment>: <xref ref-type="bibr" rid="B93">Reuter 1883</xref>: 382 (descrip.); <xref ref-type="bibr" rid="B8">Butler 1923</xref>: 480 (biol.); <xref ref-type="bibr" rid="B126">Wagner 1952</xref>: 129 (descrip., key).</comment></tp:nomenclature-citation><tp:nomenclature-citation><tp:taxon-name>Chlamydatus (Cyrtorhinus) geminus</tp:taxon-name><comment>: <xref ref-type="bibr" rid="B91">Reuter 1875b</xref>: 126 (descrip.).</comment></tp:nomenclature-citation><tp:nomenclature-citation><tp:taxon-name>Cyrtorhinus pubescens</tp:taxon-name><comment><xref ref-type="bibr" rid="B70">Knight 1931</xref>: 172 (orig. descrip.). Synonymized by <xref ref-type="bibr" rid="B23">Carvalho and Southwood 1955</xref>: 28; resurrected by Henry and Wheeler 1988: 457.</comment></tp:nomenclature-citation><tp:nomenclature-citation><tp:taxon-name>Tytthus geminus</tp:taxon-name><comment>: <xref ref-type="bibr" rid="B36">Fieber 1864</xref>: 83 (comb.); <xref ref-type="bibr" rid="B23">Carvalho and Southwood 1955</xref>: 28 (comb., descrip., distr., key); <xref ref-type="bibr" rid="B62">Kiritshenko 1951</xref>: 175 (key); <xref ref-type="bibr" rid="B13">Carvalho 1952</xref>: 81 (list); Carvalho 1958: 157 (cat.); <xref ref-type="bibr" rid="B58">Kerzhner 1964</xref>: 754 (key); <xref ref-type="bibr" rid="B57">Kelton 1980</xref>: 303 (descrip.host, distr.).</comment></tp:nomenclature-citation><tp:nomenclature-citation><tp:taxon-name>Tytthus geminus</tp:taxon-name><comment> form <italic>flori</italic><xref ref-type="bibr" rid="B113">Stichel 1956</xref>: 271 (orig. descrip.).</comment></tp:nomenclature-citation><tp:nomenclature-citation><tp:taxon-name>Tytthus geminus</tp:taxon-name><comment> form <italic>pallidior</italic><xref ref-type="bibr" rid="B113">Stichel 1956</xref>: 271 (orig. descrip.).</comment></tp:nomenclature-citation><tp:nomenclature-citation><tp:taxon-name>Tytthus pubescens</tp:taxon-name><comment>: Henry and Wheeler 1988: 457 (cat., revised status); Wheeler and Henry 1992: 140 (distr., host); <xref ref-type="bibr" rid="B87">Polhemus 1994</xref>: 133 (list); <xref ref-type="bibr" rid="B106">Schuh 1995</xref>: 249 (cat.); <xref ref-type="bibr" rid="B108">Scudder 1997</xref>: 270 (distr., hosts); Kerzhner and Jovifov 1999: 442 (cat.); <xref ref-type="bibr" rid="B78">Maw et al. 2000</xref>: 121 (list); <xref ref-type="bibr" rid="B125">Wachman et al. 2004</xref> (note, biol.); Wheeler 2011: 209 (distr., hosts).</comment></tp:nomenclature-citation></tp:nomenclature-citation-list></tp:nomenclature><tp:treatment-sec sec-type="Diagnosis"><title>Diagnosis.</title><p>This species is distinguished by the fuscous to black head; brown to black pronotum, often entirely or with only the posterior angles or posterior half whitish to pale brown; the pale yellow to yellowish brown antennal segment I and black segments <!--PageBreak-->II–IV; the long, erect setae in both sexes on antennal segment II as long or longer than the diameter of the segment; the uniformly pale, translucent hemelytra; and pale brownish yellow legs. Males of this species are always macropterous (<xref ref-type="fig" rid="F5">Fig. 38</xref>); both macropters (<xref ref-type="fig" rid="F5">Fig. 39</xref>) and brachypters (<xref ref-type="fig" rid="F5">Fig. 40</xref>) are known for females, but brachypters are most common<bold>.</bold></p><p>This Holoarctic species is superficially similar to another Holarctic species, T<italic>ytthus pygmaeus</italic>, in general color and size. <italic><tp:taxon-name>Tytthus pubescens</tp:taxon-name></italic> is readily distinguished by the pale antennal segment I, the long erect and semierect setae on antennal segments I and II, and the often pale humeral pronotal angles.</p></tp:treatment-sec><tp:treatment-sec sec-type="Description"><title>Description.</title><p><italic>Macropterous male</italic> (n = 10) (<xref ref-type="fig" rid="F5">Figs 38</xref>, <xref ref-type="fig" rid="F10">79, 80</xref>): Length to apex of hemelytron 2.59–3.01 mm, length to base of cuneus 1.98–2.37 mm, width across hemelytra 0.93–0.96 mm. <italic>Head</italic>: Length 0.30–0.32 mm, width across eyes 0.64–0.66 mm, interocular width 0.30–0.32 mm. <italic>Labium</italic>: Length 1.01–1.07 mm. <italic>Antenna</italic>: Se<!--PageBreak-->gment I length 0.35–0.38 mm, II 0.88–0.94 mm, III 0.62–0.66 mm, IV 0.56–0.58 mm. <italic>Pronotum</italic>: Length 0.35–0.40 mm, basal width 0.74–0.78 mm.</p><p><italic>Coloration</italic>: <italic>Head</italic> (<xref ref-type="fig" rid="F10">Figs 81–83</xref>): Fuscous to black, with a small, yellow, interocular spot near inner margin of each eye; eyes reddish brown. <italic>Labium</italic>: Segments I–III pale yellow; segment IV brown. <italic>Antenna</italic>: Segment I pale yellow; segment II–IV fuscous to black. <italic>Pronotum</italic>: Uniformly fuscous to black, some specimens brown at posterior angles, others pale brown on posterior half, sometimes with dark brown invading darker anterior half. <italic>Mesoscutum and Scutellum</italic>: Fuscous to black. <italic>Hemelytra</italic>: Pale translucent yellow to whitish. <italic>Ostiolar evaporative area</italic> (<xref ref-type="fig" rid="F10">Fig. 84</xref>): Fuscous to black. <italic>Ventral surface</italic>: Thorax and abdomen uniformly fuscous to black. <italic>Legs</italic>: Coxae pale yellow, the bases brown; femora, tibiae, tarsi, and claws (<xref ref-type="fig" rid="F10">Fig. 86</xref>) uniformly pale yellow.</p><p><italic>Structure, texture, and vestiture</italic>: <italic>Head</italic>: Weakly shiny, impunctate; set with relatively long, erect and semierect setae on vertex and frons. <italic>Labium</italic>: Extending to apices of meso- or bases of metacoxae; segment I extending just past base of head to anterior margin of xyphyus before procoxae. <italic>Antenna</italic>: Segment I set with rather short, sparse, recumbent setae and two to four or more long, erect, subapical, bristlelike setae; segment II densely set with short, recumbent setae, intermixed with erect and semierect setae mostly subequal in length to diameter of segment. <italic>Pronotum</italic>: Nearly rectangular; anterior angles rounded; lateral margins straight, only slightly widening to posterior angles; posterior margin straight or only very slightly sinuate; set with relatively long, recumbent and semierect setae. <italic>Mesoscutum</italic>: Broadly exposed, even in brachypters; with a few scattered, semierect setae. <italic>Scutellum</italic>: weakly shiny, equilateral; set with relatively long, semierect setae. <italic>Hemelytron</italic>: Macropterous, subparallel; cuneus and membrane fully developed, extending beyond apex of abdomen; evenly set with recumbent setae.</p><p><italic>Male genitalia</italic> (<xref ref-type="fig" rid="F10">Fig. 85</xref>): <italic>Left paramere</italic> (<xref ref-type="fig" rid="F22">Fig. 171</xref>): Right arm broad, widened through middle, tapering to a fine point apically; left arm short, apically pointed. <italic>Right paramere</italic> (<xref ref-type="fig" rid="F22">Fig. 172</xref>): Elongate oval. <italic>Endosoma</italic> (<xref ref-type="fig" rid="F22">Fig. 173</xref>): Strongly C-shaped, apically blunt. <italic>Phallotheca</italic> (<xref ref-type="fig" rid="F22">Fig. 174</xref>): Broad, apically acute.</p><p><italic>Macropterous female</italic> (n = 10) (<xref ref-type="fig" rid="F5">Fig. 39</xref>): Length to apex of hemelytron 2.66–3.10 mm, length to base of cuneus 1.98–2.24 mm, width across hemelytra 1.06–1.15 mm. <italic>Head</italic>: Length 0.30–0.32 mm, width across eyes 0.64–0.67 mm, interocular width 0.32–0.34 mm. <italic>Labium</italic>: Length 1.12–1.15 mm. <italic>Antenna</italic>: Segment I length 0.29–0.30 mm, II 0.69–0.72 mm, III 0.51–0.54 mm, IV 0.48–0.51 mm. <italic>Pronotum</italic>: Length 0.35–0.38 mm, basal width 0.82–0.93 mm.</p><p>Macropters have normally developed hemelytra that extend well beyond the apex of the abdomen as in males. Out of 63 females examined, only 10 are macropterous.</p><p><italic>Brachypterous female</italic> (n = 10) (<xref ref-type="fig" rid="F5">Fig. 40</xref>): Length to apex of abdomen 2.34–2.66 mm, length to base of cuneus 2.05–2.11 mm, width across hemelytra 0.94–1.15 mm. <italic>Head</italic>: Length 0.32–0.34 mm, width 0.67–0.69 mm, interocular width 0.32–0.34 mm. <italic>Labium</italic>: Length 1.10–1.17 mm. <italic>Antenna</italic>: Segment I length 0.27–0.32 mm, II 0.75–0.80 mm, III 0.50–0.54 mm, IV 0.45–0.53 mm. <italic>Pronotum</italic>: Length 0.40–0.42 mm, basal width 0.75–0.83 mm.</p><p><!--PageBreak-->Brachypters are broadly rounded, with the cuneus sometimes slightly shortened and membrane greatly reduced and not attaining the apex of the abdomen.</p><fig id="F22" position="float" orientation="portrait"><label>Figures 171–178.</label><caption><p>Male genitalia <bold>171–174</bold> <italic><tp:taxon-name>Tytthus pubescens</tp:taxon-name></italic> <bold>171</bold> left paramere <bold>172</bold> right paramere <bold>173</bold> endosoma <bold>174</bold> phallotheca <bold>175–178</bold> <italic><tp:taxon-name>Tytthus pygmaeus</tp:taxon-name></italic> <bold>175</bold> left paramere <bold>176</bold> right paramere <bold>177</bold> endosoma <bold>178</bold> phallotheca.</p></caption><graphic xmlns:xlink="http://www.w3.org/1999/xlink" xlink:href="ZooKeys-220-001-g022.jpg" position="float" orientation="portrait" xlink:type="simple"/></fig></tp:treatment-sec><tp:treatment-sec sec-type="Host"><title>Host.</title><p>In North America, this species has been collected on <italic><tp:taxon-name>Carex</tp:taxon-name></italic> sp. (<xref ref-type="bibr" rid="B57">Kelton 1980</xref>) and <italic><tp:taxon-name>Carex utriculata</tp:taxon-name></italic> Boott [<tp:taxon-name>Cyperaceae</tp:taxon-name>] (Wheeler 2011). It has been taken on rushes, sedges, and grasses in England where it is said to prey on leafhopper eggs (<xref ref-type="bibr" rid="B8">Butler 1923</xref>, <xref ref-type="bibr" rid="B110">Southwood and Leston 1959</xref>, <xref ref-type="bibr" rid="B98">Rothschild 1963</xref>, Wheeler and Henry 1992). Specimens from Arizona were beaten from clumps of deer grass, <italic><tp:taxon-name>Muhlenbergia rigens</tp:taxon-name></italic> (Benth.) Hitchc. [<tp:taxon-name>Poaceae</tp:taxon-name>].</p></tp:treatment-sec><tp:treatment-sec sec-type="Distribution"><title>Distribution.</title><p>This Holarctic species was previously known in North America from Alaska, Alberta, British Columbia, Colorado, Newfoundland, New Mexico, Quebec, Saskatchewan, and Yukon Territory (Henry and Wheeler 1988, Wheeler and Henry 1992, <xref ref-type="bibr" rid="B87">Polhemus 1994</xref>, <xref ref-type="bibr" rid="B78">Maw et al. 2000</xref>, Wheeler 2011). Arizona is a new state record.</p><p>In the Old World, it is known in Asia from Russia (East Siberia, Far East, and West Siberia) and in northern Europe from Austria, Byelorussia, Czech Republic, Denmark, Estonia, Finland, France, Great Britain, Germany, Hungary, Ireland, Latvia, Luxembourg, Moldavia, The Netherlands, Norway, Poland, Russia (Central European and Northern European territories), Slovakia, Sweden (Wheeler and Henry 1992, <xref ref-type="bibr" rid="B61">Kerzhner and Josifov 1999</xref>).</p></tp:treatment-sec><tp:treatment-sec sec-type="Type material examined"><title>Type material examined.</title><p>Holotype ♀ (brachypterous) of <italic><tp:taxon-name>Tytthus pubescens</tp:taxon-name></italic> (USNM) <bold>UNITED STATES:</bold> <bold><italic><tp:taxon-name>Colorado</tp:taxon-name></italic>:</bold> Wray, 4 Aug 1925, H. H. Knight (USNM).</p></tp:treatment-sec><tp:treatment-sec sec-type="Other specimens examined"><title>Other specimens examined.</title><p><bold>CANADA:</bold> <bold>Alberta:</bold> Jasper National Park, Banff-Jasper Highway, 26 Aug 1970 - 28 Aug 1970, L. A. Kelton, <italic><tp:taxon-name>Carex</tp:taxon-name></italic> sp. (<tp:taxon-name>Cyperaceae</tp:taxon-name>), 24 ♀♀ (00167011 - 00167034) (CNC). McMurray, <named-content xmlns:xlink="http://www.w3.org/1999/xlink" content-type="dwc:verbatimCoordinates" xlink:type="simple">56.73333°N, 111.38333°W</named-content>, 11 Jul 1953, W. J. Brown, 1 ♀ (00167052) (CNC). <bold>British Columbia:</bold> Atlin, <named-content xmlns:xlink="http://www.w3.org/1999/xlink" content-type="dwc:verbatimCoordinates" xlink:type="simple">59.58333°N, 133.71666°W</named-content>, 2199 m, 21 Jul 1955, B. A. Gibbard, 1 ♀ (00167051) (CNC); 14 Aug 1955, H. J. Huckel, 2 ♀♀ (00167037, 00167050) (CNC). Pink Mountain, <named-content xmlns:xlink="http://www.w3.org/1999/xlink" content-type="dwc:verbatimCoordinates" xlink:type="simple">57.05°N, 122.86666°W</named-content>, 17 Aug 1982, L. A. Kelton, 1 ♀ (00167141) (AMNH). Pouce Coupe, <named-content xmlns:xlink="http://www.w3.org/1999/xlink" content-type="dwc:verbatimCoordinates" xlink:type="simple">55.7167°N, 120.1333°W</named-content>, 18 Aug 1982, L. A. Kelton, <italic><tp:taxon-name>Beckmannia syzigachne</tp:taxon-name></italic> (<tp:taxon-name>Poaceae</tp:taxon-name>), 1 ♂ (00167036) (CNC). Terrace, <named-content xmlns:xlink="http://www.w3.org/1999/xlink" content-type="dwc:verbatimCoordinates" xlink:type="simple">54.51241°N, 128.59637°W</named-content>, 67 m, 27 Jul 1960, collector unknown, 1 ♀ (00166931) (CNC). <bold>Ontario:</bold> Fergus, <named-content xmlns:xlink="http://www.w3.org/1999/xlink" content-type="dwc:verbatimCoordinates" xlink:type="simple">43.7°N, 80.36666°W</named-content>, 24 Jul 1962, Kelton and Thorpe, 1 ♂ (00167055) (CNC). <bold>Quebec:</bold> Bonaventure Co., Escuminac, <named-content xmlns:xlink="http://www.w3.org/1999/xlink" content-type="dwc:verbatimCoordinates" xlink:type="simple">48.11667°N, 66.48333°W</named-content>, 2 m, 22 Aug 1983, Larochelle and Lariviere, 2 ♀♀ (00167046, 00167047) (CNC). Lac Mondor, Ste. Flore, <named-content xmlns:xlink="http://www.w3.org/1999/xlink" content-type="dwc:verbatimCoordinates" xlink:type="simple">46.61666°N, 72.76666°W</named-content>, 06 Jul 1951, E. G. Munroe, 1 ♂ (00167010) (CNC). <bold>Saskatchewan:</bold> Candle Lake, <named-content xmlns:xlink="http://www.w3.org/1999/xlink" content-type="dwc:verbatimCoordinates" xlink:type="simple">53.74996°N, 105.25°W</named-content>, 499 m, 19 Aug 1959, A. and J. Brooks, 1 ♂ (00167008) (CNC). Elbow, <named-content xmlns:xlink="http://www.w3.org/1999/xlink" content-type="dwc:verbatimCoordinates" xlink:type="simple">51.11666°N, 106.6°W</named-content>, 14 Jul 1960, A. R. Brooks, 1 ♂ (00167006) (CNC). <bold>Yukon Territory:</bold> 58 mi E of Dawson, Gravel Lake, <named-content xmlns:xlink="http://www.w3.org/1999/xlink" content-type="dwc:verbatimCoordinates" xlink:type="simple">64.06666°N, 137.49935°W</named-content>, 625 m, 12 Aug 1962, R. E. Leech, 1 ♀ (00167035) (CNC). Haines Junction, <named-content xmlns:xlink="http://www.w3.org/1999/xlink" content-type="dwc:verbatimCoordinates" xlink:type="simple">60.75°N, 137.5°W</named-content>, 28 Jul 1982, L. A. Kelton, 1 ♂ (00167005), 1 ♀ (00167004) (CNC). Koidern, <named-content xmlns:xlink="http://www.w3.org/1999/xlink" content-type="dwc:verbatimCoordinates" xlink:type="simple">61.98333°N, 140.5°W</named-content>, 24 Jul 1982, L. A. Kelton, 2 ♀♀ (00167038, 00167039) (CNC). Moose Creek, 18 Jul 1982, L. A. Kelton, 1 ♂ (00167009) (CNC). Rancheria, <named-content xmlns:xlink="http://www.w3.org/1999/xlink" content-type="dwc:verbatimCoordinates" xlink:type="simple">60.08333°N, 130.6°W</named-content>, 28<!--PageBreak--> Jul 1982, L. A. Kelton, 1 ♂ (00167007) (CNC). Tagish, <named-content xmlns:xlink="http://www.w3.org/1999/xlink" content-type="dwc:verbatimCoordinates" xlink:type="simple">60.3°N, 134.26666°W</named-content>, 11 Aug 1983, L. A. Kelton, 6 ♀♀ (00167041 - 00167045, 00167053) (CNC). Takhini Hot Springs, <named-content xmlns:xlink="http://www.w3.org/1999/xlink" content-type="dwc:verbatimCoordinates" xlink:type="simple">60.85°N, 135.51666°W</named-content>, 732 m, 19 Aug 1962, R. E. Leech, <italic><tp:taxon-name>Betula</tp:taxon-name></italic> sp. (<tp:taxon-name>Betulaceae</tp:taxon-name>), 2 ♂♂ (00167000, 00167001), 2 ♀♀ (00167002, 00167003) (CNC). <bold>FINLAND:</bold> <bold>Lansi-Suomen:</bold> Pargas (Parainen), <named-content xmlns:xlink="http://www.w3.org/1999/xlink" content-type="dwc:verbatimCoordinates" xlink:type="simple">60.3°N, 22.3°E</named-content>, V. Jakovlev coll., 1 ♀ (00235128) (ZISP). Raisio, <named-content xmlns:xlink="http://www.w3.org/1999/xlink" content-type="dwc:verbatimCoordinates" xlink:type="simple">60.4833°N, 22.1833°E</named-content>, 28 m, R. Linnavuori, 1 ♀ (00161842) (USNM); Suomi V Raisio, 16 Sep 1947, R. Linnavuori, 2 ♀♀ (BMNH). <bold>Lapland:</bold> Pisavaara Nature Reserve, 03 Jul 1950, Hakan Lindberg, 1 ♂ (00161847) (USNM); 14 Jul 1950, Hakan Lindberg, 1 ♀ (00167054) (CNC). <bold>Southern Finland:</bold> <bold><italic>Uusimaa Co</italic>.:</bold> Ekenas, 24 Jul 1936, Hakan Lindberg, 1 ♀ (00161843) (USNM). Helsinki, 19 Aug 1946, Hakan Lindberg, 2 ♀♀ (00167048, 00167049) (CNC). <bold>Western Finland:</bold> Pargas, 1900, Reuter, 2 ♂♂ (00161845, 00161846), 1 nymph (00161844) (USNM); Pargus J. Sahlberg, Saunders coll., Brit. Mus. 1910-357, 1 ♀ (BMNH). Kiumvesi, 4 Aug. 1951, R. Linnavuori, 1 ♂, 1 ♀ (NMW). <bold>RUSSIAN FEDERATION:</bold> <bold>Kostroma Prov.:</bold> Ugory, Manturovskiy Dist., <named-content xmlns:xlink="http://www.w3.org/1999/xlink" content-type="dwc:verbatimCoordinates" xlink:type="simple">58.13333°N, 44.35°E</named-content>, 09 Sep 1983, Veselova, <italic>Carex gracilis</italic> (<tp:taxon-name>Cyperaceae</tp:taxon-name>), 3 ♀♀ (00235130) (ZISP). <bold>Leningrad Prov.:</bold> St.-Petersburg [Petrograd], Novaya Derevnya, <named-content xmlns:xlink="http://www.w3.org/1999/xlink" content-type="dwc:verbatimCoordinates" xlink:type="simple">59.98333°N, 30.26666°E</named-content>, 15 Aug 1924, A. N. Kiritshenko, 2 ♂♂ (00235136), 3 ♀♀ (00235133 - 00235134, 00235136) (ZISP). <bold>UNITED KINGDOM:</bold> <bold>England:</bold> <bold><italic>Locality unknown Co</italic>.:</bold> 1800, C. F. Baker, 1 ♂ (00161837) (USNM). <bold>UNITED STATES:</bold> <bold>Alaska:</bold> <bold><italic>Anchorage Co</italic>.:</bold> 30 mi NE of Anchorage, 04 Aug 1948, R. I. Sailer, 1 ♂ (00161832), 2 ♀♀ (00161830, 00161831) (USNM). <bold>Arizona:</bold> <bold><italic>Santa Cruz Co</italic>.:</bold> Audubon Research Ranch, Elgin, Finley Tank, 14 May 2004, A. G. Wheeler, Jr., <italic>Muhlenbergia rigens</italic> (<tp:taxon-name>Poaceae</tp:taxon-name>), 1 ♂ (00161835), 1 ♀ (00161833), 1 nymph (00161834) (USNM). <bold>Colorado:</bold> <bold><italic>Garfield Co</italic>.:</bold> Grizzly Creek, 1896, C. F. Baker, 1 ♂ (00161838) (USNM). <bold><italic>Larimer Co</italic>.:</bold> Chambers Lake, 01 Aug 1896, C. F. Baker, 1 ♀ (00161839) (USNM). Mountain Park Campground, Roosevelt National Forest, <named-content xmlns:xlink="http://www.w3.org/1999/xlink" content-type="dwc:verbatimCoordinates" xlink:type="simple">40.6825°N, 105.4675°W</named-content>, 2012 m, 06 Aug 1968, L. A. Kelton, 1 ♀ (00167040) (CNC). <bold><italic>Yuma Co</italic>.:</bold> Wray, <named-content xmlns:xlink="http://www.w3.org/1999/xlink" content-type="dwc:verbatimCoordinates" xlink:type="simple">40.07583°N, 102.22278°W</named-content>, 1128 m, 04 Aug 1925, H. H. Knight, 1 ♂ (00162204) (USNM). ‘Colo’ 2074, 1900, P.R. Uhler Collection, 1 ♀ (00161840) (USNM). <bold>Idaho:</bold> <bold><italic>Idaho Co</italic>.:</bold> 10.2 mi WSW of Lolo Pass, Powell Pasture, <named-content xmlns:xlink="http://www.w3.org/1999/xlink" content-type="dwc:verbatimCoordinates" xlink:type="simple">46.46274°N, 114.89083°W</named-content>, 1097 m, 22 Jul 1978, N. L. Herman, 1 ♂ (00166051) (AMNH). <bold>New Mexico:</bold> <bold><italic>Sandoval Co</italic>.:</bold> Valles Caldera National Preserve, East Fork Jemez River, <named-content xmlns:xlink="http://www.w3.org/1999/xlink" content-type="dwc:verbatimCoordinates" xlink:type="simple">35.8483°N, 106.49048°W</named-content>, 20 Aug 2007, A. G. Wheeler, Jr., 1 ♀ (00161836) (USNM); 01 Aug 2008, A. G. Wheeler, Jr., <italic>Carex utriculata</italic> (<tp:taxon-name>Cyperaceae</tp:taxon-name>), 4 ♂♂ (00162194 - 00162197), 6 ♀♀ (00162188 - 00162193) (USNM). Valles Caldera National Preserve, Main Road at East Jemez River, <named-content xmlns:xlink="http://www.w3.org/1999/xlink" content-type="dwc:verbatimCoordinates" xlink:type="simple">35.84826°N, 106.49051°W</named-content>, 17 Aug 2009 - 18 Aug 2009, A. G. Wheeler, Jr., <italic>Carex utriculata</italic> (<tp:taxon-name>Cyperaceae</tp:taxon-name>), 4 ♂♂ (00162184 - 00162187) (USNM). Valles Caldera National Preserve, below historic ranch headquarters, <named-content xmlns:xlink="http://www.w3.org/1999/xlink" content-type="dwc:verbatimCoordinates" xlink:type="simple">35.86363°N, 106.51681°W</named-content>, 17 Aug 2009 - 18 Aug 2009, A. G. Wheeler, Jr., <italic>Carex utriculata</italic> (<tp:taxon-name>Cyperaceae</tp:taxon-name>), 7 ♂♂ (00162177 - 00162183), 13 ♀♀ (00162164 - 00162176) (USNM).</p></tp:treatment-sec><tp:treatment-sec><!--Section generated to contain objects referenced in tp:taxon-treatment.--><fig id="F5" position="float" orientation="portrait"><label>Figures 35–44.</label><caption><p><italic><tp:taxon-name>Tytthus</tp:taxon-name></italic> spp. <bold>35</bold> <italic><tp:taxon-name>Tytthus piceus</tp:taxon-name></italic>, macropterous ♂ (South Carolina, Pickens Co., SC Botanical Gardens, Clemson, 28 Aug. 2004, A. G. Wheeler, Jr., USNM) <bold>36</bold> <italic><tp:taxon-name>Tytthus piceus</tp:taxon-name></italic>, macropterous ♀ (South Carolina, Pickens Co., SC Botanical Garden, Clemson, 28 Aug. 2004, A. G. Wheeler, Jr., USNM)  <bold>37</bold> <italic><tp:taxon-name>Tytthus piceus</tp:taxon-name></italic>, brachypterous ♀ (South Carolina, Pickens Co., SC Botanical Gardens, Clemson, 28 Aug. 2004, A. G. Wheeler, Jr., USNM) <bold>38</bold> <italic><tp:taxon-name>Tytthus pubescens</tp:taxon-name></italic>, macropterous ♂ (British Colombia, Pouce Coupe, 18 Aug 1982, L. A. Kelton, CNC) <bold>39</bold> <italic><tp:taxon-name>Tytthus pubescens</tp:taxon-name></italic>, macropterous ♀ (Colorado, [2024], Spicer’s North Park, 18 July 1896, C. F. Baker, USNM) <bold>40</bold> <italic><tp:taxon-name>Tytthus pubescens</tp:taxon-name></italic>, brachpterous ♀ (Alberta, Banff-Jasper Hwy., Jasper Natl. Pk, 26 and 28 Aug 1970, L. A. Kelton, CNC) <bold>41</bold> <italic><tp:taxon-name>Tytthus pygmaeus</tp:taxon-name></italic>, macropterous ♂ (dark pronotum) (Alberta, McMurray, 11 July 1993, W. J. Brown, CNC) <bold>42</bold> <italic><tp:taxon-name>Tytthus pygmaeus</tp:taxon-name></italic>, macropterous ♀ (dark pronotum) (To be added) <bold>43</bold> <italic><tp:taxon-name>Tytthus pygmaeus</tp:taxon-name></italic>, macropterous ♂ (pale pronotum) (England, Wolvercote, Oxford, 14 July 1968, G. G. E Scudder, CNC) <bold>44</bold> <italic><tp:taxon-name>Tytthus pygmaeus</tp:taxon-name></italic> ♀ (pale pronotum) (same locality as for ♂).</p></caption><graphic xmlns:xlink="http://www.w3.org/1999/xlink" xlink:href="ZooKeys-220-001-g005.jpg" position="float" orientation="portrait" xlink:type="simple"/></fig><fig id="F10" position="float" orientation="portrait"><label>Figures 79–86.</label><caption><p>SEM photomicrographs of <italic><tp:taxon-name>Tytthus pubescens</tp:taxon-name></italic>, male <bold>79</bold> dorsal habitus <bold>80</bold> lateral habitus <bold>81</bold> head and pronotum, dorsal aspect <bold>82</bold> head and pronotum, lateral aspect <bold>83</bold> head, anterior aspect <bold>84</bold> antennal segment II <bold>85</bold> ostiolar evaporative area <bold>86</bold> genital capsule, caudal aspect.</p></caption><graphic xmlns:xlink="http://www.w3.org/1999/xlink" xlink:href="ZooKeys-220-001-g010.jpg" position="float" orientation="portrait" xlink:type="simple"/></fig></tp:treatment-sec><ref-list><ref id="B40"><mixed-citation xmlns:xlink="http://www.w3.org/1999/xlink" xlink:type="simple"><person-group><name name-style="western"><surname>Flor</surname><given-names>G</given-names></name></person-group> (<year>1860</year>)<article-title> Die Rhynchoten Livlands in systematischer Folge beschrieben. Schultz, Dorpat.</article-title><volume>1</volume>: <fpage>1</fpage>-<lpage>826</lpage>.</mixed-citation></ref><ref id="B93"><mixed-citation xmlns:xlink="http://www.w3.org/1999/xlink" xlink:type="simple"><person-group><name name-style="western"><surname>Reuter</surname><given-names>OM</given-names></name></person-group> (<year>1883</year>)<source> Hemiptera Gymnocerata Europae. Hémiptères Gymnocérates d’Europe, du bassin de la Méditerranée et de l’Asie Russe. III: 313–496. Helsingfors.</source></mixed-citation></ref><ref id="B8"><mixed-citation xmlns:xlink="http://www.w3.org/1999/xlink" xlink:type="simple"><person-group><name name-style="western"><surname>Butler</surname><given-names>EA</given-names></name></person-group> (<year>1923</year>)<source> A Biology of the British Hemiptera Heteroptera. H. F. &amp; G. Witherby, London. viii + 682 pp.</source></mixed-citation></ref><ref id="B126"><mixed-citation xmlns:xlink="http://www.w3.org/1999/xlink" xlink:type="simple"><person-group><name name-style="western"><surname>Wagner</surname><given-names>E</given-names></name></person-group> (<year>1952</year>)<article-title> Blindwanzen oder Miriden.</article-title> In: <person-group><name name-style="western"><surname>Die Tierwelt Deutschlands und der angrenzenden Meeresteile</surname></name></person-group>. <issue-title> F. Dahl., ed.</issue-title><volume>41</volume>: <fpage>1</fpage>-<lpage>218</lpage>. Fischer, Jena.</mixed-citation></ref><ref id="B91"><mixed-citation xmlns:xlink="http://www.w3.org/1999/xlink" xlink:type="simple"><person-group><name name-style="western"><surname>Reuter</surname><given-names>OM</given-names></name></person-group> (<year>1875b</year>)<source> Revisio critica Capsinarum, praecipue Scandinaviae et Fenniae. Försök till de Europäiska Capsinernas naturenliga uppställning jämte Kritisk Öfversigt af de Skandinaviskt-Finska arterna: AkademiskAfhandling: 1–101, 1–190. Helsingfors.</source></mixed-citation></ref><ref id="B70"><mixed-citation xmlns:xlink="http://www.w3.org/1999/xlink" xlink:type="simple"><person-group><name name-style="western"><surname>Knight</surname><given-names>HH</given-names></name></person-group> (<year>1931</year>)<article-title> Three new species of <italic>Cyrtorhinus</italic> from North America (Hemiptera: Miridae).</article-title><source>Bulletin of the Brooklyn Entomological Society </source><volume>26</volume>: <fpage>171</fpage>-<lpage>173</lpage>.</mixed-citation></ref><ref id="B23"><mixed-citation xmlns:xlink="http://www.w3.org/1999/xlink" xlink:type="simple"><person-group><name name-style="western"><surname>Carvalho</surname><given-names>JCM</given-names></name><name name-style="western"><surname>Southwood</surname><given-names>TRE</given-names></name></person-group> (<year>1955</year>)<source> Revisão do complexo <italic>Cyrtorhinus</italic> Fieber – <italic>Mecomma</italic> Fieber (Hemiptera-Heteroptera, Miridae). Boletim do Museu Paraense Emilio Goeldi 11: 1–72, 25 Figs</source></mixed-citation></ref><ref id="B36"><mixed-citation xmlns:xlink="http://www.w3.org/1999/xlink" xlink:type="simple"><person-group><name name-style="western"><surname>Fieber</surname><given-names>FX</given-names></name></person-group> (<year>1864</year>)<source> Neuere Entdeckungen in europäischen Hemipteren. Wiener Entomologische Monatschrift 8(3): 65–86, 205–236, 321–336.</source></mixed-citation></ref><ref id="B62"><mixed-citation xmlns:xlink="http://www.w3.org/1999/xlink" xlink:type="simple"><person-group><name name-style="western"><surname>Kiritshenko</surname><given-names>AN</given-names></name></person-group> (<year>1951</year>)<article-title> True bugs of the European part of the USSR (Hemiptera): Key and bibliography.</article-title><source>Opredeliteli po Faune SSSR </source><volume>42</volume>: <fpage>1</fpage>-<lpage>423</lpage> [In Russian].</mixed-citation></ref><ref id="B13"><mixed-citation xmlns:xlink="http://www.w3.org/1999/xlink" xlink:type="simple"><person-group><name name-style="western"><surname>Carvalho</surname><given-names>JCM</given-names></name></person-group> (<year>1952</year>)<article-title> On the major classification of the Miridae (Hemiptera). (With keys to the subfamilies and tribes and a catalogue of the world genera).</article-title><source>Anais da Academia Brasileira de Ciências </source><volume>24</volume>: <fpage>31</fpage>-<lpage>110</lpage>.</mixed-citation></ref><ref id="B58"><mixed-citation xmlns:xlink="http://www.w3.org/1999/xlink" xlink:type="simple"><person-group><name name-style="western"><surname>Kerzhner</surname><given-names>IM</given-names></name></person-group> (<year>1964</year>)<source> Order Hemiptera (Heteroptera)–Terrestrial Families, pp. 684–845. <italic>In</italic>: GY Bei-Bienko, ed. Vol. 1. Apterygota, Palaeoptera, Hemimetabola. Keys to the Insects of the European USSR (English translation from Russian, 1967, Israel Program for Scientific Translations, Jerusalem).</source></mixed-citation></ref><ref id="B57"><mixed-citation xmlns:xlink="http://www.w3.org/1999/xlink" xlink:type="simple"><person-group><name name-style="western"><surname>Kelton</surname><given-names>LA</given-names></name></person-group> (<year>1980</year>)<source> The Plant Bugs of the Prairie Provinces of Canada. Heteroptera: Miridae. The Insects and Arachnids of Canada. Part 8. Agriculture Canada Research Publication, No. 1703. Ottawa. 408 pp.</source></mixed-citation></ref><ref id="B113"><mixed-citation xmlns:xlink="http://www.w3.org/1999/xlink" xlink:type="simple"><person-group><name name-style="western"><surname>Stichel</surname><given-names>W</given-names></name></person-group> (<year>1956</year>)<source> Illustrierte Bestimmungstabellen der Wanzen. Europa (Hemiptera-Heteroptera Europae) 2: 169–480. Stichel, Berlin-Hermsdorf.</source></mixed-citation></ref><ref id="B87"><mixed-citation xmlns:xlink="http://www.w3.org/1999/xlink" xlink:type="simple"><person-group><name name-style="western"><surname>Polhemus</surname><given-names>DA</given-names></name></person-group> (<year>1994</year>)<article-title> An annotated checklist of the plant bugs of Colorado (Heteroptera: Miridae).</article-title><source>Pan-Pacific Entomologist </source><volume>70</volume>: <fpage>122</fpage>-<lpage>147</lpage>.</mixed-citation></ref><ref id="B106"><mixed-citation xmlns:xlink="http://www.w3.org/1999/xlink" xlink:type="simple"><person-group><name name-style="western"><surname>Schuh</surname><given-names>RT</given-names></name></person-group> (<year>1995</year>)<source> Plant Bugs of the World (Insecta: Heteroptera: Miridae). Systematic Catalog, Distributions, Host List, and Bibliography. New York Entomological Society, New York. 1329 pp. (http://research.amnh.org/pbi/catalog) [accessed during preparation of ms. through Sept. 2011].</source></mixed-citation></ref><ref id="B108"><mixed-citation xmlns:xlink="http://www.w3.org/1999/xlink" xlink:type="simple"><person-group><name name-style="western"><surname>Scudder</surname><given-names>GGE</given-names></name></person-group> (<year>1997</year>)<source> True bugs (Heteroptera) of the Yukon. Pp. 241–336. In: Danks HV and Downes JA, eds. Insects of the Yukon. Biological Survey of Canada (Terrestrial Arthopods), Ottawa. 1034 pp.</source></mixed-citation></ref><ref id="B78"><mixed-citation xmlns:xlink="http://www.w3.org/1999/xlink" xlink:type="simple"><person-group><name name-style="western"><surname>Maw</surname><given-names>HEL</given-names></name><name name-style="western"><surname>Foottit</surname><given-names>RG</given-names></name><name name-style="western"><surname>Hamilton</surname><given-names>KGA</given-names></name><name name-style="western"><surname>Scudder,</surname><given-names>GGE</given-names></name></person-group> (<year>2000</year>)<source> Checklist of the Hemiptera of Canada and Alaska. NRC Research Press, Ottawa, Ontario, Canada. 220 pp.</source></mixed-citation></ref><ref id="B125"><mixed-citation xmlns:xlink="http://www.w3.org/1999/xlink" xlink:type="simple"><person-group><name name-style="western"><surname>Wachman</surname><given-names>E</given-names></name><name name-style="western"><surname>Melber</surname><given-names>A</given-names></name><name name-style="western"><surname>Decker</surname><given-names>J</given-names></name></person-group> (<year>2004</year>)<source> Wanzen. Band 2, Cimicomorpha, Microphysidae (Flechtenwanzen), Miridae (Weichwanzen). Goechke &amp; Evers, Keltern. 288 pp.</source></mixed-citation></ref><ref id="B110"><mixed-citation xmlns:xlink="http://www.w3.org/1999/xlink" xlink:type="simple"><person-group><name name-style="western"><surname>Southwood</surname><given-names>TRE</given-names></name><name name-style="western"><surname>Leston</surname><given-names>D</given-names></name></person-group> (<year>1959</year>)<source> Land and Water Bugs of the British Isles. F. Warne &amp; Co., London. 436 pp.</source></mixed-citation></ref><ref id="B98"><mixed-citation xmlns:xlink="http://www.w3.org/1999/xlink" xlink:type="simple"><person-group><name name-style="western"><surname>Rothschild</surname><given-names>GHL</given-names></name></person-group> (<year>1963</year>)<article-title> The immature stages and biology of some mirid predators of Delphacidae, with notes on other predatory Heteroptera occurring in <italic>Juncus</italic> areas.</article-title><source>Entomologists Monthly Magazine </source><volume>99</volume>: <fpage>157</fpage>-<lpage>161</lpage>.</mixed-citation></ref><ref id="B61"><mixed-citation xmlns:xlink="http://www.w3.org/1999/xlink" xlink:type="simple"><person-group><name name-style="western"><surname>Kerzhner</surname><given-names>IM</given-names></name><name name-style="western"><surname>Josifov</surname><given-names>M</given-names></name></person-group> (<year>1999</year>)<source> Cimicomorpha II. Miridae, pp. 1–577. <italic>In</italic>: Aukema, B and C Rieger, eds. Catalogue of the Heteroptera of the Palaearctic Region. Volume 3. Netherlands Entomological Society, Amsterdam.</source></mixed-citation></ref></ref-list></tp:taxon-treatment>
