# Supplementary material for: Revision of the Plant Bug Genus Tytthus (Hemiptera, Heteroptera, Miridae, Phylinae)
Source: Zookeys. 2012 Sep 10;(220):1–114. doi: 10.3897/zookeys.220.2178 (PMC3459032; doi:10.3897/zookeys.220.2178)
Supplement: XML Treatment for Tytthus pygmaeus [file zookeys.220.2178-treatment21.xml]

<!DOCTYPE tp:taxon-treatment
  PUBLIC "-//TaxonX//DTD Taxonomic Treatment Publishing DTD v0 20100105//EN" "tax-treatment-NSO.dtd">
<tp:taxon-treatment xmlns:tp="http://www.plazi.org/taxpub"><tp:treatment-meta><mixed-citation publication-type="journal"><person-group><name><surname>Henry</surname><given-names>Thomas J.</given-names></name></person-group><article-title>Revision of the Plant Bug Genus 
                    <italic>Tytthus</italic>  (Hemiptera, Heteroptera, Miridae, Phylinae)
                </article-title><source>Zookeys</source><day>10</day><month>9</month><year>2012</year><volume>2012</volume><issue>220</issue><fpage>1</fpage><lpage>114</lpage><pub-id pub-id-type="doi">10.3897/zookeys.220.2178</pub-id></mixed-citation></tp:treatment-meta><tp:nomenclature><tp:taxon-name>
                        <tp:taxon-name-part taxon-name-part-type="genus">Tytthus</tp:taxon-name-part>
                        <tp:taxon-name-part taxon-name-part-type="species">pygmaeus</tp:taxon-name-part>
                    <object-id xmlns:xlink="http://www.w3.org/1999/xlink" xlink:type="simple">http://species-id.net/wiki/Tytthus_pygmaeus</object-id>
								</tp:taxon-name><tp:taxon-authority>(Zetterstedt)</tp:taxon-authority><xref ref-type="fig" rid="F5">Figs 41–44</xref><xref ref-type="fig" rid="F22">, 175–178</xref><tp:nomenclature-citation-list><tp:nomenclature-citation><tp:taxon-name>Capsus pygmaeus</tp:taxon-name><comment><xref ref-type="bibr" rid="B134">Zetterstedt 1838</xref>: 279 (orig. descrip.). Lectotype designated by <xref ref-type="bibr" rid="B23">Carvalho and Southwood 1955</xref>: 24.</comment></tp:nomenclature-citation><tp:nomenclature-citation><tp:taxon-name>Capsus pellucens</tp:taxon-name><comment><xref ref-type="bibr" rid="B5">Boheman 1852</xref>: 75 (orig. descrip.). Synonymized by <xref ref-type="bibr" rid="B99">Sahlberg 1868</xref>: 176.</comment></tp:nomenclature-citation><tp:nomenclature-citation><tp:taxon-name>Tytthus insignis</tp:taxon-name><comment><xref ref-type="bibr" rid="B33">Douglas and Scott 1866</xref>: 247 (orig. descrip.). Synonymized by <xref ref-type="bibr" rid="B100">Saunders 1876</xref>: 113.</comment></tp:nomenclature-citation><tp:nomenclature-citation><tp:taxon-name>Capsus (Cyrtorhinus) pygmaeus</tp:taxon-name><comment><xref ref-type="bibr" rid="B115">Thomson 1871</xref>: 437 (key).</comment></tp:nomenclature-citation><tp:nomenclature-citation><tp:taxon-name>Leptomerocoris insignis</tp:taxon-name><comment>: <xref ref-type="bibr" rid="B127">Walker 1873</xref>: 131 (list).</comment></tp:nomenclature-citation><tp:nomenclature-citation><tp:taxon-name>Tytthus pygmaeus</tp:taxon-name><comment>: <xref ref-type="bibr" rid="B36">Fieber 1864</xref>: 83 (descrip.); <xref ref-type="bibr" rid="B23">Carvalho and Southwood 1955</xref>: 23 (descrip., key); Carvalho 1958: 158 (cat.); <xref ref-type="bibr" rid="B58">Kerzhner 1964</xref>: 754 (key); <xref ref-type="bibr" rid="B57">Kelton 1980</xref>: 289 (distr., host); <xref ref-type="bibr" rid="B59">Kerzhner 1988</xref>: 840 (key); Henry and Wheeler 1988: 458 (cat.); Wheeler and Henry 1992: 141 (distr., host); <xref ref-type="bibr" rid="B106">Schuh 1995</xref>: 250 (cat.); <xref ref-type="bibr" rid="B108">Scudder 1997</xref>: 271 (distr., hosts); <xref ref-type="bibr" rid="B61">Kerzhner and Josifov 1999</xref>: 442 (cat.); Wachmann et al. 2004: 271 (note, biol., host, photo); Wheeler 2011: 210 (distr., hosts).</comment></tp:nomenclature-citation><tp:nomenclature-citation><tp:taxon-name>Chlamydatus pygmaeus</tp:taxon-name><comment><xref ref-type="bibr" rid="B90">Reuter 1875a</xref>: 31 (key); 1875b: 282 (descrip.).</comment></tp:nomenclature-citation><tp:nomenclature-citation><tp:taxon-name>Cyrtorhinus pygmaeus</tp:taxon-name><comment>: <xref ref-type="bibr" rid="B93">Reuter 1883</xref>: 554 (descrip., key); <xref ref-type="bibr" rid="B101">Saunders 1892</xref>: 283 (descrip., hosts); <xref ref-type="bibr" rid="B124">Van Duzee 1917</xref>: 824 (cat.); <xref ref-type="bibr" rid="B8">Butler 1923</xref>: 480 (biol.); <xref ref-type="bibr" rid="B62">Kiritshenko 1951</xref>: 175 (key); <xref ref-type="bibr" rid="B126">Wagner 1952</xref>: 128 (descrip., key).</comment></tp:nomenclature-citation><tp:nomenclature-citation><tp:taxon-name>Tytthus pygmaeus</tp:taxon-name><comment> form <italic>flavomarginata</italic><xref ref-type="bibr" rid="B113">Stichel 1956</xref>: 272 (orig. descrip.). Synonymized by <xref ref-type="bibr" rid="B106">Schuh 1995</xref>: 249</comment></tp:nomenclature-citation><tp:nomenclature-citation><tp:taxon-name>Tytthus pygmaeus</tp:taxon-name><comment> form <italic>flavescens</italic><xref ref-type="bibr" rid="B113">Stichel 1956</xref>: 272 (orig. descrip.). Synonymized by <xref ref-type="bibr" rid="B106">Schuh 1995</xref>: 249.</comment></tp:nomenclature-citation><tp:nomenclature-citation><tp:taxon-name>Tytthus vagus</tp:taxon-name><comment>: <xref ref-type="bibr" rid="B87">Polhemus 1994</xref>: 133 (list). See discussion under <italic><tp:taxon-name>Tytthus vagus</tp:taxon-name></italic>.</comment></tp:nomenclature-citation></tp:nomenclature-citation-list></tp:nomenclature><tp:treatment-sec sec-type="Diagnosis"><title>Diagnosis.</title><p>This highly variable species is distinguished by the black head, with relatively vague interocular spots; entirely pale (European material) to entirely fuscous to black (all North American material) pronotum, with intermediate color forms; very clear or translucent white hemelytra; the fuscous to black antennal segment I, with the apical one fourth pale yellow; antennal segments II–IV uniformly fuscous to black; and the uniformly pale yellow legs. All males and most females of this species are fully macropterous; only a few weakly brachypterous females, with the membrane extending to the apex of the abdomen, have been examined.</p><p><italic><tp:taxon-name>Tytthus pygmaeus</tp:taxon-name></italic> is superfically similar to the Holarctic <italic><tp:taxon-name>Tytthus pubescens</tp:taxon-name></italic> in overall size, coloration, and distribution. It can be distinguished from <italic><tp:taxon-name>Tytthus pubescens</tp:taxon-name></italic> by the fuscous antennal segment I having only the apex pale, the short, recumbent setae on antennal segments I and II, and the variably fuscous to pale pronotum (but never fuscous with pale humeral angles as in <italic><tp:taxon-name>Tytthus pubescens</tp:taxon-name></italic>).</p></tp:treatment-sec><tp:treatment-sec sec-type="Description"><title>Description.</title><p><italic>Male</italic> (n = 10) (<xref ref-type="fig" rid="F5">Figs 41, 43</xref>): Length to apex of hemelytron 2.50–2.94 mm, length to base of cuneus 1.98–2.14 mm, width across hemelytra 0.94–0.98 mm.<!--PageBreak--> <italic>Head</italic>: Length 0.29–0.32 mm, width across eyes 0.69–0.75 mm, interocular width 0.30–0.32 mm. <italic>Labium</italic>: Length 1.07–1.12 mm. <italic>Antenna</italic>: Segment I length 0.30–0.32 mm, II 0.98–1.04 mm, III 0.61–0.62 mm, IV 0.54–0.58 mm. <italic>Pronotum</italic>: Length 0.35–0.40 mm, basal width 0.77–0.82 mm.</p><p><italic>Coloration</italic>: <italic>Head</italic>: Shiny fuscous to black, with a relatively small, yellow, interocular spot near inner margin of each eye; eyes fuscous to dark reddish brown. <italic>Labium</italic>: Uniformly pale yellow, with apex of segment IV usually brown. <italic>Antenna</italic>: Segment I, fuscous to black, with only apical one fourth to one third pale yellow; segment II–IV black. <italic>Pronotum</italic>: Highly variable, ranging from uniformly pale yellow to entirely fuscous to black, with many intermediate forms, including all of disc dark and anterior half yellow and almost entirely dark with yellow across anterior margin and through middle of calli; some yellow specimens with only fuscous posterior angles. <italic>Mesoscutum and Scutellum</italic>: Uniformly fuscous to black. <italic>Hemelytron</italic>: Uniformly clear to very pale translucent white. <italic>Ostiolar evaporative area</italic>: Fuscous to black, even on palest specimens. <italic>Ventral surface</italic>: Thorax uniformly fuscous; abdomen fuscous along lateral margins and genital capsule, ventral area and sides pale yellow to whitish. <italic>Legs</italic>: Uniformly pale yellow.</p><p><italic>Structure, texture, and vestiture</italic>: <italic>Head</italic>: Shiny, impunctate, much broader than long; set with numerous, long, erect and semierect setae on vertex and frons. <italic>Labium</italic>: Extending to apices of meso- or bases of metacoxae; segment I extending just beyond head to anterior margin of xyphus just before procoxae. <italic>Antenna</italic>: Segment I sparsely set with recumbent setae and two, long, erect, subapical, bristlelike setae; segment II, thickly set with short, recumbent and semierect setae. <italic>Pronotum</italic>: Trapeziform, anterior angles nearly weakly rounded; lateral margins straight, gradually widening to posterior angles; posterior margin nearly straight or only weakly sintuate. <italic>Mesoscutum</italic>: Broadly exposed. <italic>Scutellum</italic>: Equilateral; sparsely set with scattered relatively short, semierect setae. <italic>Hemelytra</italic>: Macropterous, cuneus and membrane fully developed, extending well beyond apex of abdomen; evenly set with recumbent setae.</p><p><italic>Male genitalia</italic>: <italic>Left paramere</italic> (<xref ref-type="fig" rid="F22">Fig. 175</xref>): Right arm long, broad, apically blunt; left arm short, apically pointed. <italic>Right paramere</italic> (<xref ref-type="fig" rid="F22">Fig. 176</xref>): Elongate oval. <italic>Endosoma</italic> (<xref ref-type="fig" rid="F22">Fig. 177</xref>): Strongly C-shaped, apically blunt. <italic>Phallotheca</italic> (<xref ref-type="fig" rid="F22">Fig. 178</xref>): Slender, apically acute.</p><p><italic>Female</italic> (n = 10) (<xref ref-type="fig" rid="F5">Figs 42, 44</xref>): Length to apex of hemelytron 2.92–3.17 mm, length to base of cuneus 2.21–2.34 mm, width across hemelytra 1.20–1.31 mm. <italic>Head</italic>: Length 0.34–0.35 mm, width across eyes 0.74–0.75 mm, interocular width 0.34–0.35 mm. <italic>Labium</italic>: Length 1.12–1.20 mm. <italic>Antenna</italic>: Segment I length 0.27–0.29 mm, II 0.86–0.88 mm, III 0.61–0.62 mm, IV 0.54–0.58 mm. <italic>Pronotum</italic>: Length 0.40–0.42 mm, basal width 0.91–0.96 mm.</p></tp:treatment-sec><tp:treatment-sec sec-type="Hosts"><title>Hosts.</title><p>In North America, this species has been recorded from sedges, <italic><tp:taxon-name>Carex</tp:taxon-name></italic> spp. (<xref ref-type="bibr" rid="B57">Kelton 1980</xref>) and <italic><tp:taxon-name>Carex urtriculata</tp:taxon-name></italic> [<tp:taxon-name>Cyperaceae</tp:taxon-name>] (Wheeler 2011). In the Old World, it has been taken on European beachgrass, <italic><tp:taxon-name>Ammophila arenaria</tp:taxon-name></italic> (L.) Link [<tp:taxon-name>Poaceae</tp:taxon-name>], and on rushes, <italic><tp:taxon-name>Juncus</tp:taxon-name></italic> spp., where it feeds on the delphacid <italic><tp:taxon-name>Conomelus anceps</tp:taxon-name></italic> (Germar) (<xref ref-type="bibr" rid="B107">Scudder 1957</xref>, Wheeler and Henry 1982). <xref ref-type="bibr" rid="B98">Rothschild (1963)</xref> studied the biology and illustrated the fifth instar. <xref ref-type="bibr" rid="B34">Ehanno (1987)</xref> studied the life history in France and <!--PageBreak-->reported <italic><tp:taxon-name>Juncus effusus</tp:taxon-name></italic> L. (as <italic>conglomeratus</italic> L.) [<tp:taxon-name>Juncaceae</tp:taxon-name>] and <italic><tp:taxon-name>Typha</tp:taxon-name></italic> sp. [<tp:taxon-name>Typhaceae</tp:taxon-name>] as hosts.</p></tp:treatment-sec><tp:treatment-sec sec-type="Distribution"><title>Distribution.</title><p>This Holarctic species is known in Canada from Alberta, British Columbia, Labrador, Newfoundland, Ontario, Saskatchewan, and Yukon Territory and in the United States from New Mexico and Wyoming (<xref ref-type="bibr" rid="B57">Kelton 1980</xref>, Henry and Wheeler 1988, Wheeler and Henry 1992, <xref ref-type="bibr" rid="B78">Maw et al. 2000</xref>, Wheeler 2011). Colorado is a new state record.</p><p>In the Old World, it is known in Asia from Russia (East Siberia, Far East, and West Siberia) and in Europe from Austria, Byelorussia, Czech Republic, Denmark, Estonia, Finland, France, Germany, Hungary, Latvia, Luxembourg, Moldavia, The Netherlands, Norway, Poland, Russia (Central European and North European territories), Slovakia, Sweden, and the United Kingdom (<xref ref-type="bibr" rid="B23">Carvalho and Southwood 1955</xref>, Wheeler and Henry 1992, <xref ref-type="bibr" rid="B61">Kerzhner and Josifov 1999</xref>).</p></tp:treatment-sec><tp:treatment-sec sec-type="Specimens examined"><title>Specimens examined.</title><p><bold>CANADA:</bold> <bold>Alberta:</bold> 25 mi N of Nordegg, <named-content xmlns:xlink="http://www.w3.org/1999/xlink" content-type="dwc:verbatimCoordinates" xlink:type="simple">52.73804°N, 116.2332°W</named-content>, 1298 m, 20 Jul 1987, S. A. Marshall, <italic><tp:taxon-name>Carex</tp:taxon-name></italic> sp. (<tp:taxon-name>Cyperaceae</tp:taxon-name>), 1 ♂ (00382161) (DEBU). Coal Valley, <named-content xmlns:xlink="http://www.w3.org/1999/xlink" content-type="dwc:verbatimCoordinates" xlink:type="simple">53.08°N, 116.8°W</named-content>, 31 Aug 1970, L. A. Kelton, 1 ♀ (00167065) (CNC). <bold>Newfoundland and Labrador:</bold> Hebron, <named-content xmlns:xlink="http://www.w3.org/1999/xlink" content-type="dwc:verbatimCoordinates" xlink:type="simple">58.2°N, 62.63333°W</named-content>, 19 Jul 1954, J. F. McAlpine, 2;m (00167056, 00167057), 6 ♀♀ (00167058 - 00167063) (CNC). <bold>Ontario:</bold> Elmira, 13 Jun 1958 - 19 Jun 1958, J. Juillet, 1 ♂ (00167067) (CNC). Elora, <named-content xmlns:xlink="http://www.w3.org/1999/xlink" content-type="dwc:verbatimCoordinates" xlink:type="simple">43.68242°N, 80.43364°W</named-content>, 384 m, 27 Jun 1977, K. Barber, 1 ♂ (00382166) (DEBU). Guelph, <named-content xmlns:xlink="http://www.w3.org/1999/xlink" content-type="dwc:verbatimCoordinates" xlink:type="simple">43.55°N, 80.25°W</named-content>, 323 m, 24 Jun 1977, P. R. Heels, 3 ♂♂ (00382162 - 00382164), 1 ♀ (00382165) (DEBU). Iroquois Falls, <named-content xmlns:xlink="http://www.w3.org/1999/xlink" content-type="dwc:verbatimCoordinates" xlink:type="simple">48.77177°N, 80.66576°W</named-content>, 238 m, 30 Jun 1987, J. R. Vockeroth, 2 ♂♂ (00166943, 00166992) (CNC). Marmora, <named-content xmlns:xlink="http://www.w3.org/1999/xlink" content-type="dwc:verbatimCoordinates" xlink:type="simple">44.48333°N, 77.68333°W</named-content>, 25 Jun 1952, J. R. Vockeroth, 1 ♂ (00166945) (CNC). Ottawa, <named-content xmlns:xlink="http://www.w3.org/1999/xlink" content-type="dwc:verbatimCoordinates" xlink:type="simple">45.39079°N, 75.70324°W</named-content>, 71 m, 15 Jul 1964, J. R. Vockeroth, 1 ♀ (00167066) (CNC). <bold>Saskatchewan:</bold> Christopher Lake, <named-content xmlns:xlink="http://www.w3.org/1999/xlink" content-type="dwc:verbatimCoordinates" xlink:type="simple">53.56666°N, 105.83333°W</named-content>, 11 Jun 1959, A. and J. Brooks, 2 ♀♀ (00166939, 00166940) (CNC); 13 Jul 1959, A. and J. Brooks, 3 ♀♀ (00166934 - 00166936) (CNC); 15 Jul 1959, A. and J. Brooks, 1 ♂ (00166929), 2 ♀♀ (00166937, 00166938), 1 nymph (00166928) (CNC). <bold>Yukon Territory:</bold> 14 mi E of Dawson, <named-content xmlns:xlink="http://www.w3.org/1999/xlink" content-type="dwc:verbatimCoordinates" xlink:type="simple">64.01938°N, 139.10712°W</named-content>, 396 m, 29 Jul 1962, R. E. Leech, 1 ♂ (00166944) (CNC). 58 mi E of Dawson, Gravel Lake, <named-content xmlns:xlink="http://www.w3.org/1999/xlink" content-type="dwc:verbatimCoordinates" xlink:type="simple">64.06666°N, 137.49935°W</named-content>, 625 m, 10 Aug 1962, R. E. Leech, 1 ♂ (00166941) (CNC); 12 Aug 1962, R. E. Leech, 1 ♀ (00166942) (CNC). Takhini Hot Springs, <named-content xmlns:xlink="http://www.w3.org/1999/xlink" content-type="dwc:verbatimCoordinates" xlink:type="simple">60.85°N, 135.51666°W</named-content>, 732 m, 19 Aug 1962, R. E. Leech, <italic><tp:taxon-name>Betula</tp:taxon-name></italic> sp. (<tp:taxon-name>Betulaceae</tp:taxon-name>), 1 ♀ (00166999) (CNC); 19 Aug 1962, P. J. Skitsko, 1 ♂ (00166989) (CNC). <bold>FINLAND:</bold> <bold>Lansi-Suomen:</bold> Raisio, <named-content xmlns:xlink="http://www.w3.org/1999/xlink" content-type="dwc:verbatimCoordinates" xlink:type="simple">60.4833°N, 22.1833°E</named-content>, 28 m, R. Linnavuori, 2 ♂♂ (00138748, 00138748) (AMNH). Locality unknown, Reuter, 1 ♀ (00235138) (ZISP). <bold>Southern Finland:</bold> Tvarminne, 12 Aug 1960, G.G.E. Scudder, 1 ♀ (00167068) (CNC). Ob Rovaniemi Posa, 29 Jul. 1950, H. Lindberg, 1 ♀ (NMW). <bold>KYRGYZSTAN:</bold> Upper course of Gava-Say [Gava] River, <named-content xmlns:xlink="http://www.w3.org/1999/xlink" content-type="dwc:verbatimCoordinates" xlink:type="simple">41.16666°N, 72.86666°E</named-content>, 10 Aug 1937, A. N. Kiritshenko, 1 ♂ (00235045) (ZISP). <bold>RUSSIAN FEDERATION:</bold> <bold>Amur Prov.:</bold> Klimoutsy, 40 km W of Svobodnyi, <named-content xmlns:xlink="http://www.w3.org/1999/xlink" content-type="dwc:verbatimCoordinates" xlink:type="simple">51.4667°N, 127.5833°E</named-content>, 242 m, 30 Jun<!--PageBreak--> 1959, I. M. Kerzhner, 1 ♂ (00235048) (ZISP). Simonovo, 75 km W Svobodnyi, <named-content xmlns:xlink="http://www.w3.org/1999/xlink" content-type="dwc:verbatimCoordinates" xlink:type="simple">51.45°N, 126.96666°E</named-content>, 19 Jul 1959, I. M. Kerzhner, 1 ♀ (00235144) (ZISP). <bold>Chita Prov.:</bold> Kharanor, <named-content xmlns:xlink="http://www.w3.org/1999/xlink" content-type="dwc:verbatimCoordinates" xlink:type="simple">50.0833°N, 116.6667°E</named-content>, 12 Jul 1963, I. M. Kerzhner, 10 ♂♂ (00235035 - 00235044), 6 ♀♀ (00235146 - 00235151) (ZISP). <bold>Irkutsk Prov.:</bold> Khargino [Kharga], SW Baikal, <named-content xmlns:xlink="http://www.w3.org/1999/xlink" content-type="dwc:verbatimCoordinates" xlink:type="simple">52.31666°N, 105.76666°E</named-content>, 19 Jul 1950, A. N. Kiritshenko, 3 ♀♀ (00235141 - 00235143) (ZISP). <bold>Kamchatka Prov.:</bold> Uzon volcano, <named-content xmlns:xlink="http://www.w3.org/1999/xlink" content-type="dwc:verbatimCoordinates" xlink:type="simple">54.51666°N, 159.8°E</named-content>, 11 Aug 1985, I. M. Kerzhner, 2 ♂♂ (00235049, 00235050), 3 ♀♀ (00235049, 00235050), 1 nymph (00235049) (ZISP). <bold>Komi Rep.:</bold> Vodnyy, <named-content xmlns:xlink="http://www.w3.org/1999/xlink" content-type="dwc:verbatimCoordinates" xlink:type="simple">63.5°N, 53.4°E</named-content>, 21 Aug 1964, collector unknown, 1 ♀ (00235165) (ZISP). <bold>Kostroma Prov.:</bold> Shilovo, ~25 km W of Manturovo, <named-content xmlns:xlink="http://www.w3.org/1999/xlink" content-type="dwc:verbatimCoordinates" xlink:type="simple">58.33333°N, 44.33333°E</named-content>, 12 Jul 1981, Veselova, 2 ♀♀ (00235166) (ZISP). <bold>Leningrad Prov.:</bold> Berezhok 20 km W Sosnovo, <named-content xmlns:xlink="http://www.w3.org/1999/xlink" content-type="dwc:verbatimCoordinates" xlink:type="simple">60.55°N, 29.91666°E</named-content>, 01 Aug 1961 - 15 Aug 1961, I. M. Kerzhner, 1 ♂ (00235034) (ZISP). Lebyazhye, <named-content xmlns:xlink="http://www.w3.org/1999/xlink" content-type="dwc:verbatimCoordinates" xlink:type="simple">59.93333°N, 29.41666°E</named-content>, 30 Jun 1898, Bianchi, 1 ♀ (00235139) (ZISP). Serezhino, <named-content xmlns:xlink="http://www.w3.org/1999/xlink" content-type="dwc:verbatimCoordinates" xlink:type="simple">59.43°N, 28.32°E</named-content>, 24 Aug 1895, Bianchi, 1 ♀ (00235140) (ZISP). <bold>Sakhalin Prov.:</bold> Novoaleksandrovsk, South Sakhalin, 47°N, 142.7°E, 07 Sep 1973, I. M. Kerzhner, 1 ♀ (00235164) (ZISP). <bold>Yakutia Rep.:</bold> Amga [Amginskaya Sloboda], <named-content xmlns:xlink="http://www.w3.org/1999/xlink" content-type="dwc:verbatimCoordinates" xlink:type="simple">60.9°N, 132.01666°E</named-content>, 12 Aug 1925, Bianchi, 1 ♀ (00235145) (ZISP). Balagannakh, 30 km ESE of Ust’-Nera, <named-content xmlns:xlink="http://www.w3.org/1999/xlink" content-type="dwc:verbatimCoordinates" xlink:type="simple">64.498°N, 143.857°E</named-content>, 04 Jul 1974, N.N. Vinokurov, 3 ♂♂ (00235046), 2 nymphs (00235131) (ZISP); 06 Jul 1974, Narchuk, 1 ♂ (00235047) (ZISP); 08 Jul 1974, Narchuk, 1 ♀ ( 00235160) (ZISP). Batagay on Yana river, NE Yakutia (80 km E Verkhoyansk), <named-content xmlns:xlink="http://www.w3.org/1999/xlink" content-type="dwc:verbatimCoordinates" xlink:type="simple">67.65°N, 134.63333°E</named-content>, 25 Jul 1974, N.N. Vinokurov, 4 ♀♀ (00235157, 00235158) (ZISP). Icing Bulus on Lena River 100 km upstream Yakutsk, Central Yakutia, <named-content xmlns:xlink="http://www.w3.org/1999/xlink" content-type="dwc:verbatimCoordinates" xlink:type="simple">62.83333°N, 129.73333°E</named-content>, 05 Jul 1996 - 07 Jul 1996, Watabe, 1 ♂ (00235051) (ZISP). Kolyma, Zyryanka, <named-content xmlns:xlink="http://www.w3.org/1999/xlink" content-type="dwc:verbatimCoordinates" xlink:type="simple">65.73333°N, 150.91666°E</named-content>, 05 Jul 1973, N.N. Vinokurov, 4 ♀♀ (00235152 - 00235155) (ZISP); 07 Jul 1973, N.N. Vinokurov, 1 ♀ (00235156) (ZISP). Mouth of Kharayuryakh River, NNW Artyk, <named-content xmlns:xlink="http://www.w3.org/1999/xlink" content-type="dwc:verbatimCoordinates" xlink:type="simple">64.33333°N, 145.01666°E</named-content>, 14 Jul 1974, Narchuk, 1 ♀ (00235159) (ZISP). Nr Olekminsk, <named-content xmlns:xlink="http://www.w3.org/1999/xlink" content-type="dwc:verbatimCoordinates" xlink:type="simple">60.38333°N, 120.18333°E</named-content>, 01 Aug 1974, N.N. Vinokurov, 9 ♀♀ (00235161 - 00235163) (ZISP). <bold>UNITED KINGDOM:</bold> <bold>England:</bold> <bold><italic>Berkshire Co</italic>.:</bold> Burnham Beeches, <named-content xmlns:xlink="http://www.w3.org/1999/xlink" content-type="dwc:verbatimCoordinates" xlink:type="simple">51.54932°N, 0.63311°W</named-content>, 57 m, 17 Jul 1960, G. G. E. Scudder, 2 ♂♂ (00166990, 00166993), 1 ♀ (00166997) (CNC). <bold><italic>East Sussex Co</italic>.:</bold> Camber, 05 Sep 1964, G.G.E. Scudder, 1 ♀ (00167064) (CNC). <bold><italic>Oxfordshire Co</italic>.:</bold> Cothill, <named-content xmlns:xlink="http://www.w3.org/1999/xlink" content-type="dwc:verbatimCoordinates" xlink:type="simple">51.69446°N, 1.33529°W</named-content>, 82 m, 14 Jul 1960, G. G. E. Scudder, 1 ♀ (00166998) (CNC). Kennington, Berks., <named-content xmlns:xlink="http://www.w3.org/1999/xlink" content-type="dwc:verbatimCoordinates" xlink:type="simple">51.71877°N, 1.24105°W</named-content>, 58 m, 15 Jul 1960, G. G. E. Scudder, 7 ♂♂ (00166984, 00166986 - 00166988, 00166994 - 00166996), 1 nymph (00166985) (CNC). Wolvercote, <named-content xmlns:xlink="http://www.w3.org/1999/xlink" content-type="dwc:verbatimCoordinates" xlink:type="simple">51.7854°N, 1.2902°W</named-content>, 60 m, 14 Jul 1960, G. G. E. Scudder, 1 ♂ (00166930), 2 ♀♀ (00166926, 00166927) (CNC). <bold><italic>Somerset Co</italic>.:</bold> Porlock, <named-content xmlns:xlink="http://www.w3.org/1999/xlink" content-type="dwc:verbatimCoordinates" xlink:type="simple">51.2°N, 3.6667°W</named-content>, 399 m, 11 Jul 1960, G. G. E. Scudder, 21 ♂♂ (00166947 - 00166953, 00166961 - 00166971, 00166981 - 00166983), 16 ♀♀ (00166954 - 00166960, 00166972 - 00166980) (CNC). <bold><italic>Locality unknown</italic>:</bold> unknown, V. Jakovlev coll., 1 ♂ (00235032), 1 ♀ (00235137) (ZISP). <bold>UNITED STATES:</bold> <bold>Colorado:</bold> <bold><italic>Garfield Co</italic>.:</bold> Grizzly Creek, 24 Jul 1896, C. F. <!--PageBreak-->Baker, 1 nymph (00161848) (USNM). <bold>New Mexico:</bold> <bold><italic>Sandoval Co</italic>.:</bold> Valles Caldera National Preserve, East Fork Jemez River, <named-content xmlns:xlink="http://www.w3.org/1999/xlink" content-type="dwc:verbatimCoordinates" xlink:type="simple">35.8483°N, 106.49048°W</named-content>, 01 Aug 2008, A. G. Wheeler, Jr., <italic><tp:taxon-name>Carex utriculata</tp:taxon-name></italic> (<tp:taxon-name>Cyperaceae</tp:taxon-name>), 1 ♀ (00162160) (USNM). <bold>Wyoming:</bold> <bold><italic>Laramie Co</italic>.:</bold> Laramie, <named-content xmlns:xlink="http://www.w3.org/1999/xlink" content-type="dwc:verbatimCoordinates" xlink:type="simple">41.31°N, 105.59°W</named-content>, 08 Jul 1947 - 09 Jul 1947, D. G. Denning, 1 ♂ (00166946) (CNC).</p></tp:treatment-sec><tp:treatment-sec><!--Section generated to contain objects referenced in tp:taxon-treatment.--><fig id="F5" position="float" orientation="portrait"><label>Figures 35–44.</label><caption><p><italic><tp:taxon-name>Tytthus</tp:taxon-name></italic> spp. <bold>35</bold> <italic><tp:taxon-name>Tytthus piceus</tp:taxon-name></italic>, macropterous ♂ (South Carolina, Pickens Co., SC Botanical Gardens, Clemson, 28 Aug. 2004, A. G. Wheeler, Jr., USNM) <bold>36</bold> <italic><tp:taxon-name>Tytthus piceus</tp:taxon-name></italic>, macropterous ♀ (South Carolina, Pickens Co., SC Botanical Garden, Clemson, 28 Aug. 2004, A. G. Wheeler, Jr., USNM)  <bold>37</bold> <italic><tp:taxon-name>Tytthus piceus</tp:taxon-name></italic>, brachypterous ♀ (South Carolina, Pickens Co., SC Botanical Gardens, Clemson, 28 Aug. 2004, A. G. Wheeler, Jr., USNM) <bold>38</bold> <italic><tp:taxon-name>Tytthus pubescens</tp:taxon-name></italic>, macropterous ♂ (British Colombia, Pouce Coupe, 18 Aug 1982, L. A. Kelton, CNC) <bold>39</bold> <italic><tp:taxon-name>Tytthus pubescens</tp:taxon-name></italic>, macropterous ♀ (Colorado, [2024], Spicer’s North Park, 18 July 1896, C. F. Baker, USNM) <bold>40</bold> <italic><tp:taxon-name>Tytthus pubescens</tp:taxon-name></italic>, brachpterous ♀ (Alberta, Banff-Jasper Hwy., Jasper Natl. Pk, 26 and 28 Aug 1970, L. A. Kelton, CNC) <bold>41</bold> <italic><tp:taxon-name>Tytthus pygmaeus</tp:taxon-name></italic>, macropterous ♂ (dark pronotum) (Alberta, McMurray, 11 July 1993, W. J. Brown, CNC) <bold>42</bold> <italic><tp:taxon-name>Tytthus pygmaeus</tp:taxon-name></italic>, macropterous ♀ (dark pronotum) (To be added) <bold>43</bold> <italic><tp:taxon-name>Tytthus pygmaeus</tp:taxon-name></italic>, macropterous ♂ (pale pronotum) (England, Wolvercote, Oxford, 14 July 1968, G. G. E Scudder, CNC) <bold>44</bold> <italic><tp:taxon-name>Tytthus pygmaeus</tp:taxon-name></italic> ♀ (pale pronotum) (same locality as for ♂).</p></caption><graphic xmlns:xlink="http://www.w3.org/1999/xlink" xlink:href="ZooKeys-220-001-g005.jpg" position="float" orientation="portrait" xlink:type="simple"/></fig><fig id="F22" position="float" orientation="portrait"><label>Figures 171–178.</label><caption><p>Male genitalia <bold>171–174</bold> <italic><tp:taxon-name>Tytthus pubescens</tp:taxon-name></italic> <bold>171</bold> left paramere <bold>172</bold> right paramere <bold>173</bold> endosoma <bold>174</bold> phallotheca <bold>175–178</bold> <italic><tp:taxon-name>Tytthus pygmaeus</tp:taxon-name></italic> <bold>175</bold> left paramere <bold>176</bold> right paramere <bold>177</bold> endosoma <bold>178</bold> phallotheca.</p></caption><graphic xmlns:xlink="http://www.w3.org/1999/xlink" xlink:href="ZooKeys-220-001-g022.jpg" position="float" orientation="portrait" xlink:type="simple"/></fig></tp:treatment-sec><ref-list><ref id="B134"><mixed-citation xmlns:xlink="http://www.w3.org/1999/xlink" xlink:type="simple"><person-group><name name-style="western"><surname>Zetterstedt</surname><given-names>JW</given-names></name></person-group> (<year>1838</year>)<source> Insecta Lapponica descripta. Sumtibus Leopoldi Voss, Lipsiae [Heteroptera 1838: 253–3140].</source></mixed-citation></ref><ref id="B23"><mixed-citation xmlns:xlink="http://www.w3.org/1999/xlink" xlink:type="simple"><person-group><name name-style="western"><surname>Carvalho</surname><given-names>JCM</given-names></name><name name-style="western"><surname>Southwood</surname><given-names>TRE</given-names></name></person-group> (<year>1955</year>)<source> Revisão do complexo <italic>Cyrtorhinus</italic> Fieber – <italic>Mecomma</italic> Fieber (Hemiptera-Heteroptera, Miridae). Boletim do Museu Paraense Emilio Goeldi 11: 1–72, 25 Figs</source></mixed-citation></ref><ref id="B5"><mixed-citation xmlns:xlink="http://www.w3.org/1999/xlink" xlink:type="simple"><person-group><name name-style="western"><surname>Boheman</surname><given-names>C</given-names></name></person-group> (<year>1852</year>)<article-title> Nya svenska Hemiptera.</article-title><source>Öfversigt af Kongliga Vetenskaps-Akademiens Förhandlingar </source><volume>9</volume> (<issue>4</issue>): <fpage>65</fpage>-<lpage>80</lpage>.</mixed-citation></ref><ref id="B99"><mixed-citation xmlns:xlink="http://www.w3.org/1999/xlink" xlink:type="simple"><person-group><name name-style="western"><surname>Sahlberg</surname><given-names>J</given-names></name></person-group> (<year>1868</year>)<article-title> Entomologiska anteckningar från en resa I sydöstra Karelen sommaren 1866. I. Orthoptera och Hemiptera.</article-title><source>Notiser ur Sällskapets pro Fauna et Flora Fennica Förhandlangar </source><volume>9</volume>: <fpage>159</fpage>-<lpage>197</lpage>.</mixed-citation></ref><ref id="B33"><mixed-citation xmlns:xlink="http://www.w3.org/1999/xlink" xlink:type="simple"><person-group><name name-style="western"><surname>Douglas</surname><given-names>JW</given-names></name><name name-style="western"><surname>Scott</surname><given-names>J</given-names></name></person-group> (<year>1866</year>)<source> Additions to the British fauna (Hemiptera). Entomologist’s Monthly Magazine 2: 246–249, 272–276; 3: 13–16.</source></mixed-citation></ref><ref id="B100"><mixed-citation xmlns:xlink="http://www.w3.org/1999/xlink" xlink:type="simple"><person-group><name name-style="western"><surname>Saunders</surname><given-names>E</given-names></name></person-group> (<year>1876</year>)<article-title> Captures of rare Coleoptera, Hemiptera, and Hymenoptera, at Chobham; including an <italic>Odynerus</italic> new to Britain.</article-title><source>Entomologist’s Monthly Magazine </source><volume>13</volume>: <fpage>113</fpage>-<lpage>114</lpage>.</mixed-citation></ref><ref id="B115"><mixed-citation xmlns:xlink="http://www.w3.org/1999/xlink" xlink:type="simple"><person-group><name name-style="western"><surname>Thomson</surname><given-names>CG</given-names></name></person-group> (<year>1871</year>)<article-title> Öfversigt af de I Sverige funna arter af gruppen Capsina.</article-title> In: <person-group><name name-style="western"><surname>Thomson</surname><given-names>C</given-names></name></person-group>. <issue-title> G., ed.</issue-title><source>Opuscula Entomologica </source><volume>4</volume>: <fpage>410</fpage>-<lpage>452</lpage>. Berling, Lund.</mixed-citation></ref><ref id="B127"><mixed-citation xmlns:xlink="http://www.w3.org/1999/xlink" xlink:type="simple"><person-group><name name-style="western"><surname>Walker</surname><given-names>F</given-names></name></person-group> (<year>1873</year>)<source> Catalogue of the specimens of Hemiptera Heteroptera in the collection of the British Museum 6: 1–210. British Museum (Natural History), London.</source></mixed-citation></ref><ref id="B36"><mixed-citation xmlns:xlink="http://www.w3.org/1999/xlink" xlink:type="simple"><person-group><name name-style="western"><surname>Fieber</surname><given-names>FX</given-names></name></person-group> (<year>1864</year>)<source> Neuere Entdeckungen in europäischen Hemipteren. Wiener Entomologische Monatschrift 8(3): 65–86, 205–236, 321–336.</source></mixed-citation></ref><ref id="B58"><mixed-citation xmlns:xlink="http://www.w3.org/1999/xlink" xlink:type="simple"><person-group><name name-style="western"><surname>Kerzhner</surname><given-names>IM</given-names></name></person-group> (<year>1964</year>)<source> Order Hemiptera (Heteroptera)–Terrestrial Families, pp. 684–845. <italic>In</italic>: GY Bei-Bienko, ed. Vol. 1. Apterygota, Palaeoptera, Hemimetabola. Keys to the Insects of the European USSR (English translation from Russian, 1967, Israel Program for Scientific Translations, Jerusalem).</source></mixed-citation></ref><ref id="B57"><mixed-citation xmlns:xlink="http://www.w3.org/1999/xlink" xlink:type="simple"><person-group><name name-style="western"><surname>Kelton</surname><given-names>LA</given-names></name></person-group> (<year>1980</year>)<source> The Plant Bugs of the Prairie Provinces of Canada. Heteroptera: Miridae. The Insects and Arachnids of Canada. Part 8. Agriculture Canada Research Publication, No. 1703. Ottawa. 408 pp.</source></mixed-citation></ref><ref id="B59"><mixed-citation xmlns:xlink="http://www.w3.org/1999/xlink" xlink:type="simple"><person-group><name name-style="western"><surname>Kerzhner</surname><given-names>IM</given-names></name></person-group> (<year>1988</year>)<source> Family Miridae (Capsidae), pp. 778–857. <italic>In</italic>: Ler, PA, ed. Homoptera and Heteroptera. Vol. II. Keys to the Insects of the Far East of the USSR. Nauka Publ., Leningrad (English translation from Russian, 2001, for the Systematic Entomology Laboratory, ARS, USDA, Washington, DC, under supervision of I. M. Kerzhner).</source></mixed-citation></ref><ref id="B106"><mixed-citation xmlns:xlink="http://www.w3.org/1999/xlink" xlink:type="simple"><person-group><name name-style="western"><surname>Schuh</surname><given-names>RT</given-names></name></person-group> (<year>1995</year>)<source> Plant Bugs of the World (Insecta: Heteroptera: Miridae). Systematic Catalog, Distributions, Host List, and Bibliography. New York Entomological Society, New York. 1329 pp. (http://research.amnh.org/pbi/catalog) [accessed during preparation of ms. through Sept. 2011].</source></mixed-citation></ref><ref id="B108"><mixed-citation xmlns:xlink="http://www.w3.org/1999/xlink" xlink:type="simple"><person-group><name name-style="western"><surname>Scudder</surname><given-names>GGE</given-names></name></person-group> (<year>1997</year>)<source> True bugs (Heteroptera) of the Yukon. Pp. 241–336. In: Danks HV and Downes JA, eds. Insects of the Yukon. Biological Survey of Canada (Terrestrial Arthopods), Ottawa. 1034 pp.</source></mixed-citation></ref><ref id="B61"><mixed-citation xmlns:xlink="http://www.w3.org/1999/xlink" xlink:type="simple"><person-group><name name-style="western"><surname>Kerzhner</surname><given-names>IM</given-names></name><name name-style="western"><surname>Josifov</surname><given-names>M</given-names></name></person-group> (<year>1999</year>)<source> Cimicomorpha II. Miridae, pp. 1–577. <italic>In</italic>: Aukema, B and C Rieger, eds. Catalogue of the Heteroptera of the Palaearctic Region. Volume 3. Netherlands Entomological Society, Amsterdam.</source></mixed-citation></ref><ref id="B90"><mixed-citation xmlns:xlink="http://www.w3.org/1999/xlink" xlink:type="simple"><person-group><name name-style="western"><surname>Reuter</surname><given-names>OM</given-names></name></person-group> (<year>1875a</year>)<article-title> Hemiptera Gymnocerata Scandinaviae et Fenniae disposuit et descripsit. Pars I. Cimicidae (Capsia).</article-title><source>Acta Societatis pro Fauna et Flora Fennica </source><volume>1</volume> (<issue>1</issue>): <fpage>1</fpage>-<lpage>206</lpage>.</mixed-citation></ref><ref id="B93"><mixed-citation xmlns:xlink="http://www.w3.org/1999/xlink" xlink:type="simple"><person-group><name name-style="western"><surname>Reuter</surname><given-names>OM</given-names></name></person-group> (<year>1883</year>)<source> Hemiptera Gymnocerata Europae. Hémiptères Gymnocérates d’Europe, du bassin de la Méditerranée et de l’Asie Russe. III: 313–496. Helsingfors.</source></mixed-citation></ref><ref id="B101"><mixed-citation xmlns:xlink="http://www.w3.org/1999/xlink" xlink:type="simple"><person-group><name name-style="western"><surname>Saunders</surname><given-names>E</given-names></name></person-group> (<year>1892</year>)<source> The Hemiptera Heteroptera of the British Islands. A Descriptive Account of the Families, Genera, and Species Indigenous to Great Britain and Ireland, with Notes on the Localities, Habitats etc. L. Reeve &amp; Co., London. 350 pp.</source></mixed-citation></ref><ref id="B124"><mixed-citation xmlns:xlink="http://www.w3.org/1999/xlink" xlink:type="simple"><person-group><name name-style="western"><surname>Van Duzee</surname><given-names>EP</given-names></name></person-group> (<year>1917</year>)<source> Catalogue of the Hemiptera of America north of Mexico (excepting the Aphididae, Coccidae, and Aleurodidae). University of California Publications, Technical Bulletins, Entomology 2: i–xiv, 1–902.</source></mixed-citation></ref><ref id="B8"><mixed-citation xmlns:xlink="http://www.w3.org/1999/xlink" xlink:type="simple"><person-group><name name-style="western"><surname>Butler</surname><given-names>EA</given-names></name></person-group> (<year>1923</year>)<source> A Biology of the British Hemiptera Heteroptera. H. F. &amp; G. Witherby, London. viii + 682 pp.</source></mixed-citation></ref><ref id="B62"><mixed-citation xmlns:xlink="http://www.w3.org/1999/xlink" xlink:type="simple"><person-group><name name-style="western"><surname>Kiritshenko</surname><given-names>AN</given-names></name></person-group> (<year>1951</year>)<article-title> True bugs of the European part of the USSR (Hemiptera): Key and bibliography.</article-title><source>Opredeliteli po Faune SSSR </source><volume>42</volume>: <fpage>1</fpage>-<lpage>423</lpage> [In Russian].</mixed-citation></ref><ref id="B126"><mixed-citation xmlns:xlink="http://www.w3.org/1999/xlink" xlink:type="simple"><person-group><name name-style="western"><surname>Wagner</surname><given-names>E</given-names></name></person-group> (<year>1952</year>)<article-title> Blindwanzen oder Miriden.</article-title> In: <person-group><name name-style="western"><surname>Die Tierwelt Deutschlands und der angrenzenden Meeresteile</surname></name></person-group>. <issue-title> F. Dahl., ed.</issue-title><volume>41</volume>: <fpage>1</fpage>-<lpage>218</lpage>. Fischer, Jena.</mixed-citation></ref><ref id="B113"><mixed-citation xmlns:xlink="http://www.w3.org/1999/xlink" xlink:type="simple"><person-group><name name-style="western"><surname>Stichel</surname><given-names>W</given-names></name></person-group> (<year>1956</year>)<source> Illustrierte Bestimmungstabellen der Wanzen. Europa (Hemiptera-Heteroptera Europae) 2: 169–480. Stichel, Berlin-Hermsdorf.</source></mixed-citation></ref><ref id="B87"><mixed-citation xmlns:xlink="http://www.w3.org/1999/xlink" xlink:type="simple"><person-group><name name-style="western"><surname>Polhemus</surname><given-names>DA</given-names></name></person-group> (<year>1994</year>)<article-title> An annotated checklist of the plant bugs of Colorado (Heteroptera: Miridae).</article-title><source>Pan-Pacific Entomologist </source><volume>70</volume>: <fpage>122</fpage>-<lpage>147</lpage>.</mixed-citation></ref><ref id="B107"><mixed-citation xmlns:xlink="http://www.w3.org/1999/xlink" xlink:type="simple"><person-group><name name-style="western"><surname>Scudder</surname><given-names>GGE</given-names></name></person-group> (<year>1957</year>)<article-title> Additions to the county distribution tables of the British Hemiptera-Heteroptera.</article-title><source>Entomologists Monthly Magazine </source><volume>93</volume>: <fpage>49</fpage>-<lpage>51</lpage>.</mixed-citation></ref><ref id="B98"><mixed-citation xmlns:xlink="http://www.w3.org/1999/xlink" xlink:type="simple"><person-group><name name-style="western"><surname>Rothschild</surname><given-names>GHL</given-names></name></person-group> (<year>1963</year>)<article-title> The immature stages and biology of some mirid predators of Delphacidae, with notes on other predatory Heteroptera occurring in <italic>Juncus</italic> areas.</article-title><source>Entomologists Monthly Magazine </source><volume>99</volume>: <fpage>157</fpage>-<lpage>161</lpage>.</mixed-citation></ref><ref id="B34"><mixed-citation xmlns:xlink="http://www.w3.org/1999/xlink" xlink:type="simple"><person-group><name name-style="western"><surname>Ehanno</surname><given-names>B</given-names></name></person-group> (<year>1987</year>)<source> Les Heteropteres Mirides de France. Tome II–A: Inventaires et syntheses ecologiques. Inventaires Faune Flore 40: i–x + 97–647.</source></mixed-citation></ref><ref id="B78"><mixed-citation xmlns:xlink="http://www.w3.org/1999/xlink" xlink:type="simple"><person-group><name name-style="western"><surname>Maw</surname><given-names>HEL</given-names></name><name name-style="western"><surname>Foottit</surname><given-names>RG</given-names></name><name name-style="western"><surname>Hamilton</surname><given-names>KGA</given-names></name><name name-style="western"><surname>Scudder,</surname><given-names>GGE</given-names></name></person-group> (<year>2000</year>)<source> Checklist of the Hemiptera of Canada and Alaska. NRC Research Press, Ottawa, Ontario, Canada. 220 pp.</source></mixed-citation></ref></ref-list></tp:taxon-treatment>
