# Supplementary material for: Revision of the Plant Bug Genus Tytthus (Hemiptera, Heteroptera, Miridae, Phylinae)
Source: Zookeys. 2012 Sep 10;(220):1–114. doi: 10.3897/zookeys.220.2178 (PMC3459032; doi:10.3897/zookeys.220.2178)
Supplement: XML Treatment for Tytthus uniformis [file zookeys.220.2178-treatment22.xml]

<!DOCTYPE tp:taxon-treatment
  PUBLIC "-//TaxonX//DTD Taxonomic Treatment Publishing DTD v0 20100105//EN" "tax-treatment-NSO.dtd">
<tp:taxon-treatment xmlns:tp="http://www.plazi.org/taxpub"><tp:treatment-meta><mixed-citation publication-type="journal"><person-group><name><surname>Henry</surname><given-names>Thomas J.</given-names></name></person-group><article-title>Revision of the Plant Bug Genus 
                    <italic>Tytthus</italic>  (Hemiptera, Heteroptera, Miridae, Phylinae)
                </article-title><source>Zookeys</source><day>10</day><month>9</month><year>2012</year><volume>2012</volume><issue>220</issue><fpage>1</fpage><lpage>114</lpage><pub-id pub-id-type="doi">10.3897/zookeys.220.2178</pub-id></mixed-citation></tp:treatment-meta><tp:nomenclature><tp:taxon-name>
                        <tp:taxon-name-part taxon-name-part-type="genus">Tytthus</tp:taxon-name-part>
                        <tp:taxon-name-part taxon-name-part-type="species">uniformis</tp:taxon-name-part>
                    <object-id xmlns:xlink="http://www.w3.org/1999/xlink" xlink:type="simple">urn:lsid:zoobank.org:act:682B99D0-90E6-45BE-8565-BC96CDBAA1D9</object-id>
								<object-id xmlns:xlink="http://www.w3.org/1999/xlink" xlink:type="simple">http://species-id.net/wiki/Tytthus_uniformis</object-id>
								</tp:taxon-name><tp:taxon-authority>Henry</tp:taxon-authority><tp:taxon-status xmlns:xlink="http://www.w3.org/1999/xlink" xlink:type="simple">sp. n.</tp:taxon-status><xref ref-type="fig" rid="F6">Figs 45–47</xref><xref ref-type="fig" rid="F11">87</xref><xref ref-type="fig" rid="F12">–100</xref><xref ref-type="fig" rid="F23">179–182</xref></tp:nomenclature><tp:treatment-sec sec-type="Diagnosis"><title>Diagnosis.</title><p>This species is distinguished by the contrasting black head and antennal segments I and II and the uniformly pale orange-brown pronotum and legs, and the slightly more smoky orange-brown hemelytra. All males are macropterous and all females examined, except two macropters, are brachpyterous.</p><p><italic><tp:taxon-name>Tytthus uniformis</tp:taxon-name></italic> is most similar in overall appearance to <italic><tp:taxon-name>Tytthus balli</tp:taxon-name></italic> and <italic><tp:taxon-name>Tytthus insperatus</tp:taxon-name></italic>. It can be distinguished from <italic><tp:taxon-name>Tytthus balli</tp:taxon-name></italic> by uniformly brownish-orange pronotum and hemelytra; <italic><tp:taxon-name>Tytthus balli</tp:taxon-name></italic> is usually infuscated on the posterior half of the pronotum, and the inner half of the clavus and apical third of the corium are dark brown. It is distinguished from <italic><tp:taxon-name>Tytthus insperatus</tp:taxon-name></italic> by the uniformly pale orange pronotum and legs; <italic><tp:taxon-name>Tytthus insperatus</tp:taxon-name></italic> has a dark brown pronotum, each femur has a narrow dorsal and lateral red stripe, and the hind tibiae are fuscous.</p></tp:treatment-sec><tp:treatment-sec sec-type="Description"><title>Description.</title><p><italic><tp:taxon-name>Macropterous male</tp:taxon-name></italic> (n= 10, plus holotype in parentheses) (<xref ref-type="fig" rid="F6">Figs 45</xref>, <xref ref-type="fig" rid="F11">87, 88</xref>): Length to apex of hemelytron 2.45–2.60 mm (2.25 mm); length to base of cuneus 1.70–1.78 mm (1.68 mm); width across hemelytra 0.74–0.77 mm (0.74 mm). <italic>Head</italic>: Length 0.30–0.32 mm (0.30 mm), width across eyes 0.51–0.53 mm (0.51 mm); interocular width 0.29–0.30 mm (0.27 mm). <italic>Labium</italic>: Length 0.94–1.01 mm (0.90 mm). <italic>Antenna</italic>: Segment I, length (0.37 mm (0.34 mm); II, 1.17–1.20 mm (left 0.91 mm, right 1.06 mm); III, 0.67–0.69 mm (0.64 mm); IV, 0.42–0.43 mm (0.40 mm). <italic>Pronotum</italic>: Length 0.27 mm (0.24 mm), basal width 0.64–0.69 mm (0.67 mm).</p><p><italic>Coloration</italic>: <italic>Head</italic> (<xref ref-type="fig" rid="F11">Figs 89–91</xref>): Semishiny fuscous to black, pale spot on either side of vertex obsolete or indistinct. <italic>Labium</italic>: <italic>Antenna</italic>: Uniformly black, segment I very narrowly pale at apex on some specimens. <italic>Pronotum</italic>: Uniformly pale brownish orange, posterior angles sometimes slightly infuscated; collar pale or whitish; mesoscutum and scutellum uniformly pale brownish orange. <italic>Hemelytron</italic>: Uniformly pale, translucent, brownish orange; membrane translucent smoky brown. <italic>Ostiolar evaporative area</italic> (<xref ref-type="fig" rid="F11">Fig. 92</xref>): Brownish orange to orange. <italic>Ventral surface</italic>: Thoracic segments orange to reddish orange; abdomen in males reddish orange dorsally, paler orange ventrally, with genital capsule becoming fuscous or black; abdomen in females infuscated dorsally, gradually fading to pale orange ventrally. <italic>Legs</italic>: Uniformly pale brownish orange; claw (<xref ref-type="fig" rid="F11">Fig. 94</xref>).<!--PageBreak--></p><p><italic>Structure, texture, and vestiture</italic>: Head: Wider than long, interocular width subequal to length, impunctate, semishiny; set with a few, scattered, erect, nearly bristlelike dark setae. <italic>Labium</italic>: Extending beyond metacoxae to base of abbdomen. <italic>Pronotum</italic>: About 2.5 times as wide at base as long, lateral margins weakly concave, posterior margins moderately flared; set with short, semierect and recumbent setae. <italic>Mesoscutum</italic>: Broadly exposed. <italic>Scutellum</italic>: Slightly wider across base than on sides; set with short, semierect and recumbent setae. <italic>Hemelytron</italic>: Entire in males, cuneus nearly three times as long as wide at base, membrane fully developed, extending well beyond apex of abdomen; set with short, semierect and recumbent setae.</p><p><italic>Male genitalia</italic> (<xref ref-type="fig" rid="F11">Fig. 93</xref>): <italic>Left paramere</italic> (<xref ref-type="fig" rid="F23">Fig. 179</xref>): Mitt-shaped; right arm long, slender, apically crenulate; left arm short, apically acute. <italic>Right paramere</italic> (<xref ref-type="fig" rid="F23">Fig. 180</xref>): Oval. <italic>Endosoma</italic> (<xref ref-type="fig" rid="F23">Fig. 181</xref>): Strongly C-shaped, apex bluntly pointed. <italic>Phallotheca</italic> (<xref ref-type="fig" rid="F23">Fig. 182</xref>) slender, apically pointed.</p><p><italic>Macropterous female</italic> (n= 2) (<xref ref-type="fig" rid="F6">Fig. 46</xref>): Length to apex of hemelytron 2.65–2.75 mm, length to base of cuneus 1.88–2.00 mm, width across hemelytra 0.91–1.08 mm. <italic>Head</italic>: Length 0.32–0.34 mm, width across eyes 0.54 mm; interocular width 0.32 mm. <italic>Labium</italic>: Length 0.96–0.98 mm, extending to bases of hind coxae. <italic>Antenna</italic>: Segment I, length 0.34–0.35 mm, II 0.99–1.07 mm; III 0.74–0.77 mm; IV 0.50–0.51 mm. <italic>Pronotum</italic>: Length 0.30 mm, basal width 0.75 mm.</p><p><italic>Brachypterous female</italic> (n= 8) (<xref ref-type="fig" rid="F6">Figs 47</xref>, <xref ref-type="fig" rid="F12">95–100</xref>): Length to apex of abdomen 1.90–2.23, length to base of cuneus 1.63–1.75 mm, width across hemelytra 0.90–0.93 mm. <italic>Head</italic>: Length 0.34–0.35 mm, width across eyes 0.54–0.56 mm; interocular width 0.34 mm. <italic>Labium</italic>: Length 0.96–0.98 mm, extending to second or third visible abdominal segment. <italic>Antenna</italic>: Segment I, length 0.30–0.32 mm; II, 0.94–1.04 mm; III, 0.40–0.42 mm; IV, 0.40–0.45 mm. <italic>Pronotum</italic>: Length 0.26–0.27 mm, basal width 0.62–0.67 mm.</p><p>The hemelytra are abbreviated in nearly all females examined. The cuneal fracture is visible but the cuneus is greatly shortened, with only the narrow basal area of membrane along abbreviated cuneus present.</p><fig id="F23" position="float" orientation="portrait"><label>Figures 179–186.</label><caption><p>Male genitalia <bold>179–182</bold> <italic><tp:taxon-name>Tytthus uniformis</tp:taxon-name></italic> <bold>179</bold> left paramere <bold>180</bold> right paramere <bold>181</bold> endosoma <bold>182</bold> phallotheca <bold>183–186</bold> <italic><tp:taxon-name>Tytthus vagus</tp:taxon-name></italic> <bold>183</bold> left paramere <bold>184</bold> right paramere <bold>185</bold> endosoma <bold>186</bold>  phallotheca.</p></caption><graphic xmlns:xlink="http://www.w3.org/1999/xlink" xlink:href="ZooKeys-220-001-g023.jpg" position="float" orientation="portrait" xlink:type="simple"/></fig></tp:treatment-sec><tp:treatment-sec sec-type="Etymology"><title>Etymology.</title><p>Named for the uniformly pale brownish-orange pronotum, hemelytra, and legs.</p><p><bold>Host.</bold> Big sacaton, <italic><tp:taxon-name>Sporobolus wrightii</tp:taxon-name></italic> Munro ex Scribn. [<tp:taxon-name>Poaceae</tp:taxon-name>].</p></tp:treatment-sec><tp:treatment-sec sec-type="Distribution"><title>Distribution.</title><p>United States: Arizona and New Mexico.</p></tp:treatment-sec><tp:treatment-sec sec-type="Type material"><title>Type material.</title><p><bold>Holotype</bold> ♂ (00162002) (USNM): <bold>UNITED STATES:</bold> <bold>New Mexico:</bold> <bold><italic>Hidalgo Co</italic>.:</bold> Rt 338, 26.3 km S of Animas, <named-content xmlns:xlink="http://www.w3.org/1999/xlink" content-type="dwc:verbatimCoordinates" xlink:type="simple">31.71636°N, 108.82239°W</named-content>, 1457 m, 15 May 2004, A. G. Wheeler, Jr., <italic><tp:taxon-name>Sporobolus wrightii</tp:taxon-name></italic> (<tp:taxon-name>Poaceae</tp:taxon-name>). <bold>Paratypes:</bold> <bold>UNITED STATES:</bold> <bold>Arizona:</bold> <bold><italic>Cochise Co</italic>.:</bold> Huachuca Mountains, 5354 Ash Canyon Road, 0.5 mi W of Hwy 92, <named-content xmlns:xlink="http://www.w3.org/1999/xlink" content-type="dwc:verbatimCoordinates" xlink:type="simple">31.38194°N, 110.22444°W</named-content>, 1554 m, 17 Aug 1992, N. McFarland, 1 ♀ (00162047) (USNM). <bold><italic>Santa Cruz Co</italic>.:</bold> Audubon Research Ranch, SE of Elgin, 12 - 14 May 2004, A. G. Wheeler, Jr., <italic><tp:taxon-name>Sporobolus wrightii</tp:taxon-name></italic> (<tp:taxon-name>Poaceae</tp:taxon-name>), 9 ♂♂ (00162021, 00162033 - 00162039, 00162046), 17 ♀♀ (00162022 - 00162032, 00162040 - 00162045) (USNM). <bold>New Mexico:</bold> <bold><italic>Hidalgo Co</italic>.:</bold> Rt 338, 26.3 km S of Animas, <named-content xmlns:xlink="http://www.w3.org/1999/xlink" content-type="dwc:verbatimCoordinates" xlink:type="simple">31.71636°N, 108.82239°W</named-content>, 1457 m, 15 May 2004, A. G. Wheeler, Jr., <italic><tp:taxon-name>Sporobolus wrightii</tp:taxon-name></italic> (<tp:taxon-name>Poaceae</tp:taxon-name>), 4 ♂♂ (00162033 - 00162036) (USNM).</p></tp:treatment-sec><tp:treatment-sec><!--Section generated to contain objects referenced in tp:taxon-treatment.--><fig id="F6" position="float" orientation="portrait"><label>Figures 45–54.</label><caption><p><italic><tp:taxon-name>Tytthus</tp:taxon-name></italic> spp. <bold>45</bold> <italic><tp:taxon-name>Tytthus uniformis</tp:taxon-name></italic>, macropterous ♂ (Arizona, Santa Cruz Co., Audubon Res. Ranch, SE of Elgin, 12-14 May 2004, A. G. Wheeler, Jr., USNM) <bold>46</bold> <italic><tp:taxon-name>Tytthus uniformis</tp:taxon-name></italic>, macropterous ♀ (Arizona, Cochise Co., Huachuca Mtns., Ash Canyon Rd., 0.5 mi. W of Hwy 92, 17 Aug. 1992, N. McFarland, USNM) <bold>47</bold> <italic><tp:taxon-name>Tytthus uniformis</tp:taxon-name></italic>, brachypterous ♀ (Arizona, Santa Cruz Co., Audubon Res. Ranch, SE of Elgin, 12-14 May 2004, A. G. Wheeler, Jr., USNM) <bold>48</bold> <italic><tp:taxon-name>Tytthus vagus</tp:taxon-name></italic>, macropterous ♂ (Florida, Duval Co., 1 km W of Dunn Creek, S. of Eastport, 3 Apr. 2004, A. G. Wheeler, Jr., USNM) <bold>49</bold> <italic><tp:taxon-name>Tytthus vagus</tp:taxon-name></italic>, macropterous ♀ (USA: Florida, Duval Co., south of Eastport, 3 Apr. 2004, A. G. Wheeler, Jr., USNM) <bold>50</bold> <italic><tp:taxon-name>Tytthus wheeleri</tp:taxon-name></italic>, staphylinoid ♂ (Texas, Gillespie Co., Rt16, 15 km NE of Fredericksburg, 27 May 2001, A. G. Wheeler, Jr., USNM) <bold>51</bold> <italic><tp:taxon-name>Tytthus wheeleri</tp:taxon-name></italic>, macropterous ♀ <bold>52</bold> <italic><tp:taxon-name>Tytthus wheeleri</tp:taxon-name></italic>, staphylinoid ♀ (South Carolina, Pickens Co., 2 mi. W of Chiefland, 16 Mar. 1999, A. G. Wheeler, Jr., USNM) <bold>53</bold> <italic><tp:taxon-name>Tytthus zwaluwenburgi</tp:taxon-name></italic>, macropterous ♂ (Canton Island, 20 Nov. 1940, R. Danner, BPBM) <bold>54</bold> <italic><tp:taxon-name>Tytthus zwaluwneburgi</tp:taxon-name></italic>, macropterous ♀ (Baker Island, 18 April 1935, E. H. Bryan, BPBM).</p></caption><graphic xmlns:xlink="http://www.w3.org/1999/xlink" xlink:href="ZooKeys-220-001-g006.jpg" position="float" orientation="portrait" xlink:type="simple"/></fig><fig id="F11" position="float" orientation="portrait"><label>Figures 87–94.</label><caption><p>SEM photomicrographs of <italic><tp:taxon-name>Tytthus uniformis</tp:taxon-name></italic>, male <bold>87</bold> dorsal habitus <bold>88</bold> lateral habitus <bold>89</bold> head and pronotum, dorsal aspect <bold>90</bold> head and pronotum, lateral aspect <bold>91</bold> head, anterior aspect <bold>92</bold> ostiolar evaporative area <bold>93</bold> genital capsule, caudal aspect <bold>94</bold> claw.</p></caption><graphic xmlns:xlink="http://www.w3.org/1999/xlink" xlink:href="ZooKeys-220-001-g011.jpg" position="float" orientation="portrait" xlink:type="simple"/></fig><fig id="F12" position="float" orientation="portrait"><label>Figures 95–100.</label><caption><p>SEM photomicrographs of <italic><tp:taxon-name>Tytthus uniformis</tp:taxon-name></italic>, female <bold>95</bold> dorsal habitus <bold>96</bold> lateral habitus <bold>97</bold> head and pronotum, dorsal aspect <bold>98</bold> head and pronotum, lateral aspect <bold>99</bold> head, anterior aspect <bold>100</bold> ostiolar evaporative area.</p></caption><graphic xmlns:xlink="http://www.w3.org/1999/xlink" xlink:href="ZooKeys-220-001-g012.jpg" position="float" orientation="portrait" xlink:type="simple"/></fig></tp:treatment-sec></tp:taxon-treatment>
