# Supplementary material for: Revision of the Plant Bug Genus Tytthus (Hemiptera, Heteroptera, Miridae, Phylinae)
Source: Zookeys. 2012 Sep 10;(220):1–114. doi: 10.3897/zookeys.220.2178 (PMC3459032; doi:10.3897/zookeys.220.2178)
Supplement: XML Treatment for Tytthus vagus [file zookeys.220.2178-treatment23.xml]

<!DOCTYPE tp:taxon-treatment
  PUBLIC "-//TaxonX//DTD Taxonomic Treatment Publishing DTD v0 20100105//EN" "tax-treatment-NSO.dtd">
<tp:taxon-treatment xmlns:tp="http://www.plazi.org/taxpub"><tp:treatment-meta><mixed-citation publication-type="journal"><person-group><name><surname>Henry</surname><given-names>Thomas J.</given-names></name></person-group><article-title>Revision of the Plant Bug Genus 
                    <italic>Tytthus</italic>  (Hemiptera, Heteroptera, Miridae, Phylinae)
                </article-title><source>Zookeys</source><day>10</day><month>9</month><year>2012</year><volume>2012</volume><issue>220</issue><fpage>1</fpage><lpage>114</lpage><pub-id pub-id-type="doi">10.3897/zookeys.220.2178</pub-id></mixed-citation></tp:treatment-meta><tp:nomenclature><tp:taxon-name>
                        <tp:taxon-name-part taxon-name-part-type="genus">Tytthus</tp:taxon-name-part>
                        <tp:taxon-name-part taxon-name-part-type="species">vagus</tp:taxon-name-part>
                    <object-id xmlns:xlink="http://www.w3.org/1999/xlink" xlink:type="simple">http://species-id.net/wiki/Tytthus_vagus</object-id>
								</tp:taxon-name><tp:taxon-authority>(Knight)</tp:taxon-authority><xref ref-type="fig" rid="F6">Figs 48, 49</xref><xref ref-type="fig" rid="F13">101–108</xref><xref ref-type="fig" rid="F23">183–186</xref><tp:nomenclature-citation-list><tp:nomenclature-citation><tp:taxon-name>Cyrtorhinus caricis</tp:taxon-name><comment> var. <italic>vagus</italic><xref ref-type="bibr" rid="B66">Knight 1923</xref>: 511 (orig. descrip.).</comment></tp:nomenclature-citation><tp:nomenclature-citation><tp:taxon-name>Cyrtorhinus caricis vagus</tp:taxon-name><comment>: <xref ref-type="bibr" rid="B4">Blatchley 1926</xref>: 853 (descrip., key).</comment></tp:nomenclature-citation><tp:nomenclature-citation><tp:taxon-name>Cyrtorhinus vagus</tp:taxon-name><comment>: <xref ref-type="bibr" rid="B68">Knight 1927a</xref>: 40 (list).</comment></tp:nomenclature-citation><tp:nomenclature-citation><tp:taxon-name>Tytthus vagus</tp:taxon-name><comment>: <xref ref-type="bibr" rid="B23">Carvalho and Southwood 1955</xref> (descrip., n. comb.); Carvalho 1958: 159 (cat.); Henry and Wheeler 1988: 458 (cat.); <xref ref-type="bibr" rid="B106">Schuh 1995</xref>: 250 (cat.); <xref ref-type="bibr" rid="B78">Maw et al. 2000</xref>: 121 (list).</comment></tp:nomenclature-citation></tp:nomenclature-citation-list></tp:nomenclature><tp:treatment-sec sec-type="Diagnosis"><title>Diagnosis.</title><p>This species is distinguished by the black head, pronotum, and scutellum; black antennae; dark translucent smoky brown hemelytra; and pale yellowish brown<!--PageBreak--> legs, with the hind femora infuscated on the distal third to one half. All known specimens are macropterous.</p><p><italic><tp:taxon-name>Tytthus vagus</tp:taxon-name></italic> is similar to <italic><tp:taxon-name>Tytthus femoralis</tp:taxon-name></italic> in having dark antennae, pale infuscated hemelytra, and apically infuscated hind femora. It is readily distinguished from <italic><tp:taxon-name>Tytthus femoralis</tp:taxon-name></italic> in lacking distinct fuscous knee spots on the tibiae. It keys out with <italic><tp:taxon-name>Tytthus panamensis</tp:taxon-name></italic> and <italic><tp:taxon-name>Tytthus juturnaiba</tp:taxon-name></italic>, but is separated by the combination of dark antennae and infuscated hind femora.</p></tp:treatment-sec><tp:treatment-sec sec-type="Description"><title>Description.</title><p><italic><tp:taxon-name>Macropterous male</tp:taxon-name></italic> (n = 10, plus holotype in parentheses) (<xref ref-type="fig" rid="F6">Figs 48</xref>, <xref ref-type="fig" rid="F13">101, 102</xref>): Length to apex of hemelytron 2.56–2.92 mm (2.75 mm), length to base of cuneus 1.18–2.03 mm (2.00 mm), width across hemelytra 0.85–0.96 mm (0.90 mm). <italic>Head</italic>: Length 0.27–0.35 mm (0.30 mm), width across eyes 0.61–0.66 mm (0.59 mm), interocular width 0.30–0.34 mm (0.30 mm). <italic>Labium</italic>: Length 0.88–0.90 mm (0.75 mm). <italic>Antenna</italic>: Segment I length 0.30–0.34 mm (0.34 mm), II 0.83–0.90 mm (0.85 mm), III 0.56–0l.61 mm (missing), IV 0.42–0.50 mm (missing). <italic>Pronotum</italic>: Length 0.30–0.32 mm (0.32 mm), basal width 0.75–0.80 mm (0.80 mm).</p><p><italic>Coloration</italic>: <italic>Head</italic> (<xref ref-type="fig" rid="F13">Figs 103–105</xref>): Uniformly, shiny black, with a distinct, yellow, interocular spot near inner margin of each eye; eyes dark reddish brown; scattered with relatively long, semierect and erect setae. <italic>Labium</italic>: Pale yellow, with apical half of segment IV dark brown. <italic>Antenna</italic>: Segment I fuscous or black, with only apex narrowly pale or yellowish; segments II fuscous to black, with a very narrow pale ring at base; segment III and IV uniformly fuscous. <italic>Pronotum</italic>: Uniformly shiny black. <italic>Mesoscutum</italic>: Fuscous to black. <italic>Scutellum</italic>: Fuscous to black. <italic>Hemelytron</italic>: Dark translucent, smoky brown, becoming darker on clavus. <italic>Ostiolar evaporative area</italic> (<xref ref-type="fig" rid="F13">Fig. 107</xref>): Uniformly fuscous. <italic>Ventral surface</italic>: Thorax and abdomen uniformly fuscous to black. <italic>Legs</italic>: Coxae brown, with only the apices pale; fore and middle coxae uniformly pale yellow, hind coxa yellow with a broad dark brown to fuscous, subapical band; tibiae, tarsi, and claws (<xref ref-type="fig" rid="F13">Fig. 108</xref>) uniformly pale yellow.</p><p><italic>Structure, texture, and vestiture</italic>: <italic>Head</italic>: Uniformly shiny, impunctate, broader than long; buccula relatively narrow, extending posteriorly to near hind margin of eye; set with long, erect and semierect, brown setae. <italic>Labium</italic>: Extending to middle coxae; segment I extending to anterior edge of prosternum. <italic>Antenna</italic>: Segment I with numerous, short, recumbent, brown setae and two, long, erect, black, bristlelike setae subapically; segment II thickly set with short, semierect, brown setae. <italic>Pronotum</italic>: Shiny, impunctate, calli weakly swollen; anterior angles rounded, lateral margins weakly concave, weakly flaring at posterior angles; posterior margin weakly sinuate, almost straight; thickly set with short, semierect, brown setae. <italic>Mesoscutum</italic>: Shiny, impunctate, broadly exposed; with a few scattered, semierect, brown setae. <italic>Scutellum</italic>: Shiny, impunctate, with scattered, semierect, brown setae. <italic>Hemelytron</italic>: Macropterous, subparallel when paired, with fully developed cuneus and membrane, extending well beyond apex of abdomen; evenly clothed with semierect and recumbent, pale brown setae..</p><p><italic>Male genitalia</italic> (<xref ref-type="fig" rid="F13">Fig. 107</xref>): <italic>Left paramere</italic> (<xref ref-type="fig" rid="F23">Fig. 183</xref>): Mitt-shaped, right arm long, broad, and apically rounded; left arm short, slender, and apically acute. <italic>Right paramere</italic> <!--PageBreak-->(<xref ref-type="fig" rid="F23">Fig. 184</xref>): Round to weakly oval. <italic>Endosoma</italic> (<xref ref-type="fig" rid="F23">Fig. 185</xref>): C-shaped, bluntly rounded apically. <italic>Phallotheca</italic> (<xref ref-type="fig" rid="F23">Fig. 186</xref>): Slender, apically acute.</p><p><italic>Macropterous female</italic> (n = 10) (<xref ref-type="fig" rid="F6">Fig. 49</xref>): Length to apex of hemelytron 2.80–3.12 mm, length to base of cuneus 2.00–2.28 mm, width across hemelytra 1.07–1.15 mm. <italic>Head</italic>: Length 0.29–0.32 mm, width across eyes 0.59–0.67 mm, interocular width 0.32–0.37 mm. <italic>Labium</italic>: Length 0.93–0.96 mm, extending to bases of middle coxae. <italic>Antenna</italic>: Segment I length 0.27–0.32 mm, II 0.72–0.77 mm, III 0.51–0.56 mm, IV 0.45–0.48 mm. <italic>Pronotum</italic>: Length 0.32–0.35 mm, basal width 0.82–0.90 mm.</p></tp:treatment-sec><tp:treatment-sec sec-type="Hosts"><title>Hosts.</title><p>Taken by A. G. Wheeler on <italic><tp:taxon-name>Spartina alterniflora</tp:taxon-name></italic> and <italic><tp:taxon-name>Spartina bakeri</tp:taxon-name></italic> [<tp:taxon-name>Poaceae</tp:taxon-name>]. One specimen, collected on trumpet creeper, <italic><tp:taxon-name>Campsis radicans</tp:taxon-name></italic> (L.) Seem ex Bureau [<tp:taxon-name>Bignoniaceae</tp:taxon-name>], undoubtedly, represents an accidental or sitting record. Denno (in litt, 2005) informed me that <italic><tp:taxon-name>Tytthus vagus</tp:taxon-name></italic> was abundant only on <italic><tp:taxon-name>Spartina alterniflora</tp:taxon-name></italic> in Tuckerton, New Jersey, whereas the sympatric <italic><tp:taxon-name>Tytthus alboornatus</tp:taxon-name></italic> was found only on <italic><tp:taxon-name>Spartina patens</tp:taxon-name></italic>. See <xref ref-type="bibr" rid="B32">Döbel and Denno (1994)</xref>, <xref ref-type="bibr" rid="B37">Finke and Denno (2003</xref>, <xref ref-type="bibr" rid="B38">2005</xref>), <xref ref-type="bibr" rid="B31">Denno et al. (2006)</xref> and papers cited therein for in-depth studies on of <italic><tp:taxon-name>Tytthus vagus</tp:taxon-name></italic> and its impact as a predator on delphacid populations on <italic><tp:taxon-name>Spartina alterniflora</tp:taxon-name></italic>.</p></tp:treatment-sec><tp:treatment-sec sec-type="Distribution"><title>Distribution.</title><p>This coastal species is known in Canada from New Brunswick, Newfoundland, and Nova Scotia, and in the United States from Louisiana, Maryland, North Carolina, New Jersey, New York, and Virginia (<xref ref-type="bibr" rid="B66">Knight 1923</xref>; <xref ref-type="bibr" rid="B74">Lindberg 1958</xref>, Henry and Wheeler 1988, <xref ref-type="bibr" rid="B78">Maw et al. 2000</xref>). <xref ref-type="bibr" rid="B87">Polhemus (1994)</xref> reported <italic><tp:taxon-name>Tytthus vagus</tp:taxon-name></italic> from Larimer County, Colorado, but this record certainly is an error for another species, probably the Holarctic <italic><tp:taxon-name>Tytthus pygmaeus</tp:taxon-name></italic>, a similar-appearing species with dark antennae.</p><p>New state records reported herein are Connecticut, Delaware, Florida, Massachusetts, Mississippi, and South Carolina.</p></tp:treatment-sec><tp:treatment-sec sec-type="Type material examined"><title>Type material examined.</title><p><bold>Holotype</bold>: ♂ (00162339) (USNM): <bold>UNITED STATES:</bold> <bold>New York:</bold> <bold><italic>Queens Co</italic>.:</bold> Rockaway Beach, Long Island, <named-content xmlns:xlink="http://www.w3.org/1999/xlink" content-type="dwc:verbatimCoordinates" xlink:type="simple">40.57138°N, 73.85138°W</named-content>, 10 Sep 1917, W. A. Hoffman. <bold>Paratypes</bold>: <bold>UNITED STATES: Florida: <italic>Putnam Co</italic>.:</bold> University of Florida Conservation Research Station, 11 May 1946, R. E. Bellamy, 1 ♀ (00166925) (CNC). <bold><italic>Volusia Co</italic>.:</bold> New Smyrna, Jun 1926, E. D. Ball, 1 ♂ (00162054) (USNM). <bold>New York:</bold> <bold><italic>Nassau Co</italic>.:</bold> Sea Cliff, Long Island, <named-content xmlns:xlink="http://www.w3.org/1999/xlink" content-type="dwc:verbatimCoordinates" xlink:type="simple">40.84889°N, 73.64528°W</named-content>, Aug 1900, N. Banks, 2 ♀♀ (00162060, 00162061) (USNM); May 1910, collector unknown, 1 ♂ (00162058) (USNM). <bold><italic>Norfolk Co</italic>.:</bold> Oceanview, 13 Aug 1915, V.A. Roberts, 1 ♂ (00162053) (USNM). <bold><italic>Queens Co</italic>.:</bold> Rockaway Beach, Long Island, <named-content xmlns:xlink="http://www.w3.org/1999/xlink" content-type="dwc:verbatimCoordinates" xlink:type="simple">40.57138°N, 73.85138°W</named-content>, 10 Sep 1917, W. A. Hoffman, 2 ♂♂ (00167136, 00167137) (CNC), 2 ♂♂ (00162049, 00162050), 2 ♀♀ (00162051, 00162052) (USNM). <bold>New Jersey:</bold> <bold><italic>Ocean Co</italic>.:</bold> Lakehurst, <named-content xmlns:xlink="http://www.w3.org/1999/xlink" content-type="dwc:verbatimCoordinates" xlink:type="simple">40.01444°N, 74.31167°W</named-content>, Sep 1930, collector unknown, 1 ♀ (00162059) (USNM). <bold>Virginia:</bold> <bold><italic>Norfolk City</italic>:</bold> Oceanview,12 Aug. 1915, V. A. Roberts, at light (USNM).</p></tp:treatment-sec><tp:treatment-sec sec-type="Other specimens examined"><title>Other specimens examined.</title><p><bold>CANADA:</bold> <bold>New Brunswick:</bold> Moncton, <named-content xmlns:xlink="http://www.w3.org/1999/xlink" content-type="dwc:verbatimCoordinates" xlink:type="simple">46.08333°N, 64.76666°W</named-content>, 02 Aug 1966, L. A. Kelton, 7 ♂♂ (00167120, 00167129 - 00167134), 3 ♀♀ (00167086 - 00167088) (CNC); 13 Aug 1966, L. A. Kelton, 20 ♂♂ (00167108 - 00167119, 00167121 - 00167128), 24 ♀♀ (00167081 - 00167085, 00167089 - 00167107) (CNC). <bold>Nova Scotia:</bold> Lockeport,<!--PageBreak--> <named-content xmlns:xlink="http://www.w3.org/1999/xlink" content-type="dwc:verbatimCoordinates" xlink:type="simple">43.6981°N, 65.123°W</named-content>, 5 m, 21 Jul 1958, J. R. Vockeroth, 6 ♀♀ (00167074 - 00167079) (CNC); 01 Aug 1958, J. R. Vockeroth, 1 ♀ (00167080), 1 ♂ (00167135) (CNC). <bold>UNITED STATES:</bold> <bold>Connecicut: <italic>New Haven Co</italic>.:</bold> Sachem Head, nr. Guilford, 16 Sept. 1966, C. W. O’Brien, 1 ♂, 3 ♀♀ (UCB). <bold>Delaware:</bold> <bold><italic>Sussex Co</italic>.:</bold> Lewes, 04 Jul 1985, T. J. Henry, <italic>Campsis radicans</italic> (<tp:taxon-name>Bignoniaceae</tp:taxon-name>), 1 ♂ (00162081) (USNM). <bold>Florida:</bold> <bold><italic>Duval Co</italic>.:</bold> CR-105, 1 km W. of Dunn Creek, S. of Eastport, 03 Apr 2004, A. G. Wheeler, Jr., <italic>Spartina alterniflora</italic> (<tp:taxon-name>Poaceae</tp:taxon-name>), 5 ♂♂ (00162063 - 00162067), 8 ♂ (00162087 - 00162093, 00162107) (USNM). Rd. 105, E of Dunn Creek, <named-content xmlns:xlink="http://www.w3.org/1999/xlink" content-type="dwc:verbatimCoordinates" xlink:type="simple">30.41663°N, 81.54016°W</named-content>, 02 Jan 2009, A. G. Wheeler, Jr., <italic>Spartina patens</italic> (<tp:taxon-name>Poaceae</tp:taxon-name>), 3 ♀♀ (00162094 - 00162096) (USNM). Rd. 105, E of Dunn Creek, <named-content xmlns:xlink="http://www.w3.org/1999/xlink" content-type="dwc:verbatimCoordinates" xlink:type="simple">30.41663°N, 81.54016°W</named-content>, 02 Jan 2009, A. G. Wheeler, Jr., 1 ♂ (00162084) (USNM). <bold><italic>Levy Co</italic>.:</bold> Cedar Keys, <named-content xmlns:xlink="http://www.w3.org/1999/xlink" content-type="dwc:verbatimCoordinates" xlink:type="simple">29.13833°N, 83.03528°W</named-content>, 03 Aug 1947, R. H. Beamer, 1 ♂ (00162070) (USNM). <bold><italic>Monroe Co</italic>.:</bold> Everglades National Park, Flamingo Prairie, 08 Apr 1972, R. M. Baranowski, 1 ♀ (00162114) (USNM). <bold><italic>Osceola Co</italic>.:</bold> CR 532, 1 km E. of CR 545, 3.5 km NNW of Loughman, 05 Apr 2003, A. G. Wheeler, Jr., 2 ♀♀ (00162068, 00162069), 1 ♀ (00162097) (USNM). <bold>Louisiana: <italic>Calcasieu Par</italic>.:</bold> Sulphur, 22 June 1948, H. W. Crowder (KU). <bold><italic>Orleans Par</italic>.:</bold> New Orleans, <named-content xmlns:xlink="http://www.w3.org/1999/xlink" content-type="dwc:verbatimCoordinates" xlink:type="simple">29.9546°N, 90.0751°W</named-content>, 22 May 2003, APHIS port inspector, 1 ♂ (00162086) (USNM). <bold><italic>Vermilion Co</italic>.:</bold> Rainey Refuge, 22 Jul 1925, C. C. Sperry, 1 ♀ (00162108), 1 ♂ (00162083) (USNM). <bold>Maryland:</bold> <bold><italic>St. Marys Co</italic>.:</bold> Piney Point, <named-content xmlns:xlink="http://www.w3.org/1999/xlink" content-type="dwc:verbatimCoordinates" xlink:type="simple">38.13535°N, 76.52927°W</named-content>, 26 Aug 1946, R. I. Sailer, 1 ♂ (00162076), 3 ♀♀ (00162099 - 00162101) (USNM). <bold><italic>Talbot Co</italic>.:</bold> Wittman, <named-content xmlns:xlink="http://www.w3.org/1999/xlink" content-type="dwc:verbatimCoordinates" xlink:type="simple">38.8°N, 76.28333°W</named-content>, 28 May 2006 - 29 May 2006, W.E. Steiner and J.M. Swearingen, 1 ♂ (00162072) (USNM). <bold>Massachusetts:</bold> <bold><italic>Essex Co</italic>.:</bold> Gloucester, on beach, <named-content xmlns:xlink="http://www.w3.org/1999/xlink" content-type="dwc:verbatimCoordinates" xlink:type="simple">42.62116°N, 70.63135°W</named-content>, 1 m, 29 Aug 1994, M. D. Schwartz, 2 ♂♂ (00167138, 00167139) (CNC). <bold><italic>Nantucket Co</italic>.:</bold> Nantucket, <named-content xmlns:xlink="http://www.w3.org/1999/xlink" content-type="dwc:verbatimCoordinates" xlink:type="simple">41.28333°N, 70.09944°W</named-content>, 13 m, 06 Aug 1913, Cushman, 1 ♀ (00162110) (USNM). <bold><italic>Norfolk Co</italic>.:</bold> Cohasset, <named-content xmlns:xlink="http://www.w3.org/1999/xlink" content-type="dwc:verbatimCoordinates" xlink:type="simple">42.24167°N, 70.80417°W</named-content>, Sep 1908, C. W. Johnson, 1 ♂ (00162082) (USNM). <bold>Mississippi: <italic>Hancock Co</italic>.:</bold> Pearlington, 25 June 1948, H. W. Crowder &amp; R. H. Beamer, 1 ♂, 3 ♀♀ (KU). <bold><italic>Jackson Co</italic>.:</bold> Ocean Springs, Gulf Coast Research Lab, 05 Jun 1962, D.L. Deonier, 1 ♂ (00162057) (USNM). <bold>New Jersey:</bold> <bold><italic>Camden Co</italic>.:</bold> Morgan, Jun 1919, Weiss and West, 1 ♂ (00166924) (CNC). <bold><italic>Cape May Co</italic>.:</bold> Rio Grande, <named-content xmlns:xlink="http://www.w3.org/1999/xlink" content-type="dwc:verbatimCoordinates" xlink:type="simple">39.01444°N, 74.88166°W</named-content>, 6 m, 05 Jul 1985, T. J. Henry, 1 ♀ (00162115) (USNM). <bold>New York:</bold> <bold><italic>Chenango Co</italic>.:</bold> Earlville, Murphy Farm, Sep 1997, R.A. Byers, 1 ♀ (00162071), 1 ♂ (00162113) (USNM). <bold><italic>Suffolk Co</italic>.:</bold> Babylon, Long Island, <named-content xmlns:xlink="http://www.w3.org/1999/xlink" content-type="dwc:verbatimCoordinates" xlink:type="simple">40.694°N, 73.329°W</named-content>, Aug 1903, collector unknown, 1 ♀ (00162109) (USNM). Orient, Long Island, <named-content xmlns:xlink="http://www.w3.org/1999/xlink" content-type="dwc:verbatimCoordinates" xlink:type="simple">41.13899°N, 72.30342°W</named-content>, 3 m, 18 Sep 1923, F. M. Schott, 1 ♀ (00162062) (USNM). Locality unknown, 1900, collector unknown, 2 ♂♂ (00162055, 00162056) (USNM). <bold>North Carolina:</bold> <bold><italic>Camden Co</italic>.:</bold> North River, 17 Oct 1959, L. Davis, 1 ♂ (00162085), 2 ♀♀ (00162111, 00162112) (USNM). <bold><italic>Carteret Co</italic>.:</bold> Bogue Island, 17 Oct 1974, G. C. Steyskal, 2 ♂♂ (00162074, 00162075) (USNM). <bold>South Carolina:</bold> <bold><italic>Charleston Co</italic>.:</bold> Charleston, <named-content xmlns:xlink="http://www.w3.org/1999/xlink" content-type="dwc:verbatimCoordinates" xlink:type="simple">32.77639°N, 79.93111°W</named-content>, 10 Jul 1958, D. A. Young, 1 ♂ (00162073) (USNM). <bold><italic>Colleton Co</italic>.:</bold> CR-26, 1.1 km <!--PageBreak-->W. of Bennetts Point, 04 May 2003, A. G. Wheeler, Jr., <italic>Spartina bakeri</italic> (Poaceae), 1 ♀ (00162098) (USNM). <bold>Virginia:</bold> <bold><italic>Accomack Co</italic>.:</bold> Assateague Island, near Chincoteague, 12 May 1990 - 14 May 1990, W.E. Steiner, J.M. Hill &amp; J.J. Marshall, 3 ♂♂ (00162077 - 00162078, 00162080), 5 ♀♀ (00162102 - 00162106) (USNM). Chincoteague NWR., Assateague Id., Wash Flats, 10 October 1998, SMR, Malaise trap, 1 ♂ (VMNH). <bold><italic>Norfolk Co</italic>.:</bold> Oceanview, 13 Aug 1915, V.A. Roberts, Paratype, 1 ♂ (00162053) (USNM). <bold>Northampton Co.</bold>: Savage Neck NAP, Custis Pond, 9 July 2004, ACC, UV, 1 ♂, 2 ♀♀ (VMNH).</p></tp:treatment-sec><tp:treatment-sec><!--Section generated to contain objects referenced in tp:taxon-treatment.--><fig id="F6" position="float" orientation="portrait"><label>Figures 45–54.</label><caption><p><italic><tp:taxon-name>Tytthus</tp:taxon-name></italic> spp. <bold>45</bold> <italic><tp:taxon-name>Tytthus uniformis</tp:taxon-name></italic>, macropterous ♂ (Arizona, Santa Cruz Co., Audubon Res. Ranch, SE of Elgin, 12-14 May 2004, A. G. Wheeler, Jr., USNM) <bold>46</bold> <italic><tp:taxon-name>Tytthus uniformis</tp:taxon-name></italic>, macropterous ♀ (Arizona, Cochise Co., Huachuca Mtns., Ash Canyon Rd., 0.5 mi. W of Hwy 92, 17 Aug. 1992, N. McFarland, USNM) <bold>47</bold> <italic><tp:taxon-name>Tytthus uniformis</tp:taxon-name></italic>, brachypterous ♀ (Arizona, Santa Cruz Co., Audubon Res. Ranch, SE of Elgin, 12-14 May 2004, A. G. Wheeler, Jr., USNM) <bold>48</bold> <italic><tp:taxon-name>Tytthus vagus</tp:taxon-name></italic>, macropterous ♂ (Florida, Duval Co., 1 km W of Dunn Creek, S. of Eastport, 3 Apr. 2004, A. G. Wheeler, Jr., USNM) <bold>49</bold> <italic><tp:taxon-name>Tytthus vagus</tp:taxon-name></italic>, macropterous ♀ (USA: Florida, Duval Co., south of Eastport, 3 Apr. 2004, A. G. Wheeler, Jr., USNM) <bold>50</bold> <italic><tp:taxon-name>Tytthus wheeleri</tp:taxon-name></italic>, staphylinoid ♂ (Texas, Gillespie Co., Rt16, 15 km NE of Fredericksburg, 27 May 2001, A. G. Wheeler, Jr., USNM) <bold>51</bold> <italic><tp:taxon-name>Tytthus wheeleri</tp:taxon-name></italic>, macropterous ♀ <bold>52</bold> <italic><tp:taxon-name>Tytthus wheeleri</tp:taxon-name></italic>, staphylinoid ♀ (South Carolina, Pickens Co., 2 mi. W of Chiefland, 16 Mar. 1999, A. G. Wheeler, Jr., USNM) <bold>53</bold> <italic><tp:taxon-name>Tytthus zwaluwenburgi</tp:taxon-name></italic>, macropterous ♂ (Canton Island, 20 Nov. 1940, R. Danner, BPBM) <bold>54</bold> <italic><tp:taxon-name>Tytthus zwaluwneburgi</tp:taxon-name></italic>, macropterous ♀ (Baker Island, 18 April 1935, E. H. Bryan, BPBM).</p></caption><graphic xmlns:xlink="http://www.w3.org/1999/xlink" xlink:href="ZooKeys-220-001-g006.jpg" position="float" orientation="portrait" xlink:type="simple"/></fig><fig id="F13" position="float" orientation="portrait"><label>Figures 101–108.</label><caption><p>SEM photomicrographs of <italic><tp:taxon-name>Tytthus wheeleri</tp:taxon-name></italic>, male <bold>101</bold> dorsal habitus <bold>102</bold> lateral habitus <bold>103</bold> head and pronotum, dorsal aspect <bold>104</bold> head and pronotum, lateral aspect <bold>105</bold> head, anterior aspect <bold>106</bold> ostiolar evaporative area <bold>107</bold> genital capsule, caudal aspect <bold>108</bold> claw.</p></caption><graphic xmlns:xlink="http://www.w3.org/1999/xlink" xlink:href="ZooKeys-220-001-g013.jpg" position="float" orientation="portrait" xlink:type="simple"/></fig><fig id="F23" position="float" orientation="portrait"><label>Figures 179–186.</label><caption><p>Male genitalia <bold>179–182</bold> <italic><tp:taxon-name>Tytthus uniformis</tp:taxon-name></italic> <bold>179</bold> left paramere <bold>180</bold> right paramere <bold>181</bold> endosoma <bold>182</bold> phallotheca <bold>183–186</bold> <italic><tp:taxon-name>Tytthus vagus</tp:taxon-name></italic> <bold>183</bold> left paramere <bold>184</bold> right paramere <bold>185</bold> endosoma <bold>186</bold>  phallotheca.</p></caption><graphic xmlns:xlink="http://www.w3.org/1999/xlink" xlink:href="ZooKeys-220-001-g023.jpg" position="float" orientation="portrait" xlink:type="simple"/></fig></tp:treatment-sec><ref-list><ref id="B66"><mixed-citation xmlns:xlink="http://www.w3.org/1999/xlink" xlink:type="simple"><person-group><name name-style="western"><surname>Knight</surname><given-names>HH</given-names></name></person-group> (<year>1923</year>)<article-title> Family Miridae (Capsidae), pp. 422–658.</article-title> In: <person-group><name name-style="western"><surname>Britton</surname><given-names>WE</given-names></name></person-group><role>Ed</role><issue-title> The Hemiptera or sucking insects of Connecticut.</issue-title><source>Connecticut Geological and Natural History Survey Bulletin </source><volume>34</volume>: <fpage>1</fpage>-<lpage>804</lpage>.</mixed-citation></ref><ref id="B4"><mixed-citation xmlns:xlink="http://www.w3.org/1999/xlink" xlink:type="simple"><person-group><name name-style="western"><surname>Blatchley</surname><given-names>WS</given-names></name></person-group> (<year>1926</year>)<source> Heteroptera or True Bugs of Eastern North America with Especial Reference to the Faunas of Indiana and Florida. Nature Publishing Co., Indianapolis. 1116 pp. </source>doi: <ext-link ext-link-type="uri" xlink:href="http://dx.doi.org/10.5962/bhl.title.6871" xlink:type="simple">10.5962/bhl.title.6871</ext-link></mixed-citation></ref><ref id="B68"><mixed-citation xmlns:xlink="http://www.w3.org/1999/xlink" xlink:type="simple"><person-group><name name-style="western"><surname>Knight</surname><given-names>HH</given-names></name></person-group> (<year>1927a</year>)<article-title> Notes on the distribution and host plants of some North American Miridae (Hemiptera).</article-title><source>Canadian Entomologist </source><volume>59</volume>: <fpage>34</fpage>-<lpage>44</lpage>. doi: <ext-link ext-link-type="uri" xlink:href="http://dx.doi.org/10.4039/Ent5934-2" xlink:type="simple">10.4039/Ent5934-2</ext-link></mixed-citation></ref><ref id="B23"><mixed-citation xmlns:xlink="http://www.w3.org/1999/xlink" xlink:type="simple"><person-group><name name-style="western"><surname>Carvalho</surname><given-names>JCM</given-names></name><name name-style="western"><surname>Southwood</surname><given-names>TRE</given-names></name></person-group> (<year>1955</year>)<source> Revisão do complexo <italic>Cyrtorhinus</italic> Fieber – <italic>Mecomma</italic> Fieber (Hemiptera-Heteroptera, Miridae). Boletim do Museu Paraense Emilio Goeldi 11: 1–72, 25 Figs</source></mixed-citation></ref><ref id="B106"><mixed-citation xmlns:xlink="http://www.w3.org/1999/xlink" xlink:type="simple"><person-group><name name-style="western"><surname>Schuh</surname><given-names>RT</given-names></name></person-group> (<year>1995</year>)<source> Plant Bugs of the World (Insecta: Heteroptera: Miridae). Systematic Catalog, Distributions, Host List, and Bibliography. New York Entomological Society, New York. 1329 pp. (http://research.amnh.org/pbi/catalog) [accessed during preparation of ms. through Sept. 2011].</source></mixed-citation></ref><ref id="B78"><mixed-citation xmlns:xlink="http://www.w3.org/1999/xlink" xlink:type="simple"><person-group><name name-style="western"><surname>Maw</surname><given-names>HEL</given-names></name><name name-style="western"><surname>Foottit</surname><given-names>RG</given-names></name><name name-style="western"><surname>Hamilton</surname><given-names>KGA</given-names></name><name name-style="western"><surname>Scudder,</surname><given-names>GGE</given-names></name></person-group> (<year>2000</year>)<source> Checklist of the Hemiptera of Canada and Alaska. NRC Research Press, Ottawa, Ontario, Canada. 220 pp.</source></mixed-citation></ref><ref id="B32"><mixed-citation xmlns:xlink="http://www.w3.org/1999/xlink" xlink:type="simple"><person-group><name name-style="western"><surname>Döbel</surname><given-names>HG</given-names></name><name name-style="western"><surname>Denno</surname><given-names>RF</given-names></name></person-group> (<year>1994</year>)<source> Predator-planthopper interactions, pp. 325–399. <italic>In</italic>: RF Denno and TJ Perfect, eds. Planthopers: Their Ecology and Management. Chapman &amp; Hall, New York.</source></mixed-citation></ref><ref id="B37"><mixed-citation xmlns:xlink="http://www.w3.org/1999/xlink" xlink:type="simple"><person-group><name name-style="western"><surname>Finke</surname><given-names>DL</given-names></name><name name-style="western"><surname>Denno</surname><given-names>RF</given-names></name></person-group> (<year>2003</year>)<article-title> Intra-guild predation relaxes natural enemy impacts on herbivore populations.</article-title><source>Ecological Entomology </source><volume>28</volume>: <fpage>67</fpage>-<lpage>73</lpage>. doi: <ext-link ext-link-type="uri" xlink:href="http://dx.doi.org/10.1046/j.1365-2311.2003.00475.x" xlink:type="simple">10.1046/j.1365-2311.2003.00475.x</ext-link></mixed-citation></ref><ref id="B38"><mixed-citation xmlns:xlink="http://www.w3.org/1999/xlink" xlink:type="simple"><person-group><name name-style="western"><surname>Finke</surname><given-names>DL</given-names></name><name name-style="western"><surname>Denno</surname><given-names>RF</given-names></name></person-group> (<year>2005</year>)<article-title> Predator diversity and the functioning of ecosystems: The role of intraguild predation in dampening trophic cascades.</article-title><source>Ecology Letters </source><volume>8</volume>: <fpage>1299</fpage>-<lpage>1306</lpage>. doi: <ext-link ext-link-type="uri" xlink:href="http://dx.doi.org/10.1111/j.1461-0248.2005.00832.x" xlink:type="simple">10.1111/j.1461-0248.2005.00832.x</ext-link></mixed-citation></ref><ref id="B31"><mixed-citation xmlns:xlink="http://www.w3.org/1999/xlink" xlink:type="simple"><person-group><name name-style="western"><surname>Denno</surname><given-names>RF</given-names></name><name name-style="western"><surname>Lewis</surname><given-names>D.</given-names></name><name name-style="western"><surname>Gratton</surname><given-names>C</given-names></name></person-group> (<year>2006</year>)<article-title> Spatial variation in the relative strength of top-down and bottom-up forces: Causes and consequences for phytophagous insect populations.</article-title><source>Annales Zoologici Fennici </source><volume>42</volume>: <fpage>295</fpage>-<lpage>311</lpage>.</mixed-citation></ref><ref id="B74"><mixed-citation xmlns:xlink="http://www.w3.org/1999/xlink" xlink:type="simple"><person-group><name name-style="western"><surname>Lindberg</surname><given-names>H</given-names></name></person-group> (<year>1958</year>)<article-title> Hemiptera Heteroptera from Newfoundland collected by the Swedish Finnish expedition of 1949 and 1951.</article-title><source>Acta Zoologica Fennica </source><volume>96</volume>: <fpage>1</fpage>-<lpage>25</lpage>.</mixed-citation></ref><ref id="B87"><mixed-citation xmlns:xlink="http://www.w3.org/1999/xlink" xlink:type="simple"><person-group><name name-style="western"><surname>Polhemus</surname><given-names>DA</given-names></name></person-group> (<year>1994</year>)<article-title> An annotated checklist of the plant bugs of Colorado (Heteroptera: Miridae).</article-title><source>Pan-Pacific Entomologist </source><volume>70</volume>: <fpage>122</fpage>-<lpage>147</lpage>.</mixed-citation></ref></ref-list></tp:taxon-treatment>
