# Supplementary material for: Revision of the Plant Bug Genus Tytthus (Hemiptera, Heteroptera, Miridae, Phylinae)
Source: Zookeys. 2012 Sep 10;(220):1–114. doi: 10.3897/zookeys.220.2178 (PMC3459032; doi:10.3897/zookeys.220.2178)
Supplement: XML Treatment for Tytthus zwaluwenburgi [file zookeys.220.2178-treatment25.xml]

<!DOCTYPE tp:taxon-treatment
  PUBLIC "-//TaxonX//DTD Taxonomic Treatment Publishing DTD v0 20100105//EN" "tax-treatment-NSO.dtd">
<tp:taxon-treatment xmlns:tp="http://www.plazi.org/taxpub"><tp:treatment-meta><mixed-citation publication-type="journal"><person-group><name><surname>Henry</surname><given-names>Thomas J.</given-names></name></person-group><article-title>Revision of the Plant Bug Genus 
                    <italic>Tytthus</italic>  (Hemiptera, Heteroptera, Miridae, Phylinae)
                </article-title><source>Zookeys</source><day>10</day><month>9</month><year>2012</year><volume>2012</volume><issue>220</issue><fpage>1</fpage><lpage>114</lpage><pub-id pub-id-type="doi">10.3897/zookeys.220.2178</pub-id></mixed-citation></tp:treatment-meta><tp:nomenclature><tp:taxon-name>
                        <tp:taxon-name-part taxon-name-part-type="genus">Tytthus</tp:taxon-name-part>
                        <tp:taxon-name-part taxon-name-part-type="species">zwaluwenburgi</tp:taxon-name-part>
                    <object-id xmlns:xlink="http://www.w3.org/1999/xlink" xlink:type="simple">http://species-id.net/wiki/Tytthus_zwaluwenburgi</object-id>
								</tp:taxon-name><tp:taxon-authority>Usinger</tp:taxon-authority><xref ref-type="fig" rid="F6">Figs 53, 54</xref><xref ref-type="fig" rid="F24">191–193</xref><tp:nomenclature-citation-list><tp:nomenclature-citation><tp:taxon-name>Cyrtorhinus zwaluwenburgi</tp:taxon-name><comment><xref ref-type="bibr" rid="B120">Usinger 1944</xref>: 148 (orig. descrip.), 1951: 5 (key).</comment></tp:nomenclature-citation><tp:nomenclature-citation><tp:taxon-name>Tytthus zwaluwenburgi</tp:taxon-name><comment>: <xref ref-type="bibr" rid="B23">Carvalho and Southwood 1955</xref>: 19 (descrip.); Carvalho 1958: 159 (cat.); <xref ref-type="bibr" rid="B105">Schuh 1984</xref>: 192 (diag., host), 1995: 250 (cat.).</comment></tp:nomenclature-citation></tp:nomenclature-citation-list></tp:nomenclature><tp:treatment-sec sec-type="Diagnosis"><title>Diagnosis.</title><p>This species is readily distinguished by the uniformly yellow to testaceous coloration, except for the dark brown eyes and a vague brown area at the middle of the head.</p></tp:treatment-sec><tp:treatment-sec sec-type="Description"><title>Description.</title><p><italic>Male</italic> (n = 1 paratype) (<xref ref-type="fig" rid="F6">Fig. 53</xref>): Length to apex of hemelytron 2.30 mm, length to base of cuneus 1.66 mm, width across hemelytra 0.77 mm. <italic>Head</italic>: Length 0.29 mm, width across eyes 0.56 mm, interocular width 0.30 mm. <italic>Labium</italic>: Length 0.74 mm. <italic>Antenna</italic> (missing; after <xref ref-type="bibr" rid="B105">Schuh 1984</xref>): Segment I length (not given), II 0.61 mm, III (not given), IV (not given). <italic>Pronotum</italic>: Length 0.27 mm, basal width 0.75 mm.</p><p><italic>Coloration</italic>: Uniformly yellow to testaceous, except for the dark brown eyes and a vague brown area on the middle of the head.</p><p><italic>Structure, texture, and vestiture</italic> (after <xref ref-type="bibr" rid="B120">Usinger 1944</xref>): Head half again as broad as long, 11.5; 8, smooth, shining, and strongly convex above. Eyes slightly less than half as wide as interocular space, 2.75: 6. First antennal segment shorter than interocular space, 5: 6, second segment three times as long as first, third and fourth segments broken off. Rostrum nearly reaching apices of middle coxae. Pronotum somewhat duller than head, clothed with short, sparse, decumbent hairs; broader across humeri than width of head, 15: 11.5, and less than half as long as broad, 6.5: 15; front margin shallowly concave, lateral margins feebly sinuate, and hind margin slightly concave. Scutellum longer than pronotum at middle, 7: 6, subdepressed, the disk very sparsely clothed with appressed hairs. Hemelytron simple, distinctly but sparsely clothed with appressed hairs; costal margin slightly, evenly arcuate. Legs slender, clothed with short, inconspicuous, pale hairs. Claws with simple hairlike setae rather than arolia.</p><p><italic>Male genitalia</italic> (after <xref ref-type="bibr" rid="B105">Schuh 1984</xref>): <italic>Left paramere</italic> (<xref ref-type="fig" rid="F24">Fig. 191</xref>): Mitt-shaped; right arm stout, broad, apically acute; left arm slender, apically acute. <italic>Right paramere</italic>: Not illustrated. <italic>Endosoma</italic> (<xref ref-type="fig" rid="F24">Fig. 192</xref>): S-shaped. <italic>Phallotheca</italic> (<xref ref-type="fig" rid="F24">Fig. 193</xref>): Slender, bluntly rounded apically.</p><p><italic>Female</italic>: (n = 1) (<xref ref-type="fig" rid="F6">Fig. 54</xref>): Length to apex of hemelytron 2.53 mm, length to base of cuneus 1.80 mm, width across hemelytra 0.96 mm. <italic>Head</italic>: Length 0.29 mm, width across eyes 0.59 mm, interocular width 0.34 mm. <italic>Labium</italic>: Length 0.85 mm. <italic>Antenna</italic>: Segment I length 0.24 mm, II 0.61 mm, III and IV missing. <italic>Pronotum</italic>: Length 0.32 mm, basal width 0.80 mm.</p></tp:treatment-sec><tp:treatment-sec sec-type="Hosts"><title>Hosts.</title><p>Recorded from <italic><tp:taxon-name>Boerhavia</tp:taxon-name></italic> sp. (<tp:taxon-name>Nyctaginaceae</tp:taxon-name>) by <xref ref-type="bibr" rid="B120">Usinger (1944)</xref> and <xref ref-type="bibr" rid="B105">Schuh (1984)</xref>. <xref ref-type="bibr" rid="B120">Usinger (1944)</xref> noted that the various species of the genus prey on delphacid eggs, but since “delphacids have not been reported on Canton Island and since both<!--PageBreak--> <italic><tp:taxon-name>Cyrtorhinus</tp:taxon-name></italic> and the cicadellid <italic><tp:taxon-name>Nesaloha cantonis</tp:taxon-name></italic> Oman were collected on <italic><tp:taxon-name>Boerhaavia</tp:taxon-name></italic>, it is possible that this new mirid is a predator on <italic><tp:taxon-name>Nesaloha</tp:taxon-name></italic>.”</p></tp:treatment-sec><tp:treatment-sec sec-type="Distribution"><title>Distribution.</title><p>This species has been reported from Baker Island, Howland Island, and the Phoenix Islands (Canton Island) in the central Pacific (<xref ref-type="bibr" rid="B120">Usinger 1944</xref>, <xref ref-type="bibr" rid="B105">Schuh 1984</xref>).</p></tp:treatment-sec><tp:treatment-sec sec-type="Discussion"><title>Discussion.</title><p><italic><tp:taxon-name>Tytthus zwaluwenburgi</tp:taxon-name></italic> was described from only three specimens (holotype, paratype, and one teneral specimen). <xref ref-type="bibr" rid="B105">Schuh (1984)</xref> studied the holotype and illustrated the male genitalia.</p></tp:treatment-sec><tp:treatment-sec sec-type="Type material examined"><title>Type material examined.</title><p><bold>Canton Island</bold>: 20 Nov 1940, R. Danner, 1 ♂ paratype (BPBM).</p></tp:treatment-sec><tp:treatment-sec sec-type="Other specimen examined"><title>Other specimen examined.</title><p><bold>Baker Island</bold>: 18 Apr 1935, E. H. Bryan, Jr., 1 ♀ (BPBM). Phoenix Islands: Canton Island, 16 Mar 1924, E. H. Bryan, Jr., 1 ♀ (BPBM).</p></tp:treatment-sec><tp:treatment-sec><!--Section generated to contain objects referenced in tp:taxon-treatment.--><fig id="F6" position="float" orientation="portrait"><label>Figures 45–54.</label><caption><p><italic><tp:taxon-name>Tytthus</tp:taxon-name></italic> spp. <bold>45</bold> <italic><tp:taxon-name>Tytthus uniformis</tp:taxon-name></italic>, macropterous ♂ (Arizona, Santa Cruz Co., Audubon Res. Ranch, SE of Elgin, 12-14 May 2004, A. G. Wheeler, Jr., USNM) <bold>46</bold> <italic><tp:taxon-name>Tytthus uniformis</tp:taxon-name></italic>, macropterous ♀ (Arizona, Cochise Co., Huachuca Mtns., Ash Canyon Rd., 0.5 mi. W of Hwy 92, 17 Aug. 1992, N. McFarland, USNM) <bold>47</bold> <italic><tp:taxon-name>Tytthus uniformis</tp:taxon-name></italic>, brachypterous ♀ (Arizona, Santa Cruz Co., Audubon Res. Ranch, SE of Elgin, 12-14 May 2004, A. G. Wheeler, Jr., USNM) <bold>48</bold> <italic><tp:taxon-name>Tytthus vagus</tp:taxon-name></italic>, macropterous ♂ (Florida, Duval Co., 1 km W of Dunn Creek, S. of Eastport, 3 Apr. 2004, A. G. Wheeler, Jr., USNM) <bold>49</bold> <italic><tp:taxon-name>Tytthus vagus</tp:taxon-name></italic>, macropterous ♀ (USA: Florida, Duval Co., south of Eastport, 3 Apr. 2004, A. G. Wheeler, Jr., USNM) <bold>50</bold> <italic><tp:taxon-name>Tytthus wheeleri</tp:taxon-name></italic>, staphylinoid ♂ (Texas, Gillespie Co., Rt16, 15 km NE of Fredericksburg, 27 May 2001, A. G. Wheeler, Jr., USNM) <bold>51</bold> <italic><tp:taxon-name>Tytthus wheeleri</tp:taxon-name></italic>, macropterous ♀ <bold>52</bold> <italic><tp:taxon-name>Tytthus wheeleri</tp:taxon-name></italic>, staphylinoid ♀ (South Carolina, Pickens Co., 2 mi. W of Chiefland, 16 Mar. 1999, A. G. Wheeler, Jr., USNM) <bold>53</bold> <italic><tp:taxon-name>Tytthus zwaluwenburgi</tp:taxon-name></italic>, macropterous ♂ (Canton Island, 20 Nov. 1940, R. Danner, BPBM) <bold>54</bold> <italic><tp:taxon-name>Tytthus zwaluwneburgi</tp:taxon-name></italic>, macropterous ♀ (Baker Island, 18 April 1935, E. H. Bryan, BPBM).</p></caption><graphic xmlns:xlink="http://www.w3.org/1999/xlink" xlink:href="ZooKeys-220-001-g006.jpg" position="float" orientation="portrait" xlink:type="simple"/></fig><fig id="F24" position="float" orientation="portrait"><label>Figures 187–193.</label><caption><p>Male genitalia <bold>187–190</bold> <italic><tp:taxon-name>Tytthus wheeleri</tp:taxon-name></italic> <bold>187</bold> left paramere <bold>188</bold> right paramere <bold>189</bold> endosoma <bold>190</bold> phallotheca <bold>191–193</bold> <italic><tp:taxon-name>Tytthus zwaluwenburgi</tp:taxon-name></italic> <bold>191</bold> left paramere <bold>192</bold> endosoma <bold>193</bold> phallotheca.</p></caption><graphic xmlns:xlink="http://www.w3.org/1999/xlink" xlink:href="ZooKeys-220-001-g024.jpg" position="float" orientation="portrait" xlink:type="simple"/></fig></tp:treatment-sec><ref-list><ref id="B120"><mixed-citation xmlns:xlink="http://www.w3.org/1999/xlink" xlink:type="simple"><person-group><name name-style="western"><surname>Usinger</surname><given-names>RL</given-names></name></person-group> (<year>1944</year>)<article-title> Heteroptera of Canton Island.</article-title><source>Proceedings of the Hawaiian Entomological Society </source><volume>11</volume>: <fpage>287</fpage>-<lpage>288</lpage>.</mixed-citation></ref><ref id="B23"><mixed-citation xmlns:xlink="http://www.w3.org/1999/xlink" xlink:type="simple"><person-group><name name-style="western"><surname>Carvalho</surname><given-names>JCM</given-names></name><name name-style="western"><surname>Southwood</surname><given-names>TRE</given-names></name></person-group> (<year>1955</year>)<source> Revisão do complexo <italic>Cyrtorhinus</italic> Fieber – <italic>Mecomma</italic> Fieber (Hemiptera-Heteroptera, Miridae). Boletim do Museu Paraense Emilio Goeldi 11: 1–72, 25 Figs</source></mixed-citation></ref><ref id="B105"><mixed-citation xmlns:xlink="http://www.w3.org/1999/xlink" xlink:type="simple"><person-group><name name-style="western"><surname>Schuh</surname><given-names>RT</given-names></name></person-group> (<year>1984</year>)<article-title> Revision of the Phylinae (Hemiptera, Miridae) of the Indo-Pacific.</article-title><source>Bulletin of the American Museum of Natural History </source><volume>177</volume>: <fpage>1</fpage>-<lpage>476</lpage>.</mixed-citation></ref></ref-list></tp:taxon-treatment>
